# Supplementary material for: Transcriptome sequencing reveals thousands of novel long non-coding RNAs in B cell lymphoma
Source: Genome Med. 2015 Nov 1;7:110. doi: 10.1186/s13073-015-0230-7 (PMC4628784; doi:10.1186/s13073-015-0230-7)
Supplement: Additional file 1: — List of cell lines. Data include list of DLBCL cell line names used in the analysis. (XLSX 38 kb) [file 13073_2015_230_MOESM1_ESM.xlsx]

## Sheet: Sheet1
Names of Cell Lines used
Sample_HBL1
Sample_HLY1
Sample_LY1
Sample_FARAGE
Sample_DOHH
Sample_LY1_B50
Sample_LY10
Sample_LY19
Sample_LY3
Sample_LY7
Sample_LY8
Sample_MD901
Sample_OZ
Sample_RC.K8
Sample_RL1
Sample_SC1
Sample_SU.7
Sample_SU.8
Sample_SU10
Sample_SU4
Sample_SU5
Sample_SU6
Sample_SU7_120301
Sample_SU8
Sample_TMD8
Sample_TOLEDO
Sample_U266
Sample_U2932
Sample_VAL
Sample_WSU_DLCL2
