# Supplementary material for: Transcriptome sequencing reveals thousands of novel long non-coding RNAs in B cell lymphoma
Source: Genome Med. 2015 Nov 1;7:110. doi: 10.1186/s13073-015-0230-7 (PMC4628784; doi:10.1186/s13073-015-0230-7)
Supplement: Additional file 2: — Genomic coordinates of lncRNAs. Data include genomic coordinates of the 2,632 lncRNAs with start, end coord, and IDs. Also consists of multiple sheets with additional information on mutation hotspots, genomic coordinates, and IDs for the 45 highly expressed lncRNAs and the divergent lncRNAs. (XLSX 896 kb) [file 13073_2015_230_MOESM2_ESM.xlsx]

## Sheet: lncRNA_genomic_coord
Genomic Coordinates for the 2632 Novel DLBCL lncRNAs
##gff-version 3
chr1	Cufflinks	transcript	1301934	1308487	.	+	.	ID=TCONS_00000203;geneID=XLOC_000059
chr1	Cufflinks	exon	1301934	1302331	.	+	.	Parent=TCONS_00000203
chr1	Cufflinks	exon	1302429	1303154	.	+	.	Parent=TCONS_00000203
chr1	Cufflinks	exon	1308367	1308487	.	+	.	Parent=TCONS_00000203
chr1	Cufflinks	transcript	2469408	2470661	.	+	.	ID=TCONS_00000364;geneID=XLOC_000101
chr1	Cufflinks	exon	2469408	2470204	.	+	.	Parent=TCONS_00000364
chr1	Cufflinks	exon	2470324	2470661	.	+	.	Parent=TCONS_00000364
chr1	Cufflinks	transcript	2877339	2878647	.	-	.	ID=TCONS_00014150;geneID=XLOC_006254
chr1	Cufflinks	exon	2877339	2877701	.	-	.	Parent=TCONS_00014150
chr1	Cufflinks	exon	2877857	2878150	.	-	.	Parent=TCONS_00014150
chr1	Cufflinks	exon	2878237	2878647	.	-	.	Parent=TCONS_00014150
chr1	Cufflinks	transcript	3837133	3838884	.	-	.	ID=TCONS_00014253;geneID=XLOC_006285
chr1	Cufflinks	exon	3837133	3838658	.	-	.	Parent=TCONS_00014253
chr1	Cufflinks	exon	3838738	3838884	.	-	.	Parent=TCONS_00014253
chr1	Cufflinks	transcript	4072873	4117558	.	+	.	ID=TCONS_00000516;geneID=XLOC_000155
chr1	Cufflinks	exon	4072873	4076751	.	+	.	Parent=TCONS_00000516
chr1	Cufflinks	exon	4077851	4077999	.	+	.	Parent=TCONS_00000516
chr1	Cufflinks	exon	4078975	4089102	.	+	.	Parent=TCONS_00000516
chr1	Cufflinks	exon	4114148	4114393	.	+	.	Parent=TCONS_00000516
chr1	Cufflinks	exon	4116495	4117558	.	+	.	Parent=TCONS_00000516
chr1	Cufflinks	transcript	4072873	4117558	.	+	.	ID=TCONS_00000517;geneID=XLOC_000155
chr1	Cufflinks	exon	4072873	4076949	.	+	.	Parent=TCONS_00000517
chr1	Cufflinks	exon	4077851	4077999	.	+	.	Parent=TCONS_00000517
chr1	Cufflinks	exon	4078975	4089102	.	+	.	Parent=TCONS_00000517
chr1	Cufflinks	exon	4114148	4114393	.	+	.	Parent=TCONS_00000517
chr1	Cufflinks	exon	4116495	4117558	.	+	.	Parent=TCONS_00000517
chr1	Cufflinks	transcript	4077279	4117558	.	+	.	ID=TCONS_00000518;geneID=XLOC_000155
chr1	Cufflinks	exon	4077279	4089102	.	+	.	Parent=TCONS_00000518
chr1	Cufflinks	exon	4114148	4114393	.	+	.	Parent=TCONS_00000518
chr1	Cufflinks	exon	4116495	4117558	.	+	.	Parent=TCONS_00000518
chr1	Cufflinks	transcript	4078015	4106945	.	-	.	ID=TCONS_00014276;geneID=XLOC_006291
chr1	Cufflinks	exon	4078015	4078591	.	-	.	Parent=TCONS_00014276
chr1	Cufflinks	exon	4078877	4083104	.	-	.	Parent=TCONS_00014276
chr1	Cufflinks	exon	4093164	4093276	.	-	.	Parent=TCONS_00014276
chr1	Cufflinks	exon	4106934	4106945	.	-	.	Parent=TCONS_00014276
chr1	Cufflinks	transcript	4078015	4107215	.	-	.	ID=TCONS_00014277;geneID=XLOC_006291
chr1	Cufflinks	exon	4078015	4078591	.	-	.	Parent=TCONS_00014277
chr1	Cufflinks	exon	4078877	4081096	.	-	.	Parent=TCONS_00014277
chr1	Cufflinks	exon	4081619	4083104	.	-	.	Parent=TCONS_00014277
chr1	Cufflinks	exon	4103796	4104830	.	-	.	Parent=TCONS_00014277
chr1	Cufflinks	exon	4106596	4106827	.	-	.	Parent=TCONS_00014277
chr1	Cufflinks	exon	4106934	4107215	.	-	.	Parent=TCONS_00014277
chr1	Cufflinks	transcript	4078015	4107215	.	-	.	ID=TCONS_00014278;geneID=XLOC_006291
chr1	Cufflinks	exon	4078015	4083104	.	-	.	Parent=TCONS_00014278
chr1	Cufflinks	exon	4093164	4093662	.	-	.	Parent=TCONS_00014278
chr1	Cufflinks	exon	4103797	4104348	.	-	.	Parent=TCONS_00014278
chr1	Cufflinks	exon	4106596	4106827	.	-	.	Parent=TCONS_00014278
chr1	Cufflinks	exon	4106934	4107215	.	-	.	Parent=TCONS_00014278
chr1	Cufflinks	transcript	4078015	4107510	.	-	.	ID=TCONS_00014279;geneID=XLOC_006291
chr1	Cufflinks	exon	4078015	4083104	.	-	.	Parent=TCONS_00014279
chr1	Cufflinks	exon	4093164	4093661	.	-	.	Parent=TCONS_00014279
chr1	Cufflinks	exon	4103796	4104830	.	-	.	Parent=TCONS_00014279
chr1	Cufflinks	exon	4106596	4106827	.	-	.	Parent=TCONS_00014279
chr1	Cufflinks	exon	4106934	4107510	.	-	.	Parent=TCONS_00014279
chr1	Cufflinks	transcript	4112119	4117558	.	+	.	ID=TCONS_00000520;geneID=XLOC_000155
chr1	Cufflinks	exon	4112119	4113567	.	+	.	Parent=TCONS_00000520
chr1	Cufflinks	exon	4114151	4114393	.	+	.	Parent=TCONS_00000520
chr1	Cufflinks	exon	4116457	4117558	.	+	.	Parent=TCONS_00000520
chr1	Cufflinks	transcript	4113945	4117558	.	+	.	ID=TCONS_00000522;geneID=XLOC_000155
chr1	Cufflinks	exon	4113945	4114393	.	+	.	Parent=TCONS_00000522
chr1	Cufflinks	exon	4116457	4117558	.	+	.	Parent=TCONS_00000522
chr1	Cufflinks	transcript	4187523	4188900	.	+	.	ID=TCONS_00000526;geneID=XLOC_000157
chr1	Cufflinks	exon	4187523	4188226	.	+	.	Parent=TCONS_00000526
chr1	Cufflinks	exon	4188571	4188900	.	+	.	Parent=TCONS_00000526
chr1	Cufflinks	transcript	4283113	4285448	.	-	.	ID=TCONS_00014285;geneID=XLOC_006298
chr1	Cufflinks	exon	4283113	4283734	.	-	.	Parent=TCONS_00014285
chr1	Cufflinks	exon	4284855	4285448	.	-	.	Parent=TCONS_00014285
chr1	Cufflinks	transcript	4283113	4288288	.	-	.	ID=TCONS_00014286;geneID=XLOC_006298
chr1	Cufflinks	exon	4283113	4283734	.	-	.	Parent=TCONS_00014286
chr1	Cufflinks	exon	4284855	4285059	.	-	.	Parent=TCONS_00014286
chr1	Cufflinks	exon	4288155	4288288	.	-	.	Parent=TCONS_00014286
chr1	Cufflinks	transcript	5198449	5203334	.	-	.	ID=TCONS_00014304;geneID=XLOC_006316
chr1	Cufflinks	exon	5198449	5198559	.	-	.	Parent=TCONS_00014304
chr1	Cufflinks	exon	5202577	5203334	.	-	.	Parent=TCONS_00014304
chr1	Cufflinks	transcript	5202598	5207988	.	+	.	ID=TCONS_00000546;geneID=XLOC_000172
chr1	Cufflinks	exon	5202598	5203330	.	+	.	Parent=TCONS_00000546
chr1	Cufflinks	exon	5206639	5207988	.	+	.	Parent=TCONS_00000546
chr1	Cufflinks	transcript	5202598	5223632	.	+	.	ID=TCONS_00000547;geneID=XLOC_000172
chr1	Cufflinks	exon	5202598	5203330	.	+	.	Parent=TCONS_00000547
chr1	Cufflinks	exon	5221897	5223632	.	+	.	Parent=TCONS_00000547
chr1	Cufflinks	transcript	5202690	5207988	.	+	.	ID=TCONS_00000548;geneID=XLOC_000172
chr1	Cufflinks	exon	5202690	5203284	.	+	.	Parent=TCONS_00000548
chr1	Cufflinks	exon	5206639	5207988	.	+	.	Parent=TCONS_00000548
chr1	Cufflinks	transcript	5202747	5223632	.	+	.	ID=TCONS_00000549;geneID=XLOC_000172
chr1	Cufflinks	exon	5202747	5203284	.	+	.	Parent=TCONS_00000549
chr1	Cufflinks	exon	5221794	5223632	.	+	.	Parent=TCONS_00000549
chr1	Cufflinks	transcript	5202749	5207988	.	+	.	ID=TCONS_00000550;geneID=XLOC_000172
chr1	Cufflinks	exon	5202749	5203284	.	+	.	Parent=TCONS_00000550
chr1	Cufflinks	exon	5206917	5207988	.	+	.	Parent=TCONS_00000550
chr1	Cufflinks	transcript	5220816	5223632	.	+	.	ID=TCONS_00000551;geneID=XLOC_000172
chr1	Cufflinks	exon	5220816	5220887	.	+	.	Parent=TCONS_00000551
chr1	Cufflinks	exon	5221794	5223632	.	+	.	Parent=TCONS_00000551
chr1	Cufflinks	transcript	6826589	6837989	.	-	.	ID=TCONS_00014438;geneID=XLOC_006346
chr1	Cufflinks	exon	6826589	6828140	.	-	.	Parent=TCONS_00014438
chr1	Cufflinks	exon	6830577	6831758	.	-	.	Parent=TCONS_00014438
chr1	Cufflinks	exon	6837939	6837989	.	-	.	Parent=TCONS_00014438
chr1	Cufflinks	transcript	6826589	6838027	.	-	.	ID=TCONS_00014439;geneID=XLOC_006346
chr1	Cufflinks	exon	6826589	6828140	.	-	.	Parent=TCONS_00014439
chr1	Cufflinks	exon	6837939	6838027	.	-	.	Parent=TCONS_00014439
chr1	Cufflinks	transcript	8335597	8339251	.	-	.	ID=TCONS_00014511;geneID=XLOC_006371
chr1	Cufflinks	exon	8335597	8336688	.	-	.	Parent=TCONS_00014511
chr1	Cufflinks	exon	8338967	8339251	.	-	.	Parent=TCONS_00014511
chr1	Cufflinks	transcript	8982863	8999777	.	+	.	ID=TCONS_00000753;geneID=XLOC_000262
chr1	Cufflinks	exon	8982863	8983413	.	+	.	Parent=TCONS_00000753
chr1	Cufflinks	exon	8993303	8993395	.	+	.	Parent=TCONS_00000753
chr1	Cufflinks	exon	8999511	8999777	.	+	.	Parent=TCONS_00000753
chr1	Cufflinks	transcript	8983036	8999777	.	+	.	ID=TCONS_00000754;geneID=XLOC_000262
chr1	Cufflinks	exon	8983036	8983413	.	+	.	Parent=TCONS_00000754
chr1	Cufflinks	exon	8999511	8999777	.	+	.	Parent=TCONS_00000754
chr1	Cufflinks	transcript	9463795	9467365	.	-	.	ID=TCONS_00014597;geneID=XLOC_006412
chr1	Cufflinks	exon	9463795	9465085	.	-	.	Parent=TCONS_00014597
chr1	Cufflinks	exon	9467027	9467365	.	-	.	Parent=TCONS_00014597
chr1	Cufflinks	transcript	9687160	9689458	.	-	.	ID=TCONS_00014635;geneID=XLOC_006431
chr1	Cufflinks	exon	9687160	9688741	.	-	.	Parent=TCONS_00014635
chr1	Cufflinks	exon	9689282	9689458	.	-	.	Parent=TCONS_00014635
chr1	Cufflinks	transcript	9687161	9706879	.	+	.	ID=TCONS_00000854;geneID=XLOC_000302
chr1	Cufflinks	exon	9687161	9687598	.	+	.	Parent=TCONS_00000854
chr1	Cufflinks	exon	9688538	9688760	.	+	.	Parent=TCONS_00000854
chr1	Cufflinks	exon	9690196	9691748	.	+	.	Parent=TCONS_00000854
chr1	Cufflinks	exon	9703525	9705899	.	+	.	Parent=TCONS_00000854
chr1	Cufflinks	exon	9706066	9706879	.	+	.	Parent=TCONS_00000854
chr1	Cufflinks	transcript	9689922	9702430	.	+	.	ID=TCONS_00000856;geneID=XLOC_000302
chr1	Cufflinks	exon	9689922	9689973	.	+	.	Parent=TCONS_00000856
chr1	Cufflinks	exon	9690196	9697050	.	+	.	Parent=TCONS_00000856
chr1	Cufflinks	exon	9698073	9702430	.	+	.	Parent=TCONS_00000856
chr1	Cufflinks	transcript	9689939	9702430	.	+	.	ID=TCONS_00000857;geneID=XLOC_000302
chr1	Cufflinks	exon	9689939	9689973	.	+	.	Parent=TCONS_00000857
chr1	Cufflinks	exon	9690196	9702430	.	+	.	Parent=TCONS_00000857
chr1	Cufflinks	transcript	9689939	9702430	.	+	.	ID=TCONS_00000858;geneID=XLOC_000302
chr1	Cufflinks	exon	9689939	9689973	.	+	.	Parent=TCONS_00000858
chr1	Cufflinks	exon	9690196	9698976	.	+	.	Parent=TCONS_00000858
chr1	Cufflinks	exon	9699931	9702430	.	+	.	Parent=TCONS_00000858
chr1	Cufflinks	transcript	9689998	9702430	.	+	.	ID=TCONS_00000866;geneID=XLOC_000302
chr1	Cufflinks	exon	9689998	9690053	.	+	.	Parent=TCONS_00000866
chr1	Cufflinks	exon	9690196	9702430	.	+	.	Parent=TCONS_00000866
chr1	Cufflinks	transcript	9690016	9702430	.	+	.	ID=TCONS_00000867;geneID=XLOC_000302
chr1	Cufflinks	exon	9690016	9690053	.	+	.	Parent=TCONS_00000867
chr1	Cufflinks	exon	9690196	9691441	.	+	.	Parent=TCONS_00000867
chr1	Cufflinks	exon	9693652	9702430	.	+	.	Parent=TCONS_00000867
chr1	Cufflinks	transcript	9690016	9702430	.	+	.	ID=TCONS_00000868;geneID=XLOC_000302
chr1	Cufflinks	exon	9690016	9690053	.	+	.	Parent=TCONS_00000868
chr1	Cufflinks	exon	9690196	9690282	.	+	.	Parent=TCONS_00000868
chr1	Cufflinks	exon	9695188	9702430	.	+	.	Parent=TCONS_00000868
chr1	Cufflinks	transcript	9690028	9702430	.	+	.	ID=TCONS_00000869;geneID=XLOC_000302
chr1	Cufflinks	exon	9690028	9690053	.	+	.	Parent=TCONS_00000869
chr1	Cufflinks	exon	9690196	9696394	.	+	.	Parent=TCONS_00000869
chr1	Cufflinks	exon	9698977	9702430	.	+	.	Parent=TCONS_00000869
chr1	Cufflinks	transcript	9702657	9706879	.	+	.	ID=TCONS_00000871;geneID=XLOC_000302
chr1	Cufflinks	exon	9702657	9705899	.	+	.	Parent=TCONS_00000871
chr1	Cufflinks	exon	9706066	9706879	.	+	.	Parent=TCONS_00000871
chr1	Cufflinks	transcript	10243340	10247425	.	+	.	ID=TCONS_00000892;geneID=XLOC_000309
chr1	Cufflinks	exon	10243340	10243352	.	+	.	Parent=TCONS_00000892
chr1	Cufflinks	exon	10246436	10247425	.	+	.	Parent=TCONS_00000892
chr1	Cufflinks	transcript	11111670	11114529	.	-	.	ID=TCONS_00014758;geneID=XLOC_006462
chr1	Cufflinks	exon	11111670	11111742	.	-	.	Parent=TCONS_00014758
chr1	Cufflinks	exon	11112508	11114529	.	-	.	Parent=TCONS_00014758
chr1	Cufflinks	transcript	11120546	11126536	.	+	.	ID=TCONS_00000958;geneID=XLOC_000332
chr1	Cufflinks	exon	11120546	11120560	.	+	.	Parent=TCONS_00000958
chr1	Cufflinks	exon	11120783	11126536	.	+	.	Parent=TCONS_00000958
chr1	Cufflinks	transcript	11970630	11977731	.	+	.	ID=TCONS_00001076;geneID=XLOC_000350
chr1	Cufflinks	exon	11970630	11971646	.	+	.	Parent=TCONS_00001076
chr1	Cufflinks	exon	11972875	11977731	.	+	.	Parent=TCONS_00001076
chr1	Cufflinks	transcript	11971875	11977731	.	+	.	ID=TCONS_00001077;geneID=XLOC_000350
chr1	Cufflinks	exon	11971875	11971936	.	+	.	Parent=TCONS_00001077
chr1	Cufflinks	exon	11972875	11977731	.	+	.	Parent=TCONS_00001077
chr1	Cufflinks	transcript	12208537	12225840	.	-	.	ID=TCONS_00014816;geneID=XLOC_006492
chr1	Cufflinks	exon	12208537	12213152	.	-	.	Parent=TCONS_00014816
chr1	Cufflinks	exon	12223486	12223622	.	-	.	Parent=TCONS_00014816
chr1	Cufflinks	exon	12224512	12225840	.	-	.	Parent=TCONS_00014816
chr1	Cufflinks	transcript	12208537	12225840	.	-	.	ID=TCONS_00014817;geneID=XLOC_006492
chr1	Cufflinks	exon	12208537	12213152	.	-	.	Parent=TCONS_00014817
chr1	Cufflinks	exon	12223486	12223557	.	-	.	Parent=TCONS_00014817
chr1	Cufflinks	exon	12224511	12225840	.	-	.	Parent=TCONS_00014817
chr1	Cufflinks	transcript	12208537	12225959	.	-	.	ID=TCONS_00014818;geneID=XLOC_006492
chr1	Cufflinks	exon	12208537	12213152	.	-	.	Parent=TCONS_00014818
chr1	Cufflinks	exon	12223486	12223621	.	-	.	Parent=TCONS_00014818
chr1	Cufflinks	exon	12224511	12225959	.	-	.	Parent=TCONS_00014818
chr1	Cufflinks	transcript	12582768	12584643	.	+	.	ID=TCONS_00001121;geneID=XLOC_000369
chr1	Cufflinks	exon	12582768	12583179	.	+	.	Parent=TCONS_00001121
chr1	Cufflinks	exon	12583488	12584643	.	+	.	Parent=TCONS_00001121
chr1	Cufflinks	transcript	14155556	14272936	.	+	.	ID=TCONS_00001169;geneID=XLOC_000384
chr1	Cufflinks	exon	14155556	14155734	.	+	.	Parent=TCONS_00001169
chr1	Cufflinks	exon	14169527	14169602	.	+	.	Parent=TCONS_00001169
chr1	Cufflinks	exon	14272794	14272936	.	+	.	Parent=TCONS_00001169
chr1	Cufflinks	transcript	14155576	14199237	.	+	.	ID=TCONS_00001170;geneID=XLOC_000384
chr1	Cufflinks	exon	14155576	14155734	.	+	.	Parent=TCONS_00001170
chr1	Cufflinks	exon	14169527	14169602	.	+	.	Parent=TCONS_00001170
chr1	Cufflinks	exon	14199038	14199237	.	+	.	Parent=TCONS_00001170
chr1	Cufflinks	transcript	14155576	14303283	.	+	.	ID=TCONS_00001171;geneID=XLOC_000384
chr1	Cufflinks	exon	14155576	14155734	.	+	.	Parent=TCONS_00001171
chr1	Cufflinks	exon	14169527	14169602	.	+	.	Parent=TCONS_00001171
chr1	Cufflinks	exon	14299874	14300039	.	+	.	Parent=TCONS_00001171
chr1	Cufflinks	exon	14302834	14303283	.	+	.	Parent=TCONS_00001171
chr1	Cufflinks	transcript	16136105	16141406	.	-	.	ID=TCONS_00014965;geneID=XLOC_006579
chr1	Cufflinks	exon	16136105	16137053	.	-	.	Parent=TCONS_00014965
chr1	Cufflinks	exon	16138573	16141406	.	-	.	Parent=TCONS_00014965
chr1	Cufflinks	transcript	16148949	16153563	.	+	.	ID=TCONS_00001351;geneID=XLOC_000470
chr1	Cufflinks	exon	16148949	16150875	.	+	.	Parent=TCONS_00001351
chr1	Cufflinks	exon	16151175	16153563	.	+	.	Parent=TCONS_00001351
chr1	Cufflinks	transcript	16825947	16828693	.	+	.	ID=TCONS_00001438;geneID=XLOC_000508
chr1	Cufflinks	exon	16825947	16826222	.	+	.	Parent=TCONS_00001438
chr1	Cufflinks	exon	16827112	16828693	.	+	.	Parent=TCONS_00001438
chr1	Cufflinks	transcript	16976995	16983277	.	+	.	ID=TCONS_00001467;geneID=XLOC_000516
chr1	Cufflinks	exon	16976995	16980468	.	+	.	Parent=TCONS_00001467
chr1	Cufflinks	exon	16980512	16983277	.	+	.	Parent=TCONS_00001467
chr1	Cufflinks	transcript	18348252	18350590	.	+	.	ID=TCONS_00001560;geneID=XLOC_000569
chr1	Cufflinks	exon	18348252	18348297	.	+	.	Parent=TCONS_00001560
chr1	Cufflinks	exon	18349576	18350590	.	+	.	Parent=TCONS_00001560
chr1	Cufflinks	transcript	18369257	18375263	.	+	.	ID=TCONS_00001563;geneID=XLOC_000571
chr1	Cufflinks	exon	18369257	18371049	.	+	.	Parent=TCONS_00001563
chr1	Cufflinks	exon	18371379	18371729	.	+	.	Parent=TCONS_00001563
chr1	Cufflinks	exon	18375214	18375263	.	+	.	Parent=TCONS_00001563
chr1	Cufflinks	transcript	18369257	18379374	.	+	.	ID=TCONS_00001564;geneID=XLOC_000571
chr1	Cufflinks	exon	18369257	18371049	.	+	.	Parent=TCONS_00001564
chr1	Cufflinks	exon	18371379	18371729	.	+	.	Parent=TCONS_00001564
chr1	Cufflinks	exon	18378725	18379374	.	+	.	Parent=TCONS_00001564
chr1	Cufflinks	transcript	18371002	18379374	.	+	.	ID=TCONS_00001565;geneID=XLOC_000571
chr1	Cufflinks	exon	18371002	18371729	.	+	.	Parent=TCONS_00001565
chr1	Cufflinks	exon	18378725	18379374	.	+	.	Parent=TCONS_00001565
chr1	Cufflinks	transcript	19837893	19838761	.	-	.	ID=TCONS_00015279;geneID=XLOC_006692
chr1	Cufflinks	exon	19837893	19838282	.	-	.	Parent=TCONS_00015279
chr1	Cufflinks	exon	19838745	19838761	.	-	.	Parent=TCONS_00015279
chr1	Cufflinks	transcript	19844291	19846729	.	-	.	ID=TCONS_00015281;geneID=XLOC_006694
chr1	Cufflinks	exon	19844291	19845522	.	-	.	Parent=TCONS_00015281
chr1	Cufflinks	exon	19846339	19846729	.	-	.	Parent=TCONS_00015281
chr1	Cufflinks	transcript	21672121	21674994	.	+	.	ID=TCONS_00001728;geneID=XLOC_000661
chr1	Cufflinks	exon	21672121	21673869	.	+	.	Parent=TCONS_00001728
chr1	Cufflinks	exon	21674018	21674994	.	+	.	Parent=TCONS_00001728
chr1	Cufflinks	transcript	21672132	21674994	.	+	.	ID=TCONS_00001729;geneID=XLOC_000661
chr1	Cufflinks	exon	21672132	21672859	.	+	.	Parent=TCONS_00001729
chr1	Cufflinks	exon	21674015	21674994	.	+	.	Parent=TCONS_00001729
chr1	Cufflinks	transcript	21693466	21695201	.	-	.	ID=TCONS_00015441;geneID=XLOC_006777
chr1	Cufflinks	exon	21693466	21694230	.	-	.	Parent=TCONS_00015441
chr1	Cufflinks	exon	21694628	21695201	.	-	.	Parent=TCONS_00015441
chr1	Cufflinks	transcript	23902328	23904203	.	-	.	ID=TCONS_00015615;geneID=XLOC_006866
chr1	Cufflinks	exon	23902328	23903823	.	-	.	Parent=TCONS_00015615
chr1	Cufflinks	exon	23903927	23904203	.	-	.	Parent=TCONS_00015615
chr1	Cufflinks	transcript	23902328	23904266	.	-	.	ID=TCONS_00015616;geneID=XLOC_006866
chr1	Cufflinks	exon	23902328	23903823	.	-	.	Parent=TCONS_00015616
chr1	Cufflinks	exon	23903917	23904266	.	-	.	Parent=TCONS_00015616
chr1	Cufflinks	transcript	23902328	23905673	.	-	.	ID=TCONS_00015617;geneID=XLOC_006866
chr1	Cufflinks	exon	23902328	23903823	.	-	.	Parent=TCONS_00015617
chr1	Cufflinks	exon	23904754	23905673	.	-	.	Parent=TCONS_00015617
chr1	Cufflinks	transcript	23968523	23969445	.	+	.	ID=TCONS_00001956;geneID=XLOC_000755
chr1	Cufflinks	exon	23968523	23969075	.	+	.	Parent=TCONS_00001956
chr1	Cufflinks	exon	23969382	23969445	.	+	.	Parent=TCONS_00001956
chr1	Cufflinks	transcript	23979959	23989936	.	+	.	ID=TCONS_00001960;geneID=XLOC_000759
chr1	Cufflinks	exon	23979959	23980332	.	+	.	Parent=TCONS_00001960
chr1	Cufflinks	exon	23981089	23981179	.	+	.	Parent=TCONS_00001960
chr1	Cufflinks	exon	23987203	23989936	.	+	.	Parent=TCONS_00001960
chr1	Cufflinks	transcript	24023829	24030076	.	+	.	ID=TCONS_00001984;geneID=XLOC_000767
chr1	Cufflinks	exon	24023829	24026015	.	+	.	Parent=TCONS_00001984
chr1	Cufflinks	exon	24027823	24030076	.	+	.	Parent=TCONS_00001984
chr1	Cufflinks	transcript	24562831	24568084	.	+	.	ID=TCONS_00002049;geneID=XLOC_000793
chr1	Cufflinks	exon	24562831	24563327	.	+	.	Parent=TCONS_00002049
chr1	Cufflinks	exon	24566019	24568084	.	+	.	Parent=TCONS_00002049
chr1	Cufflinks	transcript	24808349	24812087	.	+	.	ID=TCONS_00002075;geneID=XLOC_000804
chr1	Cufflinks	exon	24808349	24808470	.	+	.	Parent=TCONS_00002075
chr1	Cufflinks	exon	24811665	24812087	.	+	.	Parent=TCONS_00002075
chr1	Cufflinks	transcript	25923829	25933306	.	+	.	ID=TCONS_00002182;geneID=XLOC_000846
chr1	Cufflinks	exon	25923829	25932228	.	+	.	Parent=TCONS_00002182
chr1	Cufflinks	exon	25932599	25933306	.	+	.	Parent=TCONS_00002182
chr1	Cufflinks	transcript	26756411	26758703	.	-	.	ID=TCONS_00015961;geneID=XLOC_007013
chr1	Cufflinks	exon	26756411	26757609	.	-	.	Parent=TCONS_00015961
chr1	Cufflinks	exon	26758213	26758703	.	-	.	Parent=TCONS_00015961
chr1	Cufflinks	transcript	26756411	26758705	.	-	.	ID=TCONS_00015963;geneID=XLOC_007013
chr1	Cufflinks	exon	26756411	26757609	.	-	.	Parent=TCONS_00015963
chr1	Cufflinks	exon	26758464	26758705	.	-	.	Parent=TCONS_00015963
chr1	Cufflinks	transcript	26947118	26955387	.	-	.	ID=TCONS_00015977;geneID=XLOC_007020
chr1	Cufflinks	exon	26947118	26950141	.	-	.	Parent=TCONS_00015977
chr1	Cufflinks	exon	26954145	26955387	.	-	.	Parent=TCONS_00015977
chr1	Cufflinks	transcript	26947118	26955387	.	-	.	ID=TCONS_00015978;geneID=XLOC_007020
chr1	Cufflinks	exon	26947118	26951225	.	-	.	Parent=TCONS_00015978
chr1	Cufflinks	exon	26954145	26955387	.	-	.	Parent=TCONS_00015978
chr1	Cufflinks	transcript	27135978	27140470	.	-	.	ID=TCONS_00015985;geneID=XLOC_007022
chr1	Cufflinks	exon	27135978	27136025	.	-	.	Parent=TCONS_00015985
chr1	Cufflinks	exon	27136996	27140470	.	-	.	Parent=TCONS_00015985
chr1	Cufflinks	transcript	27977333	27986399	.	+	.	ID=TCONS_00002410;geneID=XLOC_000938
chr1	Cufflinks	exon	27977333	27977342	.	+	.	Parent=TCONS_00002410
chr1	Cufflinks	exon	27985659	27986399	.	+	.	Parent=TCONS_00002410
chr1	Cufflinks	transcript	29511475	29513752	.	+	.	ID=TCONS_00002565;geneID=XLOC_000973
chr1	Cufflinks	exon	29511475	29511535	.	+	.	Parent=TCONS_00002565
chr1	Cufflinks	exon	29512394	29513752	.	+	.	Parent=TCONS_00002565
chr1	Cufflinks	transcript	30595552	30599491	.	+	.	ID=TCONS_00002579;geneID=XLOC_000980
chr1	Cufflinks	exon	30595552	30595912	.	+	.	Parent=TCONS_00002579
chr1	Cufflinks	exon	30599193	30599491	.	+	.	Parent=TCONS_00002579
chr1	Cufflinks	transcript	30595560	30599491	.	+	.	ID=TCONS_00002580;geneID=XLOC_000980
chr1	Cufflinks	exon	30595560	30595642	.	+	.	Parent=TCONS_00002580
chr1	Cufflinks	exon	30599193	30599491	.	+	.	Parent=TCONS_00002580
chr1	Cufflinks	transcript	30627950	30642391	.	-	.	ID=TCONS_00016284;geneID=XLOC_007160
chr1	Cufflinks	exon	30627950	30629979	.	-	.	Parent=TCONS_00016284
chr1	Cufflinks	exon	30631942	30632081	.	-	.	Parent=TCONS_00016284
chr1	Cufflinks	exon	30635722	30635898	.	-	.	Parent=TCONS_00016284
chr1	Cufflinks	exon	30642106	30642391	.	-	.	Parent=TCONS_00016284
chr1	Cufflinks	transcript	31237393	31240105	.	+	.	ID=TCONS_00002594;geneID=XLOC_000987
chr1	Cufflinks	exon	31237393	31239312	.	+	.	Parent=TCONS_00002594
chr1	Cufflinks	exon	31239728	31240105	.	+	.	Parent=TCONS_00002594
chr1	Cufflinks	transcript	31627910	31629311	.	+	.	ID=TCONS_00002603;geneID=XLOC_000994
chr1	Cufflinks	exon	31627910	31627999	.	+	.	Parent=TCONS_00002603
chr1	Cufflinks	exon	31628572	31629311	.	+	.	Parent=TCONS_00002603
chr1	Cufflinks	transcript	31627924	31629311	.	+	.	ID=TCONS_00002604;geneID=XLOC_000994
chr1	Cufflinks	exon	31627924	31627957	.	+	.	Parent=TCONS_00002604
chr1	Cufflinks	exon	31628572	31629311	.	+	.	Parent=TCONS_00002604
chr1	Cufflinks	transcript	32018118	32032519	.	+	.	ID=TCONS_00002636;geneID=XLOC_001011
chr1	Cufflinks	exon	32018118	32018164	.	+	.	Parent=TCONS_00002636
chr1	Cufflinks	exon	32030325	32032519	.	+	.	Parent=TCONS_00002636
chr1	Cufflinks	transcript	32898264	32900626	.	-	.	ID=TCONS_00016479;geneID=XLOC_007213
chr1	Cufflinks	exon	32898264	32899500	.	-	.	Parent=TCONS_00016479
chr1	Cufflinks	exon	32899682	32900626	.	-	.	Parent=TCONS_00016479
chr1	Cufflinks	transcript	35678092	35700665	.	-	.	ID=TCONS_00016707;geneID=XLOC_007298
chr1	Cufflinks	exon	35678092	35678871	.	-	.	Parent=TCONS_00016707
chr1	Cufflinks	exon	35693066	35693198	.	-	.	Parent=TCONS_00016707
chr1	Cufflinks	exon	35700611	35700665	.	-	.	Parent=TCONS_00016707
chr1	Cufflinks	transcript	36235784	36239563	.	+	.	ID=TCONS_00002934;geneID=XLOC_001145
chr1	Cufflinks	exon	36235784	36235849	.	+	.	Parent=TCONS_00002934
chr1	Cufflinks	exon	36238399	36239563	.	+	.	Parent=TCONS_00002934
chr1	Cufflinks	transcript	36651465	36652703	.	+	.	ID=TCONS_00002989;geneID=XLOC_001168
chr1	Cufflinks	exon	36651465	36652439	.	+	.	Parent=TCONS_00002989
chr1	Cufflinks	exon	36652659	36652703	.	+	.	Parent=TCONS_00002989
chr1	Cufflinks	transcript	36870125	36876187	.	+	.	ID=TCONS_00003038;geneID=XLOC_001176
chr1	Cufflinks	exon	36870125	36871539	.	+	.	Parent=TCONS_00003038
chr1	Cufflinks	exon	36872981	36876187	.	+	.	Parent=TCONS_00003038
chr1	Cufflinks	transcript	36872677	36875764	.	-	.	ID=TCONS_00016786;geneID=XLOC_007328
chr1	Cufflinks	exon	36872677	36873502	.	-	.	Parent=TCONS_00016786
chr1	Cufflinks	exon	36875011	36875764	.	-	.	Parent=TCONS_00016786
chr1	Cufflinks	transcript	36952065	37015305	.	+	.	ID=TCONS_00003043;geneID=XLOC_001179
chr1	Cufflinks	exon	36952065	36952437	.	+	.	Parent=TCONS_00003043
chr1	Cufflinks	exon	36960904	36961035	.	+	.	Parent=TCONS_00003043
chr1	Cufflinks	exon	36965188	36965240	.	+	.	Parent=TCONS_00003043
chr1	Cufflinks	exon	37013668	37015305	.	+	.	Parent=TCONS_00003043
chr1	Cufflinks	transcript	36952065	37026961	.	+	.	ID=TCONS_00003044;geneID=XLOC_001179
chr1	Cufflinks	exon	36952065	36952437	.	+	.	Parent=TCONS_00003044
chr1	Cufflinks	exon	36965188	36965240	.	+	.	Parent=TCONS_00003044
chr1	Cufflinks	exon	37026148	37026961	.	+	.	Parent=TCONS_00003044
chr1	Cufflinks	transcript	36952066	37015305	.	+	.	ID=TCONS_00003045;geneID=XLOC_001179
chr1	Cufflinks	exon	36952066	36952437	.	+	.	Parent=TCONS_00003045
chr1	Cufflinks	exon	36965188	36965240	.	+	.	Parent=TCONS_00003045
chr1	Cufflinks	exon	37012162	37012745	.	+	.	Parent=TCONS_00003045
chr1	Cufflinks	exon	37013668	37015305	.	+	.	Parent=TCONS_00003045
chr1	Cufflinks	transcript	36952066	37026961	.	+	.	ID=TCONS_00003046;geneID=XLOC_001179
chr1	Cufflinks	exon	36952066	36952437	.	+	.	Parent=TCONS_00003046
chr1	Cufflinks	exon	36965188	36965240	.	+	.	Parent=TCONS_00003046
chr1	Cufflinks	exon	37012162	37012745	.	+	.	Parent=TCONS_00003046
chr1	Cufflinks	exon	37013668	37013760	.	+	.	Parent=TCONS_00003046
chr1	Cufflinks	exon	37022237	37022311	.	+	.	Parent=TCONS_00003046
chr1	Cufflinks	exon	37026148	37026961	.	+	.	Parent=TCONS_00003046
chr1	Cufflinks	transcript	36952066	37026961	.	+	.	ID=TCONS_00003047;geneID=XLOC_001179
chr1	Cufflinks	exon	36952066	36952437	.	+	.	Parent=TCONS_00003047
chr1	Cufflinks	exon	36965188	36965240	.	+	.	Parent=TCONS_00003047
chr1	Cufflinks	exon	37012162	37013760	.	+	.	Parent=TCONS_00003047
chr1	Cufflinks	exon	37022237	37022311	.	+	.	Parent=TCONS_00003047
chr1	Cufflinks	exon	37026148	37026961	.	+	.	Parent=TCONS_00003047
chr1	Cufflinks	transcript	36952066	37026961	.	+	.	ID=TCONS_00003048;geneID=XLOC_001179
chr1	Cufflinks	exon	36952066	36952437	.	+	.	Parent=TCONS_00003048
chr1	Cufflinks	exon	36965188	36965240	.	+	.	Parent=TCONS_00003048
chr1	Cufflinks	exon	37012162	37012636	.	+	.	Parent=TCONS_00003048
chr1	Cufflinks	exon	37013668	37013760	.	+	.	Parent=TCONS_00003048
chr1	Cufflinks	exon	37026148	37026961	.	+	.	Parent=TCONS_00003048
chr1	Cufflinks	transcript	37169510	37175282	.	+	.	ID=TCONS_00003057;geneID=XLOC_001188
chr1	Cufflinks	exon	37169510	37170917	.	+	.	Parent=TCONS_00003057
chr1	Cufflinks	exon	37174854	37175282	.	+	.	Parent=TCONS_00003057
chr1	Cufflinks	transcript	37691137	37704442	.	-	.	ID=TCONS_00016820;geneID=XLOC_007341
chr1	Cufflinks	exon	37691137	37691181	.	-	.	Parent=TCONS_00016820
chr1	Cufflinks	exon	37704241	37704442	.	-	.	Parent=TCONS_00016820
chr1	Cufflinks	transcript	37914755	37916518	.	-	.	ID=TCONS_00016831;geneID=XLOC_007352
chr1	Cufflinks	exon	37914755	37915546	.	-	.	Parent=TCONS_00016831
chr1	Cufflinks	exon	37916460	37916518	.	-	.	Parent=TCONS_00016831
chr1	Cufflinks	transcript	37914755	37919917	.	-	.	ID=TCONS_00016832;geneID=XLOC_007352
chr1	Cufflinks	exon	37914755	37915546	.	-	.	Parent=TCONS_00016832
chr1	Cufflinks	exon	37917841	37919917	.	-	.	Parent=TCONS_00016832
chr1	Cufflinks	transcript	37984294	37996883	.	+	.	ID=TCONS_00003078;geneID=XLOC_001199
chr1	Cufflinks	exon	37984294	37985175	.	+	.	Parent=TCONS_00003078
chr1	Cufflinks	exon	37987799	37988769	.	+	.	Parent=TCONS_00003078
chr1	Cufflinks	exon	37996630	37996883	.	+	.	Parent=TCONS_00003078
chr1	Cufflinks	transcript	38595138	38596191	.	-	.	ID=TCONS_00016925;geneID=XLOC_007391
chr1	Cufflinks	exon	38595138	38595677	.	-	.	Parent=TCONS_00016925
chr1	Cufflinks	exon	38596062	38596191	.	-	.	Parent=TCONS_00016925
chr1	Cufflinks	transcript	38595138	38600328	.	-	.	ID=TCONS_00016927;geneID=XLOC_007391
chr1	Cufflinks	exon	38595138	38596194	.	-	.	Parent=TCONS_00016927
chr1	Cufflinks	exon	38597889	38598809	.	-	.	Parent=TCONS_00016927
chr1	Cufflinks	exon	38599988	38600328	.	-	.	Parent=TCONS_00016927
chr1	Cufflinks	transcript	38595138	38600328	.	-	.	ID=TCONS_00016928;geneID=XLOC_007391
chr1	Cufflinks	exon	38595138	38596194	.	-	.	Parent=TCONS_00016928
chr1	Cufflinks	exon	38597889	38598002	.	-	.	Parent=TCONS_00016928
chr1	Cufflinks	exon	38598742	38598809	.	-	.	Parent=TCONS_00016928
chr1	Cufflinks	exon	38599988	38600328	.	-	.	Parent=TCONS_00016928
chr1	Cufflinks	transcript	38708998	38710690	.	+	.	ID=TCONS_00003138;geneID=XLOC_001235
chr1	Cufflinks	exon	38708998	38709099	.	+	.	Parent=TCONS_00003138
chr1	Cufflinks	exon	38709661	38710690	.	+	.	Parent=TCONS_00003138
chr1	Cufflinks	transcript	38906895	38908561	.	-	.	ID=TCONS_00016947;geneID=XLOC_007409
chr1	Cufflinks	exon	38906895	38907041	.	-	.	Parent=TCONS_00016947
chr1	Cufflinks	exon	38908374	38908561	.	-	.	Parent=TCONS_00016947
chr1	Cufflinks	transcript	38959195	38961717	.	+	.	ID=TCONS_00003159;geneID=XLOC_001251
chr1	Cufflinks	exon	38959195	38959241	.	+	.	Parent=TCONS_00003159
chr1	Cufflinks	exon	38961503	38961717	.	+	.	Parent=TCONS_00003159
chr1	Cufflinks	transcript	39024643	39028422	.	+	.	ID=TCONS_00003162;geneID=XLOC_001253
chr1	Cufflinks	exon	39024643	39024833	.	+	.	Parent=TCONS_00003162
chr1	Cufflinks	exon	39025232	39028422	.	+	.	Parent=TCONS_00003162
chr1	Cufflinks	transcript	40262764	40271474	.	-	.	ID=TCONS_00017049;geneID=XLOC_007447
chr1	Cufflinks	exon	40262764	40267156	.	-	.	Parent=TCONS_00017049
chr1	Cufflinks	exon	40268663	40271474	.	-	.	Parent=TCONS_00017049
chr1	Cufflinks	transcript	40262764	40275221	.	-	.	ID=TCONS_00017051;geneID=XLOC_007447
chr1	Cufflinks	exon	40262764	40267156	.	-	.	Parent=TCONS_00017051
chr1	Cufflinks	exon	40274726	40275221	.	-	.	Parent=TCONS_00017051
chr1	Cufflinks	transcript	40262764	40283108	.	-	.	ID=TCONS_00017052;geneID=XLOC_007447
chr1	Cufflinks	exon	40262764	40270666	.	-	.	Parent=TCONS_00017052
chr1	Cufflinks	exon	40274726	40275043	.	-	.	Parent=TCONS_00017052
chr1	Cufflinks	exon	40283031	40283108	.	-	.	Parent=TCONS_00017052
chr1	Cufflinks	transcript	40262764	40283108	.	-	.	ID=TCONS_00017053;geneID=XLOC_007447
chr1	Cufflinks	exon	40262764	40267156	.	-	.	Parent=TCONS_00017053
chr1	Cufflinks	exon	40269408	40270666	.	-	.	Parent=TCONS_00017053
chr1	Cufflinks	exon	40274726	40275043	.	-	.	Parent=TCONS_00017053
chr1	Cufflinks	exon	40283031	40283108	.	-	.	Parent=TCONS_00017053
chr1	Cufflinks	transcript	40265091	40283084	.	+	.	ID=TCONS_00003321;geneID=XLOC_001317
chr1	Cufflinks	exon	40265091	40265143	.	+	.	Parent=TCONS_00003321
chr1	Cufflinks	exon	40265924	40266063	.	+	.	Parent=TCONS_00003321
chr1	Cufflinks	exon	40270550	40270704	.	+	.	Parent=TCONS_00003321
chr1	Cufflinks	exon	40273674	40273870	.	+	.	Parent=TCONS_00003321
chr1	Cufflinks	exon	40274734	40275059	.	+	.	Parent=TCONS_00003321
chr1	Cufflinks	exon	40283031	40283084	.	+	.	Parent=TCONS_00003321
chr1	Cufflinks	transcript	40265103	40275133	.	+	.	ID=TCONS_00003323;geneID=XLOC_001317
chr1	Cufflinks	exon	40265103	40266063	.	+	.	Parent=TCONS_00003323
chr1	Cufflinks	exon	40270550	40270704	.	+	.	Parent=TCONS_00003323
chr1	Cufflinks	exon	40273674	40273870	.	+	.	Parent=TCONS_00003323
chr1	Cufflinks	exon	40274734	40275133	.	+	.	Parent=TCONS_00003323
chr1	Cufflinks	transcript	40265111	40275133	.	+	.	ID=TCONS_00003324;geneID=XLOC_001317
chr1	Cufflinks	exon	40265111	40265253	.	+	.	Parent=TCONS_00003324
chr1	Cufflinks	exon	40265998	40266063	.	+	.	Parent=TCONS_00003324
chr1	Cufflinks	exon	40270550	40270704	.	+	.	Parent=TCONS_00003324
chr1	Cufflinks	exon	40273674	40273870	.	+	.	Parent=TCONS_00003324
chr1	Cufflinks	exon	40274734	40275133	.	+	.	Parent=TCONS_00003324
chr1	Cufflinks	transcript	40265117	40275133	.	+	.	ID=TCONS_00003325;geneID=XLOC_001317
chr1	Cufflinks	exon	40265117	40265143	.	+	.	Parent=TCONS_00003325
chr1	Cufflinks	exon	40270550	40270704	.	+	.	Parent=TCONS_00003325
chr1	Cufflinks	exon	40273674	40273870	.	+	.	Parent=TCONS_00003325
chr1	Cufflinks	exon	40274734	40275133	.	+	.	Parent=TCONS_00003325
chr1	Cufflinks	transcript	40267890	40275133	.	+	.	ID=TCONS_00003327;geneID=XLOC_001317
chr1	Cufflinks	exon	40267890	40270704	.	+	.	Parent=TCONS_00003327
chr1	Cufflinks	exon	40273674	40273870	.	+	.	Parent=TCONS_00003327
chr1	Cufflinks	exon	40274734	40275133	.	+	.	Parent=TCONS_00003327
chr1	Cufflinks	transcript	40267890	40283084	.	+	.	ID=TCONS_00003328;geneID=XLOC_001317
chr1	Cufflinks	exon	40267890	40269377	.	+	.	Parent=TCONS_00003328
chr1	Cufflinks	exon	40270550	40270704	.	+	.	Parent=TCONS_00003328
chr1	Cufflinks	exon	40273674	40273870	.	+	.	Parent=TCONS_00003328
chr1	Cufflinks	exon	40274734	40275059	.	+	.	Parent=TCONS_00003328
chr1	Cufflinks	exon	40283031	40283084	.	+	.	Parent=TCONS_00003328
chr1	Cufflinks	transcript	40418023	40420366	.	-	.	ID=TCONS_00017071;geneID=XLOC_007460
chr1	Cufflinks	exon	40418023	40418323	.	-	.	Parent=TCONS_00017071
chr1	Cufflinks	exon	40419309	40420366	.	-	.	Parent=TCONS_00017071
chr1	Cufflinks	transcript	40499037	40504805	.	-	.	ID=TCONS_00017077;geneID=XLOC_007465
chr1	Cufflinks	exon	40499037	40504654	.	-	.	Parent=TCONS_00017077
chr1	Cufflinks	exon	40504790	40504805	.	-	.	Parent=TCONS_00017077
chr1	Cufflinks	transcript	40784869	40787177	.	-	.	ID=TCONS_00017095;geneID=XLOC_007474
chr1	Cufflinks	exon	40784869	40785295	.	-	.	Parent=TCONS_00017095
chr1	Cufflinks	exon	40787126	40787177	.	-	.	Parent=TCONS_00017095
chr1	Cufflinks	transcript	40889227	40902688	.	+	.	ID=TCONS_00003388;geneID=XLOC_001350
chr1	Cufflinks	exon	40889227	40897554	.	+	.	Parent=TCONS_00003388
chr1	Cufflinks	exon	40898665	40902688	.	+	.	Parent=TCONS_00003388
chr1	Cufflinks	transcript	43171330	43189345	.	+	.	ID=TCONS_00003577;geneID=XLOC_001426
chr1	Cufflinks	exon	43171330	43176733	.	+	.	Parent=TCONS_00003577
chr1	Cufflinks	exon	43182458	43189345	.	+	.	Parent=TCONS_00003577
chr1	Cufflinks	transcript	43171331	43176337	.	+	.	ID=TCONS_00003578;geneID=XLOC_001426
chr1	Cufflinks	exon	43171331	43174153	.	+	.	Parent=TCONS_00003578
chr1	Cufflinks	exon	43174408	43176337	.	+	.	Parent=TCONS_00003578
chr1	Cufflinks	transcript	43178312	43189345	.	+	.	ID=TCONS_00003580;geneID=XLOC_001426
chr1	Cufflinks	exon	43178312	43178324	.	+	.	Parent=TCONS_00003580
chr1	Cufflinks	exon	43178708	43189345	.	+	.	Parent=TCONS_00003580
chr1	Cufflinks	transcript	43185268	43189345	.	+	.	ID=TCONS_00003581;geneID=XLOC_001426
chr1	Cufflinks	exon	43185268	43185300	.	+	.	Parent=TCONS_00003581
chr1	Cufflinks	exon	43186303	43189345	.	+	.	Parent=TCONS_00003581
chr1	Cufflinks	transcript	43371684	43389992	.	-	.	ID=TCONS_00017272;geneID=XLOC_007574
chr1	Cufflinks	exon	43371684	43372275	.	-	.	Parent=TCONS_00017272
chr1	Cufflinks	exon	43389829	43389992	.	-	.	Parent=TCONS_00017272
chr1	Cufflinks	transcript	43371684	43389992	.	-	.	ID=TCONS_00017273;geneID=XLOC_007574
chr1	Cufflinks	exon	43371684	43372275	.	-	.	Parent=TCONS_00017273
chr1	Cufflinks	exon	43374869	43375069	.	-	.	Parent=TCONS_00017273
chr1	Cufflinks	exon	43389829	43389992	.	-	.	Parent=TCONS_00017273
chr1	Cufflinks	transcript	43839009	43840003	.	+	.	ID=TCONS_00003665;geneID=XLOC_001457
chr1	Cufflinks	exon	43839009	43839743	.	+	.	Parent=TCONS_00003665
chr1	Cufflinks	exon	43839978	43840003	.	+	.	Parent=TCONS_00003665
chr1	Cufflinks	transcript	46044390	46046670	.	-	.	ID=TCONS_00017506;geneID=XLOC_007666
chr1	Cufflinks	exon	46044390	46046123	.	-	.	Parent=TCONS_00017506
chr1	Cufflinks	exon	46046618	46046670	.	-	.	Parent=TCONS_00017506
chr1	Cufflinks	transcript	46706055	46708258	.	+	.	ID=TCONS_00003932;geneID=XLOC_001538
chr1	Cufflinks	exon	46706055	46706911	.	+	.	Parent=TCONS_00003932
chr1	Cufflinks	exon	46707975	46708258	.	+	.	Parent=TCONS_00003932
chr1	Cufflinks	transcript	46706939	46708258	.	+	.	ID=TCONS_00003933;geneID=XLOC_001538
chr1	Cufflinks	exon	46706939	46707100	.	+	.	Parent=TCONS_00003933
chr1	Cufflinks	exon	46707277	46708258	.	+	.	Parent=TCONS_00003933
chr1	Cufflinks	transcript	46790683	46798164	.	-	.	ID=TCONS_00017550;geneID=XLOC_007679
chr1	Cufflinks	exon	46790683	46793917	.	-	.	Parent=TCONS_00017550
chr1	Cufflinks	exon	46797497	46798164	.	-	.	Parent=TCONS_00017550
chr1	Cufflinks	transcript	46790943	46798524	.	+	.	ID=TCONS_00003956;geneID=XLOC_001541
chr1	Cufflinks	exon	46790943	46791694	.	+	.	Parent=TCONS_00003956
chr1	Cufflinks	exon	46792362	46798524	.	+	.	Parent=TCONS_00003956
chr1	Cufflinks	transcript	55389776	55404822	.	-	.	ID=TCONS_00018028;geneID=XLOC_007818
chr1	Cufflinks	exon	55389776	55392106	.	-	.	Parent=TCONS_00018028
chr1	Cufflinks	exon	55404741	55404822	.	-	.	Parent=TCONS_00018028
chr1	Cufflinks	transcript	55752770	55754563	.	+	.	ID=TCONS_00004366;geneID=XLOC_001708
chr1	Cufflinks	exon	55752770	55753799	.	+	.	Parent=TCONS_00004366
chr1	Cufflinks	exon	55754191	55754563	.	+	.	Parent=TCONS_00004366
chr1	Cufflinks	transcript	55753021	55791361	.	+	.	ID=TCONS_00004367;geneID=XLOC_001708
chr1	Cufflinks	exon	55753021	55753132	.	+	.	Parent=TCONS_00004367
chr1	Cufflinks	exon	55775485	55775861	.	+	.	Parent=TCONS_00004367
chr1	Cufflinks	exon	55779801	55779873	.	+	.	Parent=TCONS_00004367
chr1	Cufflinks	exon	55786947	55787345	.	+	.	Parent=TCONS_00004367
chr1	Cufflinks	exon	55788651	55791361	.	+	.	Parent=TCONS_00004367
chr1	Cufflinks	transcript	55779593	55791361	.	+	.	ID=TCONS_00004373;geneID=XLOC_001708
chr1	Cufflinks	exon	55779593	55779873	.	+	.	Parent=TCONS_00004373
chr1	Cufflinks	exon	55786947	55787345	.	+	.	Parent=TCONS_00004373
chr1	Cufflinks	exon	55788651	55791361	.	+	.	Parent=TCONS_00004373
chr1	Cufflinks	transcript	55779812	55791361	.	+	.	ID=TCONS_00004374;geneID=XLOC_001708
chr1	Cufflinks	exon	55779812	55779873	.	+	.	Parent=TCONS_00004374
chr1	Cufflinks	exon	55788651	55791361	.	+	.	Parent=TCONS_00004374
chr1	Cufflinks	transcript	55786283	55791361	.	+	.	ID=TCONS_00004378;geneID=XLOC_001708
chr1	Cufflinks	exon	55786283	55787345	.	+	.	Parent=TCONS_00004378
chr1	Cufflinks	exon	55788651	55788918	.	+	.	Parent=TCONS_00004378
chr1	Cufflinks	exon	55790844	55791361	.	+	.	Parent=TCONS_00004378
chr1	Cufflinks	transcript	55786644	55791361	.	+	.	ID=TCONS_00004379;geneID=XLOC_001708
chr1	Cufflinks	exon	55786644	55787345	.	+	.	Parent=TCONS_00004379
chr1	Cufflinks	exon	55788651	55791361	.	+	.	Parent=TCONS_00004379
chr1	Cufflinks	transcript	56894674	56898891	.	-	.	ID=TCONS_00018057;geneID=XLOC_007834
chr1	Cufflinks	exon	56894674	56895978	.	-	.	Parent=TCONS_00018057
chr1	Cufflinks	exon	56898721	56898891	.	-	.	Parent=TCONS_00018057
chr1	Cufflinks	transcript	59477022	59478648	.	-	.	ID=TCONS_00018225;geneID=XLOC_007926
chr1	Cufflinks	exon	59477022	59477722	.	-	.	Parent=TCONS_00018225
chr1	Cufflinks	exon	59478579	59478648	.	-	.	Parent=TCONS_00018225
chr1	Cufflinks	transcript	59562593	59569770	.	+	.	ID=TCONS_00004493;geneID=XLOC_001782
chr1	Cufflinks	exon	59562593	59562620	.	+	.	Parent=TCONS_00004493
chr1	Cufflinks	exon	59569184	59569770	.	+	.	Parent=TCONS_00004493
chr1	Cufflinks	transcript	60981690	60994624	.	-	.	ID=TCONS_00018252;geneID=XLOC_007938
chr1	Cufflinks	exon	60981690	60982710	.	-	.	Parent=TCONS_00018252
chr1	Cufflinks	exon	60994591	60994624	.	-	.	Parent=TCONS_00018252
chr1	Cufflinks	transcript	62011071	62021466	.	-	.	ID=TCONS_00018270;geneID=XLOC_007949
chr1	Cufflinks	exon	62011071	62017102	.	-	.	Parent=TCONS_00018270
chr1	Cufflinks	exon	62019025	62019252	.	-	.	Parent=TCONS_00018270
chr1	Cufflinks	exon	62021434	62021466	.	-	.	Parent=TCONS_00018270
chr1	Cufflinks	transcript	62139542	62142461	.	+	.	ID=TCONS_00004547;geneID=XLOC_001822
chr1	Cufflinks	exon	62139542	62140036	.	+	.	Parent=TCONS_00004547
chr1	Cufflinks	exon	62140288	62142461	.	+	.	Parent=TCONS_00004547
chr1	Cufflinks	transcript	62688847	62700726	.	+	.	ID=TCONS_00004572;geneID=XLOC_001829
chr1	Cufflinks	exon	62688847	62689391	.	+	.	Parent=TCONS_00004572
chr1	Cufflinks	exon	62692182	62694814	.	+	.	Parent=TCONS_00004572
chr1	Cufflinks	exon	62695430	62695574	.	+	.	Parent=TCONS_00004572
chr1	Cufflinks	exon	62700540	62700726	.	+	.	Parent=TCONS_00004572
chr1	Cufflinks	transcript	62688847	62700726	.	+	.	ID=TCONS_00004573;geneID=XLOC_001829
chr1	Cufflinks	exon	62688847	62689391	.	+	.	Parent=TCONS_00004573
chr1	Cufflinks	exon	62692182	62692385	.	+	.	Parent=TCONS_00004573
chr1	Cufflinks	exon	62693832	62694814	.	+	.	Parent=TCONS_00004573
chr1	Cufflinks	exon	62695430	62695574	.	+	.	Parent=TCONS_00004573
chr1	Cufflinks	exon	62700540	62700726	.	+	.	Parent=TCONS_00004573
chr1	Cufflinks	transcript	62689251	62695687	.	+	.	ID=TCONS_00004574;geneID=XLOC_001829
chr1	Cufflinks	exon	62689251	62689391	.	+	.	Parent=TCONS_00004574
chr1	Cufflinks	exon	62690910	62691032	.	+	.	Parent=TCONS_00004574
chr1	Cufflinks	exon	62692182	62692565	.	+	.	Parent=TCONS_00004574
chr1	Cufflinks	exon	62693832	62694814	.	+	.	Parent=TCONS_00004574
chr1	Cufflinks	exon	62695430	62695579	.	+	.	Parent=TCONS_00004574
chr1	Cufflinks	exon	62695673	62695687	.	+	.	Parent=TCONS_00004574
chr1	Cufflinks	transcript	62690491	62691259	.	+	.	ID=TCONS_00004575;geneID=XLOC_001829
chr1	Cufflinks	exon	62690491	62690919	.	+	.	Parent=TCONS_00004575
chr1	Cufflinks	exon	62691242	62691259	.	+	.	Parent=TCONS_00004575
chr1	Cufflinks	transcript	66169574	66196755	.	+	.	ID=TCONS_00004704;geneID=XLOC_001905
chr1	Cufflinks	exon	66169574	66169736	.	+	.	Parent=TCONS_00004704
chr1	Cufflinks	exon	66169848	66169989	.	+	.	Parent=TCONS_00004704
chr1	Cufflinks	exon	66176496	66176654	.	+	.	Parent=TCONS_00004704
chr1	Cufflinks	exon	66185296	66185476	.	+	.	Parent=TCONS_00004704
chr1	Cufflinks	exon	66196257	66196755	.	+	.	Parent=TCONS_00004704
chr1	Cufflinks	transcript	66169657	66196755	.	+	.	ID=TCONS_00004705;geneID=XLOC_001905
chr1	Cufflinks	exon	66169657	66169933	.	+	.	Parent=TCONS_00004705
chr1	Cufflinks	exon	66185351	66185476	.	+	.	Parent=TCONS_00004705
chr1	Cufflinks	exon	66196257	66196755	.	+	.	Parent=TCONS_00004705
chr1	Cufflinks	transcript	66882158	66908372	.	+	.	ID=TCONS_00004754;geneID=XLOC_001937
chr1	Cufflinks	exon	66882158	66882279	.	+	.	Parent=TCONS_00004754
chr1	Cufflinks	exon	66882631	66882743	.	+	.	Parent=TCONS_00004754
chr1	Cufflinks	exon	66905123	66908372	.	+	.	Parent=TCONS_00004754
chr1	Cufflinks	transcript	66882227	66908372	.	+	.	ID=TCONS_00004755;geneID=XLOC_001937
chr1	Cufflinks	exon	66882227	66882279	.	+	.	Parent=TCONS_00004755
chr1	Cufflinks	exon	66882619	66882743	.	+	.	Parent=TCONS_00004755
chr1	Cufflinks	exon	66905123	66908372	.	+	.	Parent=TCONS_00004755
chr1	Cufflinks	transcript	66902181	66908372	.	+	.	ID=TCONS_00004756;geneID=XLOC_001937
chr1	Cufflinks	exon	66902181	66902386	.	+	.	Parent=TCONS_00004756
chr1	Cufflinks	exon	66905123	66908372	.	+	.	Parent=TCONS_00004756
chr1	Cufflinks	transcript	66908665	66911335	.	-	.	ID=TCONS_00018432;geneID=XLOC_008058
chr1	Cufflinks	exon	66908665	66910035	.	-	.	Parent=TCONS_00018432
chr1	Cufflinks	exon	66911140	66911335	.	-	.	Parent=TCONS_00018432
chr1	Cufflinks	transcript	66908665	66911335	.	-	.	ID=TCONS_00018433;geneID=XLOC_008058
chr1	Cufflinks	exon	66908665	66910214	.	-	.	Parent=TCONS_00018433
chr1	Cufflinks	exon	66911140	66911335	.	-	.	Parent=TCONS_00018433
chr1	Cufflinks	transcript	66937802	66947530	.	-	.	ID=TCONS_00018438;geneID=XLOC_008062
chr1	Cufflinks	exon	66937802	66942650	.	-	.	Parent=TCONS_00018438
chr1	Cufflinks	exon	66944733	66944807	.	-	.	Parent=TCONS_00018438
chr1	Cufflinks	exon	66945909	66947530	.	-	.	Parent=TCONS_00018438
chr1	Cufflinks	transcript	66945669	66955467	.	+	.	ID=TCONS_00004760;geneID=XLOC_001941
chr1	Cufflinks	exon	66945669	66946704	.	+	.	Parent=TCONS_00004760
chr1	Cufflinks	exon	66954912	66955467	.	+	.	Parent=TCONS_00004760
chr1	Cufflinks	transcript	67753484	67756841	.	+	.	ID=TCONS_00004821;geneID=XLOC_001960
chr1	Cufflinks	exon	67753484	67754413	.	+	.	Parent=TCONS_00004821
chr1	Cufflinks	exon	67755186	67756841	.	+	.	Parent=TCONS_00004821
chr1	Cufflinks	transcript	68074456	68083056	.	+	.	ID=TCONS_00004841;geneID=XLOC_001971
chr1	Cufflinks	exon	68074456	68074471	.	+	.	Parent=TCONS_00004841
chr1	Cufflinks	exon	68081961	68082057	.	+	.	Parent=TCONS_00004841
chr1	Cufflinks	exon	68082735	68083056	.	+	.	Parent=TCONS_00004841
chr1	Cufflinks	transcript	69347464	69409074	.	+	.	ID=TCONS_00004873;geneID=XLOC_001998
chr1	Cufflinks	exon	69347464	69347686	.	+	.	Parent=TCONS_00004873
chr1	Cufflinks	exon	69408264	69409074	.	+	.	Parent=TCONS_00004873
chr1	Cufflinks	transcript	69347464	69409074	.	+	.	ID=TCONS_00004874;geneID=XLOC_001998
chr1	Cufflinks	exon	69347464	69347686	.	+	.	Parent=TCONS_00004874
chr1	Cufflinks	exon	69386500	69386569	.	+	.	Parent=TCONS_00004874
chr1	Cufflinks	exon	69408264	69409074	.	+	.	Parent=TCONS_00004874
chr1	Cufflinks	transcript	69389239	69409074	.	+	.	ID=TCONS_00004875;geneID=XLOC_001998
chr1	Cufflinks	exon	69389239	69389267	.	+	.	Parent=TCONS_00004875
chr1	Cufflinks	exon	69408264	69409074	.	+	.	Parent=TCONS_00004875
chr1	Cufflinks	transcript	69680218	69685395	.	+	.	ID=TCONS_00004886;geneID=XLOC_002005
chr1	Cufflinks	exon	69680218	69680242	.	+	.	Parent=TCONS_00004886
chr1	Cufflinks	exon	69684047	69684116	.	+	.	Parent=TCONS_00004886
chr1	Cufflinks	exon	69684515	69685395	.	+	.	Parent=TCONS_00004886
chr1	Cufflinks	transcript	70017533	70031533	.	+	.	ID=TCONS_00004890;geneID=XLOC_002009
chr1	Cufflinks	exon	70017533	70017626	.	+	.	Parent=TCONS_00004890
chr1	Cufflinks	exon	70018991	70019617	.	+	.	Parent=TCONS_00004890
chr1	Cufflinks	exon	70021102	70021148	.	+	.	Parent=TCONS_00004890
chr1	Cufflinks	exon	70022619	70022676	.	+	.	Parent=TCONS_00004890
chr1	Cufflinks	exon	70023463	70023619	.	+	.	Parent=TCONS_00004890
chr1	Cufflinks	exon	70023919	70025502	.	+	.	Parent=TCONS_00004890
chr1	Cufflinks	exon	70029290	70031533	.	+	.	Parent=TCONS_00004890
chr1	Cufflinks	transcript	70017533	70031533	.	+	.	ID=TCONS_00004891;geneID=XLOC_002009
chr1	Cufflinks	exon	70017533	70017626	.	+	.	Parent=TCONS_00004891
chr1	Cufflinks	exon	70021101	70021148	.	+	.	Parent=TCONS_00004891
chr1	Cufflinks	exon	70022619	70022676	.	+	.	Parent=TCONS_00004891
chr1	Cufflinks	exon	70023463	70025502	.	+	.	Parent=TCONS_00004891
chr1	Cufflinks	exon	70029290	70031533	.	+	.	Parent=TCONS_00004891
chr1	Cufflinks	transcript	70017541	70031533	.	+	.	ID=TCONS_00004892;geneID=XLOC_002009
chr1	Cufflinks	exon	70017541	70017626	.	+	.	Parent=TCONS_00004892
chr1	Cufflinks	exon	70021101	70021148	.	+	.	Parent=TCONS_00004892
chr1	Cufflinks	exon	70022619	70022676	.	+	.	Parent=TCONS_00004892
chr1	Cufflinks	exon	70023463	70023619	.	+	.	Parent=TCONS_00004892
chr1	Cufflinks	exon	70025422	70025502	.	+	.	Parent=TCONS_00004892
chr1	Cufflinks	exon	70029290	70031533	.	+	.	Parent=TCONS_00004892
chr1	Cufflinks	transcript	75240194	75269636	.	+	.	ID=TCONS_00005021;geneID=XLOC_002075
chr1	Cufflinks	exon	75240194	75240383	.	+	.	Parent=TCONS_00005021
chr1	Cufflinks	exon	75256810	75256899	.	+	.	Parent=TCONS_00005021
chr1	Cufflinks	exon	75267085	75269636	.	+	.	Parent=TCONS_00005021
chr1	Cufflinks	transcript	75258648	75269636	.	+	.	ID=TCONS_00005022;geneID=XLOC_002075
chr1	Cufflinks	exon	75258648	75258713	.	+	.	Parent=TCONS_00005022
chr1	Cufflinks	exon	75267085	75269636	.	+	.	Parent=TCONS_00005022
chr1	Cufflinks	transcript	75390560	75402966	.	+	.	ID=TCONS_00005028;geneID=XLOC_002081
chr1	Cufflinks	exon	75390560	75390584	.	+	.	Parent=TCONS_00005028
chr1	Cufflinks	exon	75402722	75402966	.	+	.	Parent=TCONS_00005028
chr1	Cufflinks	transcript	75411798	75413263	.	+	.	ID=TCONS_00005030;geneID=XLOC_002083
chr1	Cufflinks	exon	75411798	75411826	.	+	.	Parent=TCONS_00005030
chr1	Cufflinks	exon	75412995	75413263	.	+	.	Parent=TCONS_00005030
chr1	Cufflinks	transcript	75494975	75553934	.	-	.	ID=TCONS_00018634;geneID=XLOC_008161
chr1	Cufflinks	exon	75494975	75495227	.	-	.	Parent=TCONS_00018634
chr1	Cufflinks	exon	75523414	75523492	.	-	.	Parent=TCONS_00018634
chr1	Cufflinks	exon	75524868	75524985	.	-	.	Parent=TCONS_00018634
chr1	Cufflinks	exon	75553796	75553934	.	-	.	Parent=TCONS_00018634
chr1	Cufflinks	transcript	75494975	75554039	.	-	.	ID=TCONS_00018635;geneID=XLOC_008161
chr1	Cufflinks	exon	75494975	75495227	.	-	.	Parent=TCONS_00018635
chr1	Cufflinks	exon	75523414	75523492	.	-	.	Parent=TCONS_00018635
chr1	Cufflinks	exon	75524868	75524985	.	-	.	Parent=TCONS_00018635
chr1	Cufflinks	exon	75553964	75554039	.	-	.	Parent=TCONS_00018635
chr1	Cufflinks	transcript	79575673	79589054	.	-	.	ID=TCONS_00018809;geneID=XLOC_008246
chr1	Cufflinks	exon	79575673	79578835	.	-	.	Parent=TCONS_00018809
chr1	Cufflinks	exon	79587938	79588225	.	-	.	Parent=TCONS_00018809
chr1	Cufflinks	exon	79588703	79588832	.	-	.	Parent=TCONS_00018809
chr1	Cufflinks	exon	79588928	79589054	.	-	.	Parent=TCONS_00018809
chr1	Cufflinks	transcript	79895713	79900286	.	-	.	ID=TCONS_00018818;geneID=XLOC_008250
chr1	Cufflinks	exon	79895713	79896463	.	-	.	Parent=TCONS_00018818
chr1	Cufflinks	exon	79899869	79899993	.	-	.	Parent=TCONS_00018818
chr1	Cufflinks	exon	79900263	79900286	.	-	.	Parent=TCONS_00018818
chr1	Cufflinks	transcript	79895713	79900890	.	-	.	ID=TCONS_00018819;geneID=XLOC_008250
chr1	Cufflinks	exon	79895713	79896463	.	-	.	Parent=TCONS_00018819
chr1	Cufflinks	exon	79900502	79900890	.	-	.	Parent=TCONS_00018819
chr1	Cufflinks	transcript	79895713	79934454	.	-	.	ID=TCONS_00018820;geneID=XLOC_008250
chr1	Cufflinks	exon	79895713	79896463	.	-	.	Parent=TCONS_00018820
chr1	Cufflinks	exon	79928227	79928481	.	-	.	Parent=TCONS_00018820
chr1	Cufflinks	exon	79934071	79934454	.	-	.	Parent=TCONS_00018820
chr1	Cufflinks	transcript	79905876	79934454	.	-	.	ID=TCONS_00018822;geneID=XLOC_008250
chr1	Cufflinks	exon	79905876	79905888	.	-	.	Parent=TCONS_00018822
chr1	Cufflinks	exon	79908583	79908670	.	-	.	Parent=TCONS_00018822
chr1	Cufflinks	exon	79928227	79928481	.	-	.	Parent=TCONS_00018822
chr1	Cufflinks	exon	79934071	79934454	.	-	.	Parent=TCONS_00018822
chr1	Cufflinks	transcript	79920456	79934457	.	-	.	ID=TCONS_00018824;geneID=XLOC_008250
chr1	Cufflinks	exon	79920456	79920705	.	-	.	Parent=TCONS_00018824
chr1	Cufflinks	exon	79928227	79928481	.	-	.	Parent=TCONS_00018824
chr1	Cufflinks	exon	79934071	79934457	.	-	.	Parent=TCONS_00018824
chr1	Cufflinks	transcript	79926131	79934457	.	-	.	ID=TCONS_00018825;geneID=XLOC_008250
chr1	Cufflinks	exon	79926131	79926767	.	-	.	Parent=TCONS_00018825
chr1	Cufflinks	exon	79928227	79928481	.	-	.	Parent=TCONS_00018825
chr1	Cufflinks	exon	79934071	79934457	.	-	.	Parent=TCONS_00018825
chr1	Cufflinks	transcript	79927420	79934454	.	-	.	ID=TCONS_00018826;geneID=XLOC_008250
chr1	Cufflinks	exon	79927420	79927905	.	-	.	Parent=TCONS_00018826
chr1	Cufflinks	exon	79928227	79928481	.	-	.	Parent=TCONS_00018826
chr1	Cufflinks	exon	79934071	79934454	.	-	.	Parent=TCONS_00018826
chr1	Cufflinks	transcript	79954334	79959503	.	-	.	ID=TCONS_00018830;geneID=XLOC_008256
chr1	Cufflinks	exon	79954334	79954651	.	-	.	Parent=TCONS_00018830
chr1	Cufflinks	exon	79959246	79959503	.	-	.	Parent=TCONS_00018830
chr1	Cufflinks	transcript	80181746	80185997	.	-	.	ID=TCONS_00018839;geneID=XLOC_008265
chr1	Cufflinks	exon	80181746	80182431	.	-	.	Parent=TCONS_00018839
chr1	Cufflinks	exon	80185911	80185997	.	-	.	Parent=TCONS_00018839
chr1	Cufflinks	transcript	83930295	83945679	.	-	.	ID=TCONS_00018908;geneID=XLOC_008303
chr1	Cufflinks	exon	83930295	83930334	.	-	.	Parent=TCONS_00018908
chr1	Cufflinks	exon	83944383	83944450	.	-	.	Parent=TCONS_00018908
chr1	Cufflinks	exon	83945314	83945679	.	-	.	Parent=TCONS_00018908
chr1	Cufflinks	transcript	84760198	84763250	.	-	.	ID=TCONS_00018961;geneID=XLOC_008346
chr1	Cufflinks	exon	84760198	84761478	.	-	.	Parent=TCONS_00018961
chr1	Cufflinks	exon	84763104	84763250	.	-	.	Parent=TCONS_00018961
chr1	Cufflinks	transcript	85040236	85049764	.	+	.	ID=TCONS_00005363;geneID=XLOC_002265
chr1	Cufflinks	exon	85040236	85040271	.	+	.	Parent=TCONS_00005363
chr1	Cufflinks	exon	85043702	85043818	.	+	.	Parent=TCONS_00005363
chr1	Cufflinks	exon	85048623	85049764	.	+	.	Parent=TCONS_00005363
chr1	Cufflinks	transcript	85040290	85049764	.	+	.	ID=TCONS_00005365;geneID=XLOC_002265
chr1	Cufflinks	exon	85040290	85040443	.	+	.	Parent=TCONS_00005365
chr1	Cufflinks	exon	85043702	85043818	.	+	.	Parent=TCONS_00005365
chr1	Cufflinks	exon	85048623	85049764	.	+	.	Parent=TCONS_00005365
chr1	Cufflinks	transcript	85040290	85049764	.	+	.	ID=TCONS_00005366;geneID=XLOC_002265
chr1	Cufflinks	exon	85040290	85040444	.	+	.	Parent=TCONS_00005366
chr1	Cufflinks	exon	85043703	85043818	.	+	.	Parent=TCONS_00005366
chr1	Cufflinks	exon	85048623	85049764	.	+	.	Parent=TCONS_00005366
chr1	Cufflinks	transcript	85047963	85049300	.	-	.	ID=TCONS_00018977;geneID=XLOC_008352
chr1	Cufflinks	exon	85047963	85048041	.	-	.	Parent=TCONS_00018977
chr1	Cufflinks	exon	85048540	85049300	.	-	.	Parent=TCONS_00018977
chr1	Cufflinks	transcript	85047963	85049414	.	-	.	ID=TCONS_00018978;geneID=XLOC_008352
chr1	Cufflinks	exon	85047963	85048041	.	-	.	Parent=TCONS_00018978
chr1	Cufflinks	exon	85048821	85049414	.	-	.	Parent=TCONS_00018978
chr1	Cufflinks	transcript	85601710	85604053	.	-	.	ID=TCONS_00019019;geneID=XLOC_008367
chr1	Cufflinks	exon	85601710	85602563	.	-	.	Parent=TCONS_00019019
chr1	Cufflinks	exon	85602662	85604053	.	-	.	Parent=TCONS_00019019
chr1	Cufflinks	transcript	85608881	85612203	.	-	.	ID=TCONS_00019021;geneID=XLOC_008369
chr1	Cufflinks	exon	85608881	85608911	.	-	.	Parent=TCONS_00019021
chr1	Cufflinks	exon	85608944	85612203	.	-	.	Parent=TCONS_00019021
chr1	Cufflinks	transcript	85667158	85669091	.	+	.	ID=TCONS_00005407;geneID=XLOC_002300
chr1	Cufflinks	exon	85667158	85668144	.	+	.	Parent=TCONS_00005407
chr1	Cufflinks	exon	85668761	85669091	.	+	.	Parent=TCONS_00005407
chr1	Cufflinks	transcript	86754328	86785714	.	-	.	ID=TCONS_00019078;geneID=XLOC_008395
chr1	Cufflinks	exon	86754328	86754822	.	-	.	Parent=TCONS_00019078
chr1	Cufflinks	exon	86779247	86779383	.	-	.	Parent=TCONS_00019078
chr1	Cufflinks	exon	86784015	86784078	.	-	.	Parent=TCONS_00019078
chr1	Cufflinks	exon	86784339	86785714	.	-	.	Parent=TCONS_00019078
chr1	Cufflinks	transcript	86779315	86785714	.	-	.	ID=TCONS_00019080;geneID=XLOC_008395
chr1	Cufflinks	exon	86779315	86779383	.	-	.	Parent=TCONS_00019080
chr1	Cufflinks	exon	86784015	86785714	.	-	.	Parent=TCONS_00019080
chr1	Cufflinks	transcript	86786236	86795252	.	-	.	ID=TCONS_00019081;geneID=XLOC_008397
chr1	Cufflinks	exon	86786236	86786714	.	-	.	Parent=TCONS_00019081
chr1	Cufflinks	exon	86794719	86794813	.	-	.	Parent=TCONS_00019081
chr1	Cufflinks	exon	86795121	86795252	.	-	.	Parent=TCONS_00019081
chr1	Cufflinks	transcript	86786236	86796709	.	-	.	ID=TCONS_00019082;geneID=XLOC_008397
chr1	Cufflinks	exon	86786236	86786714	.	-	.	Parent=TCONS_00019082
chr1	Cufflinks	exon	86794579	86794813	.	-	.	Parent=TCONS_00019082
chr1	Cufflinks	exon	86795121	86795193	.	-	.	Parent=TCONS_00019082
chr1	Cufflinks	exon	86795759	86796709	.	-	.	Parent=TCONS_00019082
chr1	Cufflinks	transcript	87288226	87298256	.	-	.	ID=TCONS_00019115;geneID=XLOC_008405
chr1	Cufflinks	exon	87288226	87288692	.	-	.	Parent=TCONS_00019115
chr1	Cufflinks	exon	87298093	87298256	.	-	.	Parent=TCONS_00019115
chr1	Cufflinks	transcript	87895644	87917020	.	-	.	ID=TCONS_00019132;geneID=XLOC_008417
chr1	Cufflinks	exon	87895644	87895976	.	-	.	Parent=TCONS_00019132
chr1	Cufflinks	exon	87916490	87917020	.	-	.	Parent=TCONS_00019132
chr1	Cufflinks	transcript	87909762	87916727	.	-	.	ID=TCONS_00019133;geneID=XLOC_008417
chr1	Cufflinks	exon	87909762	87915983	.	-	.	Parent=TCONS_00019133
chr1	Cufflinks	exon	87916704	87916727	.	-	.	Parent=TCONS_00019133
chr1	Cufflinks	transcript	87909762	87917020	.	-	.	ID=TCONS_00019135;geneID=XLOC_008417
chr1	Cufflinks	exon	87909762	87915983	.	-	.	Parent=TCONS_00019135
chr1	Cufflinks	exon	87916490	87917020	.	-	.	Parent=TCONS_00019135
chr1	Cufflinks	transcript	88153744	88200459	.	-	.	ID=TCONS_00019140;geneID=XLOC_008422
chr1	Cufflinks	exon	88153744	88154411	.	-	.	Parent=TCONS_00019140
chr1	Cufflinks	exon	88200438	88200459	.	-	.	Parent=TCONS_00019140
chr1	Cufflinks	transcript	88153744	88274837	.	-	.	ID=TCONS_00019141;geneID=XLOC_008422
chr1	Cufflinks	exon	88153744	88154411	.	-	.	Parent=TCONS_00019141
chr1	Cufflinks	exon	88274791	88274837	.	-	.	Parent=TCONS_00019141
chr1	Cufflinks	transcript	88252543	88275481	.	+	.	ID=TCONS_00005511;geneID=XLOC_002374
chr1	Cufflinks	exon	88252543	88252553	.	+	.	Parent=TCONS_00005511
chr1	Cufflinks	exon	88269771	88275481	.	+	.	Parent=TCONS_00005511
chr1	Cufflinks	transcript	88266190	88268616	.	-	.	ID=TCONS_00019149;geneID=XLOC_008422
chr1	Cufflinks	exon	88266190	88267829	.	-	.	Parent=TCONS_00019149
chr1	Cufflinks	exon	88268547	88268616	.	-	.	Parent=TCONS_00019149
chr1	Cufflinks	transcript	88266190	88286755	.	-	.	ID=TCONS_00019150;geneID=XLOC_008422
chr1	Cufflinks	exon	88266190	88275248	.	-	.	Parent=TCONS_00019150
chr1	Cufflinks	exon	88286658	88286755	.	-	.	Parent=TCONS_00019150
chr1	Cufflinks	transcript	88266190	88288001	.	-	.	ID=TCONS_00019151;geneID=XLOC_008422
chr1	Cufflinks	exon	88266190	88268688	.	-	.	Parent=TCONS_00019151
chr1	Cufflinks	exon	88275127	88275248	.	-	.	Parent=TCONS_00019151
chr1	Cufflinks	exon	88287703	88288001	.	-	.	Parent=TCONS_00019151
chr1	Cufflinks	transcript	88266190	88288114	.	-	.	ID=TCONS_00019152;geneID=XLOC_008422
chr1	Cufflinks	exon	88266190	88268688	.	-	.	Parent=TCONS_00019152
chr1	Cufflinks	exon	88287703	88288114	.	-	.	Parent=TCONS_00019152
chr1	Cufflinks	transcript	88266190	88288357	.	-	.	ID=TCONS_00019153;geneID=XLOC_008422
chr1	Cufflinks	exon	88266190	88275248	.	-	.	Parent=TCONS_00019153
chr1	Cufflinks	exon	88287703	88288357	.	-	.	Parent=TCONS_00019153
chr1	Cufflinks	transcript	88516464	88532458	.	+	.	ID=TCONS_00005524;geneID=XLOC_002386
chr1	Cufflinks	exon	88516464	88516490	.	+	.	Parent=TCONS_00005524
chr1	Cufflinks	exon	88532185	88532458	.	+	.	Parent=TCONS_00005524
chr1	Cufflinks	transcript	90432634	90452344	.	+	.	ID=TCONS_00005667;geneID=XLOC_002440
chr1	Cufflinks	exon	90432634	90432649	.	+	.	Parent=TCONS_00005667
chr1	Cufflinks	exon	90432748	90432856	.	+	.	Parent=TCONS_00005667
chr1	Cufflinks	exon	90436209	90436347	.	+	.	Parent=TCONS_00005667
chr1	Cufflinks	exon	90449236	90449271	.	+	.	Parent=TCONS_00005667
chr1	Cufflinks	exon	90452041	90452344	.	+	.	Parent=TCONS_00005667
chr1	Cufflinks	transcript	90843500	90885571	.	-	.	ID=TCONS_00019310;geneID=XLOC_008510
chr1	Cufflinks	exon	90843500	90843751	.	-	.	Parent=TCONS_00019310
chr1	Cufflinks	exon	90861002	90861078	.	-	.	Parent=TCONS_00019310
chr1	Cufflinks	exon	90866317	90866435	.	-	.	Parent=TCONS_00019310
chr1	Cufflinks	exon	90885535	90885571	.	-	.	Parent=TCONS_00019310
chr1	Cufflinks	transcript	90843500	90885657	.	-	.	ID=TCONS_00019311;geneID=XLOC_008510
chr1	Cufflinks	exon	90843500	90843751	.	-	.	Parent=TCONS_00019311
chr1	Cufflinks	exon	90885535	90885657	.	-	.	Parent=TCONS_00019311
chr1	Cufflinks	transcript	91532426	91533578	.	-	.	ID=TCONS_00019346;geneID=XLOC_008521
chr1	Cufflinks	exon	91532426	91533366	.	-	.	Parent=TCONS_00019346
chr1	Cufflinks	exon	91533544	91533578	.	-	.	Parent=TCONS_00019346
chr1	Cufflinks	transcript	91602629	91608955	.	+	.	ID=TCONS_00005705;geneID=XLOC_002487
chr1	Cufflinks	exon	91602629	91602723	.	+	.	Parent=TCONS_00005705
chr1	Cufflinks	exon	91606756	91608955	.	+	.	Parent=TCONS_00005705
chr1	Cufflinks	transcript	93881371	93883627	.	+	.	ID=TCONS_00005832;geneID=XLOC_002552
chr1	Cufflinks	exon	93881371	93881489	.	+	.	Parent=TCONS_00005832
chr1	Cufflinks	exon	93883367	93883627	.	+	.	Parent=TCONS_00005832
chr1	Cufflinks	transcript	101601076	101602912	.	-	.	ID=TCONS_00019684;geneID=XLOC_008703
chr1	Cufflinks	exon	101601076	101602162	.	-	.	Parent=TCONS_00019684
chr1	Cufflinks	exon	101602886	101602912	.	-	.	Parent=TCONS_00019684
chr1	Cufflinks	transcript	101601076	101610644	.	-	.	ID=TCONS_00019685;geneID=XLOC_008703
chr1	Cufflinks	exon	101601076	101602162	.	-	.	Parent=TCONS_00019685
chr1	Cufflinks	exon	101610567	101610644	.	-	.	Parent=TCONS_00019685
chr1	Cufflinks	transcript	101760692	101774722	.	-	.	ID=TCONS_00019699;geneID=XLOC_008711
chr1	Cufflinks	exon	101760692	101763396	.	-	.	Parent=TCONS_00019699
chr1	Cufflinks	exon	101764566	101764778	.	-	.	Parent=TCONS_00019699
chr1	Cufflinks	exon	101772246	101772447	.	-	.	Parent=TCONS_00019699
chr1	Cufflinks	exon	101773823	101773923	.	-	.	Parent=TCONS_00019699
chr1	Cufflinks	exon	101774605	101774722	.	-	.	Parent=TCONS_00019699
chr1	Cufflinks	transcript	101760692	101774734	.	-	.	ID=TCONS_00019700;geneID=XLOC_008711
chr1	Cufflinks	exon	101760692	101764778	.	-	.	Parent=TCONS_00019700
chr1	Cufflinks	exon	101772246	101772447	.	-	.	Parent=TCONS_00019700
chr1	Cufflinks	exon	101773823	101773923	.	-	.	Parent=TCONS_00019700
chr1	Cufflinks	exon	101774605	101774734	.	-	.	Parent=TCONS_00019700
chr1	Cufflinks	transcript	101760692	101774734	.	-	.	ID=TCONS_00019701;geneID=XLOC_008711
chr1	Cufflinks	exon	101760692	101763396	.	-	.	Parent=TCONS_00019701
chr1	Cufflinks	exon	101764566	101764778	.	-	.	Parent=TCONS_00019701
chr1	Cufflinks	exon	101772246	101772447	.	-	.	Parent=TCONS_00019701
chr1	Cufflinks	exon	101773823	101773929	.	-	.	Parent=TCONS_00019701
chr1	Cufflinks	exon	101774605	101774734	.	-	.	Parent=TCONS_00019701
chr1	Cufflinks	transcript	101760692	101774734	.	-	.	ID=TCONS_00019702;geneID=XLOC_008711
chr1	Cufflinks	exon	101760692	101763395	.	-	.	Parent=TCONS_00019702
chr1	Cufflinks	exon	101764047	101764778	.	-	.	Parent=TCONS_00019702
chr1	Cufflinks	exon	101772246	101772447	.	-	.	Parent=TCONS_00019702
chr1	Cufflinks	exon	101773823	101773929	.	-	.	Parent=TCONS_00019702
chr1	Cufflinks	exon	101774605	101774734	.	-	.	Parent=TCONS_00019702
chr1	Cufflinks	transcript	101760692	101774971	.	-	.	ID=TCONS_00019703;geneID=XLOC_008711
chr1	Cufflinks	exon	101760692	101763395	.	-	.	Parent=TCONS_00019703
chr1	Cufflinks	exon	101764565	101764778	.	-	.	Parent=TCONS_00019703
chr1	Cufflinks	exon	101772246	101772447	.	-	.	Parent=TCONS_00019703
chr1	Cufflinks	exon	101773823	101773923	.	-	.	Parent=TCONS_00019703
chr1	Cufflinks	exon	101774605	101774971	.	-	.	Parent=TCONS_00019703
chr1	Cufflinks	transcript	101760692	101774971	.	-	.	ID=TCONS_00019704;geneID=XLOC_008711
chr1	Cufflinks	exon	101760692	101761938	.	-	.	Parent=TCONS_00019704
chr1	Cufflinks	exon	101762516	101763395	.	-	.	Parent=TCONS_00019704
chr1	Cufflinks	exon	101764565	101764778	.	-	.	Parent=TCONS_00019704
chr1	Cufflinks	exon	101772246	101772447	.	-	.	Parent=TCONS_00019704
chr1	Cufflinks	exon	101773823	101773929	.	-	.	Parent=TCONS_00019704
chr1	Cufflinks	exon	101774605	101774971	.	-	.	Parent=TCONS_00019704
chr1	Cufflinks	transcript	101760692	101775373	.	-	.	ID=TCONS_00019705;geneID=XLOC_008711
chr1	Cufflinks	exon	101760692	101763395	.	-	.	Parent=TCONS_00019705
chr1	Cufflinks	exon	101764565	101764778	.	-	.	Parent=TCONS_00019705
chr1	Cufflinks	exon	101772246	101772447	.	-	.	Parent=TCONS_00019705
chr1	Cufflinks	exon	101773823	101773929	.	-	.	Parent=TCONS_00019705
chr1	Cufflinks	exon	101774605	101775373	.	-	.	Parent=TCONS_00019705
chr1	Cufflinks	transcript	101760692	101775373	.	-	.	ID=TCONS_00019706;geneID=XLOC_008711
chr1	Cufflinks	exon	101760692	101764778	.	-	.	Parent=TCONS_00019706
chr1	Cufflinks	exon	101772246	101772447	.	-	.	Parent=TCONS_00019706
chr1	Cufflinks	exon	101773823	101773929	.	-	.	Parent=TCONS_00019706
chr1	Cufflinks	exon	101774605	101775373	.	-	.	Parent=TCONS_00019706
chr1	Cufflinks	transcript	101861041	101875857	.	-	.	ID=TCONS_00019708;geneID=XLOC_008713
chr1	Cufflinks	exon	101861041	101862324	.	-	.	Parent=TCONS_00019708
chr1	Cufflinks	exon	101871265	101872207	.	-	.	Parent=TCONS_00019708
chr1	Cufflinks	exon	101875648	101875857	.	-	.	Parent=TCONS_00019708
chr1	Cufflinks	transcript	101861041	101883059	.	-	.	ID=TCONS_00019709;geneID=XLOC_008713
chr1	Cufflinks	exon	101861041	101862324	.	-	.	Parent=TCONS_00019709
chr1	Cufflinks	exon	101863287	101863341	.	-	.	Parent=TCONS_00019709
chr1	Cufflinks	exon	101875648	101875767	.	-	.	Parent=TCONS_00019709
chr1	Cufflinks	exon	101875868	101883059	.	-	.	Parent=TCONS_00019709
chr1	Cufflinks	transcript	101861041	101883059	.	-	.	ID=TCONS_00019710;geneID=XLOC_008713
chr1	Cufflinks	exon	101861041	101862324	.	-	.	Parent=TCONS_00019710
chr1	Cufflinks	exon	101871265	101883059	.	-	.	Parent=TCONS_00019710
chr1	Cufflinks	transcript	101864508	101865456	.	+	.	ID=TCONS_00006118;geneID=XLOC_002697
chr1	Cufflinks	exon	101864508	101864736	.	+	.	Parent=TCONS_00006118
chr1	Cufflinks	exon	101865349	101865456	.	+	.	Parent=TCONS_00006118
chr1	Cufflinks	transcript	104517386	104548345	.	+	.	ID=TCONS_00006208;geneID=XLOC_002727
chr1	Cufflinks	exon	104517386	104517507	.	+	.	Parent=TCONS_00006208
chr1	Cufflinks	exon	104541111	104541175	.	+	.	Parent=TCONS_00006208
chr1	Cufflinks	exon	104548309	104548345	.	+	.	Parent=TCONS_00006208
chr1	Cufflinks	transcript	105197130	105375798	.	+	.	ID=TCONS_00006226;geneID=XLOC_002743
chr1	Cufflinks	exon	105197130	105206116	.	+	.	Parent=TCONS_00006226
chr1	Cufflinks	exon	105375784	105375798	.	+	.	Parent=TCONS_00006226
chr1	Cufflinks	transcript	105199013	105359966	.	+	.	ID=TCONS_00006227;geneID=XLOC_002743
chr1	Cufflinks	exon	105199013	105199787	.	+	.	Parent=TCONS_00006227
chr1	Cufflinks	exon	105359959	105359966	.	+	.	Parent=TCONS_00006227
chr1	Cufflinks	transcript	105302966	105459607	.	+	.	ID=TCONS_00006228;geneID=XLOC_002744
chr1	Cufflinks	exon	105302966	105303244	.	+	.	Parent=TCONS_00006228
chr1	Cufflinks	exon	105459436	105459607	.	+	.	Parent=TCONS_00006228
chr1	Cufflinks	transcript	105465453	105467702	.	-	.	ID=TCONS_00019788;geneID=XLOC_008765
chr1	Cufflinks	exon	105465453	105466366	.	-	.	Parent=TCONS_00019788
chr1	Cufflinks	exon	105467384	105467702	.	-	.	Parent=TCONS_00019788
chr1	Cufflinks	transcript	105465453	105472131	.	-	.	ID=TCONS_00019789;geneID=XLOC_008765
chr1	Cufflinks	exon	105465453	105466366	.	-	.	Parent=TCONS_00019789
chr1	Cufflinks	exon	105467384	105467491	.	-	.	Parent=TCONS_00019789
chr1	Cufflinks	exon	105472096	105472131	.	-	.	Parent=TCONS_00019789
chr1	Cufflinks	transcript	105465453	105473527	.	-	.	ID=TCONS_00019790;geneID=XLOC_008765
chr1	Cufflinks	exon	105465453	105466366	.	-	.	Parent=TCONS_00019790
chr1	Cufflinks	exon	105467384	105467491	.	-	.	Parent=TCONS_00019790
chr1	Cufflinks	exon	105473370	105473527	.	-	.	Parent=TCONS_00019790
chr1	Cufflinks	transcript	107560424	107565488	.	+	.	ID=TCONS_00006252;geneID=XLOC_002766
chr1	Cufflinks	exon	107560424	107560614	.	+	.	Parent=TCONS_00006252
chr1	Cufflinks	exon	107561845	107561995	.	+	.	Parent=TCONS_00006252
chr1	Cufflinks	exon	107563845	107563944	.	+	.	Parent=TCONS_00006252
chr1	Cufflinks	exon	107564777	107564831	.	+	.	Parent=TCONS_00006252
chr1	Cufflinks	exon	107565444	107565488	.	+	.	Parent=TCONS_00006252
chr1	Cufflinks	transcript	107564801	107565403	.	+	.	ID=TCONS_00006253;geneID=XLOC_002766
chr1	Cufflinks	exon	107564801	107564831	.	+	.	Parent=TCONS_00006253
chr1	Cufflinks	exon	107565040	107565403	.	+	.	Parent=TCONS_00006253
chr1	Cufflinks	transcript	108111024	108113634	.	+	.	ID=TCONS_00006274;geneID=XLOC_002769
chr1	Cufflinks	exon	108111024	108111029	.	+	.	Parent=TCONS_00006274
chr1	Cufflinks	exon	108113072	108113634	.	+	.	Parent=TCONS_00006274
chr1	Cufflinks	transcript	109205579	109209114	.	+	.	ID=TCONS_00006329;geneID=XLOC_002793
chr1	Cufflinks	exon	109205579	109207591	.	+	.	Parent=TCONS_00006329
chr1	Cufflinks	exon	109208372	109209114	.	+	.	Parent=TCONS_00006329
chr1	Cufflinks	transcript	111237168	111265207	.	+	.	ID=TCONS_00006545;geneID=XLOC_002857
chr1	Cufflinks	exon	111237168	111237196	.	+	.	Parent=TCONS_00006545
chr1	Cufflinks	exon	111264147	111265207	.	+	.	Parent=TCONS_00006545
chr1	Cufflinks	transcript	111247300	111265207	.	+	.	ID=TCONS_00006546;geneID=XLOC_002857
chr1	Cufflinks	exon	111247300	111247382	.	+	.	Parent=TCONS_00006546
chr1	Cufflinks	exon	111264147	111265207	.	+	.	Parent=TCONS_00006546
chr1	Cufflinks	transcript	111645336	111659675	.	-	.	ID=TCONS_00020082;geneID=XLOC_008906
chr1	Cufflinks	exon	111645336	111656760	.	-	.	Parent=TCONS_00020082
chr1	Cufflinks	exon	111656901	111659675	.	-	.	Parent=TCONS_00020082
chr1	Cufflinks	transcript	112576499	112583416	.	-	.	ID=TCONS_00020199;geneID=XLOC_008941
chr1	Cufflinks	exon	112576499	112576546	.	-	.	Parent=TCONS_00020199
chr1	Cufflinks	exon	112583039	112583416	.	-	.	Parent=TCONS_00020199
chr1	Cufflinks	transcript	112599231	112605252	.	+	.	ID=TCONS_00006674;geneID=XLOC_002911
chr1	Cufflinks	exon	112599231	112599301	.	+	.	Parent=TCONS_00006674
chr1	Cufflinks	exon	112604808	112605252	.	+	.	Parent=TCONS_00006674
chr1	Cufflinks	transcript	112599231	112605252	.	+	.	ID=TCONS_00006675;geneID=XLOC_002911
chr1	Cufflinks	exon	112599231	112599301	.	+	.	Parent=TCONS_00006675
chr1	Cufflinks	exon	112599498	112599607	.	+	.	Parent=TCONS_00006675
chr1	Cufflinks	exon	112604808	112605252	.	+	.	Parent=TCONS_00006675
chr1	Cufflinks	transcript	115053908	115058537	.	+	.	ID=TCONS_00006788;geneID=XLOC_002962
chr1	Cufflinks	exon	115053908	115055916	.	+	.	Parent=TCONS_00006788
chr1	Cufflinks	exon	115056773	115058537	.	+	.	Parent=TCONS_00006788
chr1	Cufflinks	transcript	115822904	115825460	.	+	.	ID=TCONS_00006813;geneID=XLOC_002980
chr1	Cufflinks	exon	115822904	115823022	.	+	.	Parent=TCONS_00006813
chr1	Cufflinks	exon	115824134	115825460	.	+	.	Parent=TCONS_00006813
chr1	Cufflinks	transcript	115822959	115825460	.	+	.	ID=TCONS_00006814;geneID=XLOC_002980
chr1	Cufflinks	exon	115822959	115823022	.	+	.	Parent=TCONS_00006814
chr1	Cufflinks	exon	115823960	115824047	.	+	.	Parent=TCONS_00006814
chr1	Cufflinks	exon	115824134	115825460	.	+	.	Parent=TCONS_00006814
chr1	Cufflinks	transcript	115986901	115990195	.	-	.	ID=TCONS_00020404;geneID=XLOC_009032
chr1	Cufflinks	exon	115986901	115989354	.	-	.	Parent=TCONS_00020404
chr1	Cufflinks	exon	115989918	115990195	.	-	.	Parent=TCONS_00020404
chr1	Cufflinks	transcript	116857214	116875003	.	-	.	ID=TCONS_00020420;geneID=XLOC_009046
chr1	Cufflinks	exon	116857214	116857414	.	-	.	Parent=TCONS_00020420
chr1	Cufflinks	exon	116858305	116858461	.	-	.	Parent=TCONS_00020420
chr1	Cufflinks	exon	116874470	116874568	.	-	.	Parent=TCONS_00020420
chr1	Cufflinks	exon	116874752	116875003	.	-	.	Parent=TCONS_00020420
chr1	Cufflinks	transcript	117355544	117370076	.	-	.	ID=TCONS_00020459;geneID=XLOC_009065
chr1	Cufflinks	exon	117355544	117356355	.	-	.	Parent=TCONS_00020459
chr1	Cufflinks	exon	117370044	117370076	.	-	.	Parent=TCONS_00020459
chr1	Cufflinks	transcript	118336258	118339110	.	+	.	ID=TCONS_00006961;geneID=XLOC_003061
chr1	Cufflinks	exon	118336258	118336478	.	+	.	Parent=TCONS_00006961
chr1	Cufflinks	exon	118338127	118338216	.	+	.	Parent=TCONS_00006961
chr1	Cufflinks	exon	118338394	118339110	.	+	.	Parent=TCONS_00006961
chr1	Cufflinks	transcript	118379015	118388445	.	+	.	ID=TCONS_00006965;geneID=XLOC_003063
chr1	Cufflinks	exon	118379015	118382120	.	+	.	Parent=TCONS_00006965
chr1	Cufflinks	exon	118388395	118388445	.	+	.	Parent=TCONS_00006965
chr1	Cufflinks	transcript	118819982	118823991	.	-	.	ID=TCONS_00020539;geneID=XLOC_009124
chr1	Cufflinks	exon	118819982	118820382	.	-	.	Parent=TCONS_00020539
chr1	Cufflinks	exon	118822391	118822454	.	-	.	Parent=TCONS_00020539
chr1	Cufflinks	exon	118823765	118823991	.	-	.	Parent=TCONS_00020539
chr1	Cufflinks	transcript	119350347	119408610	.	-	.	ID=TCONS_00020544;geneID=XLOC_009129
chr1	Cufflinks	exon	119350347	119350641	.	-	.	Parent=TCONS_00020544
chr1	Cufflinks	exon	119351474	119351584	.	-	.	Parent=TCONS_00020544
chr1	Cufflinks	exon	119408497	119408610	.	-	.	Parent=TCONS_00020544
chr1	Cufflinks	transcript	119350347	119408610	.	-	.	ID=TCONS_00020545;geneID=XLOC_009129
chr1	Cufflinks	exon	119350347	119350641	.	-	.	Parent=TCONS_00020545
chr1	Cufflinks	exon	119408497	119408610	.	-	.	Parent=TCONS_00020545
chr1	Cufflinks	transcript	120651965	120654948	.	+	.	ID=TCONS_00007067;geneID=XLOC_003131
chr1	Cufflinks	exon	120651965	120652867	.	+	.	Parent=TCONS_00007067
chr1	Cufflinks	exon	120652981	120654948	.	+	.	Parent=TCONS_00007067
chr1	Cufflinks	transcript	120654419	120658689	.	+	.	ID=TCONS_00007070;geneID=XLOC_003131
chr1	Cufflinks	exon	120654419	120654627	.	+	.	Parent=TCONS_00007070
chr1	Cufflinks	exon	120658471	120658689	.	+	.	Parent=TCONS_00007070
chr1	Cufflinks	transcript	120824267	120835532	.	+	.	ID=TCONS_00007075;geneID=XLOC_003134
chr1	Cufflinks	exon	120824267	120828766	.	+	.	Parent=TCONS_00007075
chr1	Cufflinks	exon	120829043	120835532	.	+	.	Parent=TCONS_00007075
chr1	Cufflinks	transcript	150159153	150163943	.	+	.	ID=TCONS_00007832;geneID=XLOC_003439
chr1	Cufflinks	exon	150159153	150159323	.	+	.	Parent=TCONS_00007832
chr1	Cufflinks	exon	150162010	150162756	.	+	.	Parent=TCONS_00007832
chr1	Cufflinks	exon	150163930	150163943	.	+	.	Parent=TCONS_00007832
chr1	Cufflinks	transcript	150451173	150456679	.	+	.	ID=TCONS_00007867;geneID=XLOC_003449
chr1	Cufflinks	exon	150451173	150451187	.	+	.	Parent=TCONS_00007867
chr1	Cufflinks	exon	150451627	150456679	.	+	.	Parent=TCONS_00007867
chr1	Cufflinks	transcript	150453108	150458205	.	-	.	ID=TCONS_00021293;geneID=XLOC_009460
chr1	Cufflinks	exon	150453108	150453141	.	-	.	Parent=TCONS_00021293
chr1	Cufflinks	exon	150453658	150458205	.	-	.	Parent=TCONS_00021293
chr1	Cufflinks	transcript	151306888	151313005	.	-	.	ID=TCONS_00021502;geneID=XLOC_009498
chr1	Cufflinks	exon	151306888	151308191	.	-	.	Parent=TCONS_00021502
chr1	Cufflinks	exon	151310947	151311782	.	-	.	Parent=TCONS_00021502
chr1	Cufflinks	exon	151311832	151313005	.	-	.	Parent=TCONS_00021502
chr1	Cufflinks	transcript	151306888	151313005	.	-	.	ID=TCONS_00021503;geneID=XLOC_009498
chr1	Cufflinks	exon	151306888	151311782	.	-	.	Parent=TCONS_00021503
chr1	Cufflinks	exon	151311832	151313005	.	-	.	Parent=TCONS_00021503
chr1	Cufflinks	transcript	151893794	151896763	.	-	.	ID=TCONS_00021574;geneID=XLOC_009517
chr1	Cufflinks	exon	151893794	151895028	.	-	.	Parent=TCONS_00021574
chr1	Cufflinks	exon	151896436	151896763	.	-	.	Parent=TCONS_00021574
chr1	Cufflinks	transcript	151910821	151918380	.	-	.	ID=TCONS_00021575;geneID=XLOC_009518
chr1	Cufflinks	exon	151910821	151911009	.	-	.	Parent=TCONS_00021575
chr1	Cufflinks	exon	151918330	151918380	.	-	.	Parent=TCONS_00021575
chr1	Cufflinks	transcript	151925804	151928063	.	+	.	ID=TCONS_00008082;geneID=XLOC_003516
chr1	Cufflinks	exon	151925804	151925834	.	+	.	Parent=TCONS_00008082
chr1	Cufflinks	exon	151925958	151928063	.	+	.	Parent=TCONS_00008082
chr1	Cufflinks	transcript	151925815	151930189	.	+	.	ID=TCONS_00008083;geneID=XLOC_003516
chr1	Cufflinks	exon	151925815	151926398	.	+	.	Parent=TCONS_00008083
chr1	Cufflinks	exon	151930055	151930189	.	+	.	Parent=TCONS_00008083
chr1	Cufflinks	transcript	153761257	153762945	.	-	.	ID=TCONS_00021740;geneID=XLOC_009617
chr1	Cufflinks	exon	153761257	153762258	.	-	.	Parent=TCONS_00021740
chr1	Cufflinks	exon	153762414	153762945	.	-	.	Parent=TCONS_00021740
chr1	Cufflinks	transcript	154867372	154871265	.	-	.	ID=TCONS_00021856;geneID=XLOC_009656
chr1	Cufflinks	exon	154867372	154869909	.	-	.	Parent=TCONS_00021856
chr1	Cufflinks	exon	154869985	154871265	.	-	.	Parent=TCONS_00021856
chr1	Cufflinks	transcript	154891331	154893581	.	-	.	ID=TCONS_00021862;geneID=XLOC_009657
chr1	Cufflinks	exon	154891331	154892021	.	-	.	Parent=TCONS_00021862
chr1	Cufflinks	exon	154893507	154893581	.	-	.	Parent=TCONS_00021862
chr1	Cufflinks	transcript	156574299	156578222	.	-	.	ID=TCONS_00022189;geneID=XLOC_009729
chr1	Cufflinks	exon	156574299	156575030	.	-	.	Parent=TCONS_00022189
chr1	Cufflinks	exon	156575364	156578222	.	-	.	Parent=TCONS_00022189
chr1	Cufflinks	transcript	157445740	157476054	.	-	.	ID=TCONS_00022304;geneID=XLOC_009766
chr1	Cufflinks	exon	157445740	157447096	.	-	.	Parent=TCONS_00022304
chr1	Cufflinks	exon	157447658	157447780	.	-	.	Parent=TCONS_00022304
chr1	Cufflinks	exon	157476004	157476054	.	-	.	Parent=TCONS_00022304
chr1	Cufflinks	transcript	157620728	157624316	.	-	.	ID=TCONS_00022336;geneID=XLOC_009776
chr1	Cufflinks	exon	157620728	157623001	.	-	.	Parent=TCONS_00022336
chr1	Cufflinks	exon	157623969	157624316	.	-	.	Parent=TCONS_00022336
chr1	Cufflinks	transcript	158247108	158254439	.	-	.	ID=TCONS_00022433;geneID=XLOC_009817
chr1	Cufflinks	exon	158247108	158252962	.	-	.	Parent=TCONS_00022433
chr1	Cufflinks	exon	158253490	158254439	.	-	.	Parent=TCONS_00022433
chr1	Cufflinks	transcript	160734814	160760319	.	-	.	ID=TCONS_00022631;geneID=XLOC_009887
chr1	Cufflinks	exon	160734814	160736669	.	-	.	Parent=TCONS_00022631
chr1	Cufflinks	exon	160743070	160743722	.	-	.	Parent=TCONS_00022631
chr1	Cufflinks	exon	160745738	160746004	.	-	.	Parent=TCONS_00022631
chr1	Cufflinks	exon	160746109	160746438	.	-	.	Parent=TCONS_00022631
chr1	Cufflinks	exon	160759585	160760319	.	-	.	Parent=TCONS_00022631
chr1	Cufflinks	transcript	160734814	160760319	.	-	.	ID=TCONS_00022632;geneID=XLOC_009887
chr1	Cufflinks	exon	160734814	160743722	.	-	.	Parent=TCONS_00022632
chr1	Cufflinks	exon	160745738	160746004	.	-	.	Parent=TCONS_00022632
chr1	Cufflinks	exon	160746109	160746438	.	-	.	Parent=TCONS_00022632
chr1	Cufflinks	exon	160759585	160760319	.	-	.	Parent=TCONS_00022632
chr1	Cufflinks	transcript	160734814	160761338	.	-	.	ID=TCONS_00022633;geneID=XLOC_009887
chr1	Cufflinks	exon	160734814	160735626	.	-	.	Parent=TCONS_00022633
chr1	Cufflinks	exon	160736560	160736669	.	-	.	Parent=TCONS_00022633
chr1	Cufflinks	exon	160743070	160745648	.	-	.	Parent=TCONS_00022633
chr1	Cufflinks	exon	160745738	160746004	.	-	.	Parent=TCONS_00022633
chr1	Cufflinks	exon	160746109	160746438	.	-	.	Parent=TCONS_00022633
chr1	Cufflinks	exon	160759585	160761338	.	-	.	Parent=TCONS_00022633
chr1	Cufflinks	transcript	160734814	160761338	.	-	.	ID=TCONS_00022634;geneID=XLOC_009887
chr1	Cufflinks	exon	160734814	160736669	.	-	.	Parent=TCONS_00022634
chr1	Cufflinks	exon	160743070	160745648	.	-	.	Parent=TCONS_00022634
chr1	Cufflinks	exon	160745738	160746004	.	-	.	Parent=TCONS_00022634
chr1	Cufflinks	exon	160746109	160746438	.	-	.	Parent=TCONS_00022634
chr1	Cufflinks	exon	160759585	160761338	.	-	.	Parent=TCONS_00022634
chr1	Cufflinks	transcript	160734814	160761338	.	-	.	ID=TCONS_00022635;geneID=XLOC_009887
chr1	Cufflinks	exon	160734814	160745648	.	-	.	Parent=TCONS_00022635
chr1	Cufflinks	exon	160745738	160746004	.	-	.	Parent=TCONS_00022635
chr1	Cufflinks	exon	160746109	160746438	.	-	.	Parent=TCONS_00022635
chr1	Cufflinks	exon	160759585	160761338	.	-	.	Parent=TCONS_00022635
chr1	Cufflinks	transcript	160955433	160964130	.	-	.	ID=TCONS_00022648;geneID=XLOC_009892
chr1	Cufflinks	exon	160955433	160956039	.	-	.	Parent=TCONS_00022648
chr1	Cufflinks	exon	160961781	160961965	.	-	.	Parent=TCONS_00022648
chr1	Cufflinks	exon	160962686	160964130	.	-	.	Parent=TCONS_00022648
chr1	Cufflinks	transcript	160955433	160964815	.	-	.	ID=TCONS_00022649;geneID=XLOC_009892
chr1	Cufflinks	exon	160955433	160960729	.	-	.	Parent=TCONS_00022649
chr1	Cufflinks	exon	160964704	160964815	.	-	.	Parent=TCONS_00022649
chr1	Cufflinks	transcript	161359988	161367419	.	+	.	ID=TCONS_00009122;geneID=XLOC_003878
chr1	Cufflinks	exon	161359988	161360022	.	+	.	Parent=TCONS_00009122
chr1	Cufflinks	exon	161366961	161367419	.	+	.	Parent=TCONS_00009122
chr1	Cufflinks	transcript	161945945	161948847	.	-	.	ID=TCONS_00022806;geneID=XLOC_009926
chr1	Cufflinks	exon	161945945	161948462	.	-	.	Parent=TCONS_00022806
chr1	Cufflinks	exon	161948745	161948847	.	-	.	Parent=TCONS_00022806
chr1	Cufflinks	transcript	162871965	162893544	.	+	.	ID=TCONS_00009239;geneID=XLOC_003929
chr1	Cufflinks	exon	162871965	162872214	.	+	.	Parent=TCONS_00009239
chr1	Cufflinks	exon	162877535	162877867	.	+	.	Parent=TCONS_00009239
chr1	Cufflinks	exon	162893033	162893544	.	+	.	Parent=TCONS_00009239
chr1	Cufflinks	transcript	162871965	162893544	.	+	.	ID=TCONS_00009240;geneID=XLOC_003929
chr1	Cufflinks	exon	162871965	162872214	.	+	.	Parent=TCONS_00009240
chr1	Cufflinks	exon	162893033	162893544	.	+	.	Parent=TCONS_00009240
chr1	Cufflinks	transcript	162871996	162893544	.	+	.	ID=TCONS_00009241;geneID=XLOC_003929
chr1	Cufflinks	exon	162871996	162872214	.	+	.	Parent=TCONS_00009241
chr1	Cufflinks	exon	162877535	162877867	.	+	.	Parent=TCONS_00009241
chr1	Cufflinks	exon	162891172	162891647	.	+	.	Parent=TCONS_00009241
chr1	Cufflinks	exon	162893033	162893544	.	+	.	Parent=TCONS_00009241
chr1	Cufflinks	transcript	162872071	162893544	.	+	.	ID=TCONS_00009242;geneID=XLOC_003929
chr1	Cufflinks	exon	162872071	162872214	.	+	.	Parent=TCONS_00009242
chr1	Cufflinks	exon	162891172	162891647	.	+	.	Parent=TCONS_00009242
chr1	Cufflinks	exon	162893033	162893544	.	+	.	Parent=TCONS_00009242
chr1	Cufflinks	transcript	162872079	162893544	.	+	.	ID=TCONS_00009243;geneID=XLOC_003929
chr1	Cufflinks	exon	162872079	162872214	.	+	.	Parent=TCONS_00009243
chr1	Cufflinks	exon	162877535	162877609	.	+	.	Parent=TCONS_00009243
chr1	Cufflinks	exon	162893033	162893544	.	+	.	Parent=TCONS_00009243
chr1	Cufflinks	transcript	162888019	162892475	.	-	.	ID=TCONS_00022821;geneID=XLOC_009937
chr1	Cufflinks	exon	162888019	162890023	.	-	.	Parent=TCONS_00022821
chr1	Cufflinks	exon	162892015	162892475	.	-	.	Parent=TCONS_00022821
chr1	Cufflinks	transcript	166798755	166802330	.	+	.	ID=TCONS_00009314;geneID=XLOC_003969
chr1	Cufflinks	exon	166798755	166799119	.	+	.	Parent=TCONS_00009314
chr1	Cufflinks	exon	166801071	166801176	.	+	.	Parent=TCONS_00009314
chr1	Cufflinks	exon	166801401	166802330	.	+	.	Parent=TCONS_00009314
chr1	Cufflinks	transcript	167525607	167538857	.	-	.	ID=TCONS_00022972;geneID=XLOC_010005
chr1	Cufflinks	exon	167525607	167525655	.	-	.	Parent=TCONS_00022972
chr1	Cufflinks	exon	167528847	167529005	.	-	.	Parent=TCONS_00022972
chr1	Cufflinks	exon	167538629	167538857	.	-	.	Parent=TCONS_00022972
chr1	Cufflinks	transcript	167569058	167587742	.	+	.	ID=TCONS_00009362;geneID=XLOC_003991
chr1	Cufflinks	exon	167569058	167586435	.	+	.	Parent=TCONS_00009362
chr1	Cufflinks	exon	167587562	167587742	.	+	.	Parent=TCONS_00009362
chr1	Cufflinks	transcript	167591187	167594314	.	+	.	ID=TCONS_00009369;geneID=XLOC_003991
chr1	Cufflinks	exon	167591187	167591495	.	+	.	Parent=TCONS_00009369
chr1	Cufflinks	exon	167593237	167594314	.	+	.	Parent=TCONS_00009369
chr1	Cufflinks	transcript	170725828	170779271	.	-	.	ID=TCONS_00023118;geneID=XLOC_010073
chr1	Cufflinks	exon	170725828	170726919	.	-	.	Parent=TCONS_00023118
chr1	Cufflinks	exon	170776596	170776745	.	-	.	Parent=TCONS_00023118
chr1	Cufflinks	exon	170779244	170779271	.	-	.	Parent=TCONS_00023118
chr1	Cufflinks	transcript	170725828	170794830	.	-	.	ID=TCONS_00023119;geneID=XLOC_010073
chr1	Cufflinks	exon	170725828	170726919	.	-	.	Parent=TCONS_00023119
chr1	Cufflinks	exon	170776596	170776745	.	-	.	Parent=TCONS_00023119
chr1	Cufflinks	exon	170794809	170794830	.	-	.	Parent=TCONS_00023119
chr1	Cufflinks	transcript	170725828	170794834	.	-	.	ID=TCONS_00023120;geneID=XLOC_010073
chr1	Cufflinks	exon	170725828	170726919	.	-	.	Parent=TCONS_00023120
chr1	Cufflinks	exon	170776596	170776747	.	-	.	Parent=TCONS_00023120
chr1	Cufflinks	exon	170794811	170794834	.	-	.	Parent=TCONS_00023120
chr1	Cufflinks	transcript	170725828	170826590	.	-	.	ID=TCONS_00023121;geneID=XLOC_010073
chr1	Cufflinks	exon	170725828	170726919	.	-	.	Parent=TCONS_00023121
chr1	Cufflinks	exon	170776596	170776745	.	-	.	Parent=TCONS_00023121
chr1	Cufflinks	exon	170822836	170826590	.	-	.	Parent=TCONS_00023121
chr1	Cufflinks	transcript	170775080	170779271	.	-	.	ID=TCONS_00023126;geneID=XLOC_010073
chr1	Cufflinks	exon	170775080	170776745	.	-	.	Parent=TCONS_00023126
chr1	Cufflinks	exon	170779244	170779271	.	-	.	Parent=TCONS_00023126
chr1	Cufflinks	transcript	170775080	170794923	.	-	.	ID=TCONS_00023127;geneID=XLOC_010073
chr1	Cufflinks	exon	170775080	170776745	.	-	.	Parent=TCONS_00023127
chr1	Cufflinks	exon	170794809	170794923	.	-	.	Parent=TCONS_00023127
chr1	Cufflinks	transcript	170775080	170826590	.	-	.	ID=TCONS_00023128;geneID=XLOC_010073
chr1	Cufflinks	exon	170775080	170776745	.	-	.	Parent=TCONS_00023128
chr1	Cufflinks	exon	170822836	170826590	.	-	.	Parent=TCONS_00023128
chr1	Cufflinks	transcript	170830069	170835691	.	-	.	ID=TCONS_00023132;geneID=XLOC_010081
chr1	Cufflinks	exon	170830069	170833827	.	-	.	Parent=TCONS_00023132
chr1	Cufflinks	exon	170835564	170835691	.	-	.	Parent=TCONS_00023132
chr1	Cufflinks	transcript	170830069	170839957	.	-	.	ID=TCONS_00023133;geneID=XLOC_010081
chr1	Cufflinks	exon	170830069	170833827	.	-	.	Parent=TCONS_00023133
chr1	Cufflinks	exon	170839925	170839957	.	-	.	Parent=TCONS_00023133
chr1	Cufflinks	transcript	172486183	172498652	.	-	.	ID=TCONS_00023217;geneID=XLOC_010145
chr1	Cufflinks	exon	172486183	172486368	.	-	.	Parent=TCONS_00023217
chr1	Cufflinks	exon	172498592	172498652	.	-	.	Parent=TCONS_00023217
chr1	Cufflinks	transcript	172651518	172667069	.	-	.	ID=TCONS_00023224;geneID=XLOC_010151
chr1	Cufflinks	exon	172651518	172652107	.	-	.	Parent=TCONS_00023224
chr1	Cufflinks	exon	172666732	172667069	.	-	.	Parent=TCONS_00023224
chr1	Cufflinks	transcript	173464625	173469438	.	+	.	ID=TCONS_00009806;geneID=XLOC_004218
chr1	Cufflinks	exon	173464625	173464636	.	+	.	Parent=TCONS_00009806
chr1	Cufflinks	exon	173468461	173469438	.	+	.	Parent=TCONS_00009806
chr1	Cufflinks	transcript	175181640	175205841	.	-	.	ID=TCONS_00023398;geneID=XLOC_010209
chr1	Cufflinks	exon	175181640	175184578	.	-	.	Parent=TCONS_00023398
chr1	Cufflinks	exon	175192178	175192365	.	-	.	Parent=TCONS_00023398
chr1	Cufflinks	exon	175205807	175205841	.	-	.	Parent=TCONS_00023398
chr1	Cufflinks	transcript	175181640	175205857	.	-	.	ID=TCONS_00023399;geneID=XLOC_010209
chr1	Cufflinks	exon	175181640	175184578	.	-	.	Parent=TCONS_00023399
chr1	Cufflinks	exon	175205807	175205857	.	-	.	Parent=TCONS_00023399
chr1	Cufflinks	transcript	175192087	175205836	.	-	.	ID=TCONS_00023400;geneID=XLOC_010209
chr1	Cufflinks	exon	175192087	175192365	.	-	.	Parent=TCONS_00023400
chr1	Cufflinks	exon	175194276	175194486	.	-	.	Parent=TCONS_00023400
chr1	Cufflinks	exon	175205807	175205836	.	-	.	Parent=TCONS_00023400
chr1	Cufflinks	transcript	175900335	175912991	.	-	.	ID=TCONS_00023434;geneID=XLOC_010226
chr1	Cufflinks	exon	175900335	175901852	.	-	.	Parent=TCONS_00023434
chr1	Cufflinks	exon	175904245	175912991	.	-	.	Parent=TCONS_00023434
chr1	Cufflinks	transcript	178549816	178554932	.	+	.	ID=TCONS_00009966;geneID=XLOC_004263
chr1	Cufflinks	exon	178549816	178552102	.	+	.	Parent=TCONS_00009966
chr1	Cufflinks	exon	178552650	178554932	.	+	.	Parent=TCONS_00009966
chr1	Cufflinks	transcript	178566930	178591756	.	+	.	ID=TCONS_00009969;geneID=XLOC_004266
chr1	Cufflinks	exon	178566930	178578755	.	+	.	Parent=TCONS_00009969
chr1	Cufflinks	exon	178591570	178591756	.	+	.	Parent=TCONS_00009969
chr1	Cufflinks	transcript	178585045	178609934	.	-	.	ID=TCONS_00023518;geneID=XLOC_010247
chr1	Cufflinks	exon	178585045	178597124	.	-	.	Parent=TCONS_00023518
chr1	Cufflinks	exon	178597448	178601428	.	-	.	Parent=TCONS_00023518
chr1	Cufflinks	exon	178604803	178609934	.	-	.	Parent=TCONS_00023518
chr1	Cufflinks	transcript	178586396	178604349	.	+	.	ID=TCONS_00009971;geneID=XLOC_004268
chr1	Cufflinks	exon	178586396	178587715	.	+	.	Parent=TCONS_00009971
chr1	Cufflinks	exon	178603171	178604349	.	+	.	Parent=TCONS_00009971
chr1	Cufflinks	transcript	178613779	178615024	.	+	.	ID=TCONS_00009978;geneID=XLOC_004275
chr1	Cufflinks	exon	178613779	178613802	.	+	.	Parent=TCONS_00009978
chr1	Cufflinks	exon	178614462	178615024	.	+	.	Parent=TCONS_00009978
chr1	Cufflinks	transcript	178897310	178907347	.	+	.	ID=TCONS_00010012;geneID=XLOC_004297
chr1	Cufflinks	exon	178897310	178903499	.	+	.	Parent=TCONS_00010012
chr1	Cufflinks	exon	178907313	178907347	.	+	.	Parent=TCONS_00010012
chr1	Cufflinks	transcript	179788962	179794585	.	-	.	ID=TCONS_00023557;geneID=XLOC_010261
chr1	Cufflinks	exon	179788962	179789584	.	-	.	Parent=TCONS_00023557
chr1	Cufflinks	exon	179794382	179794585	.	-	.	Parent=TCONS_00023557
chr1	Cufflinks	transcript	181072539	181074205	.	-	.	ID=TCONS_00023632;geneID=XLOC_010291
chr1	Cufflinks	exon	181072539	181073448	.	-	.	Parent=TCONS_00023632
chr1	Cufflinks	exon	181074195	181074205	.	-	.	Parent=TCONS_00023632
chr1	Cufflinks	transcript	181072539	181074253	.	-	.	ID=TCONS_00023633;geneID=XLOC_010291
chr1	Cufflinks	exon	181072539	181072915	.	-	.	Parent=TCONS_00023633
chr1	Cufflinks	exon	181073284	181073448	.	-	.	Parent=TCONS_00023633
chr1	Cufflinks	exon	181074146	181074253	.	-	.	Parent=TCONS_00023633
chr1	Cufflinks	transcript	181096255	181098865	.	+	.	ID=TCONS_00010146;geneID=XLOC_004334
chr1	Cufflinks	exon	181096255	181096457	.	+	.	Parent=TCONS_00010146
chr1	Cufflinks	exon	181098743	181098865	.	+	.	Parent=TCONS_00010146
chr1	Cufflinks	transcript	182087003	182088647	.	-	.	ID=TCONS_00023660;geneID=XLOC_010317
chr1	Cufflinks	exon	182087003	182088203	.	-	.	Parent=TCONS_00023660
chr1	Cufflinks	exon	182088521	182088647	.	-	.	Parent=TCONS_00023660
chr1	Cufflinks	transcript	182603133	182607217	.	+	.	ID=TCONS_00010251;geneID=XLOC_004405
chr1	Cufflinks	exon	182603133	182603419	.	+	.	Parent=TCONS_00010251
chr1	Cufflinks	exon	182606199	182607217	.	+	.	Parent=TCONS_00010251
chr1	Cufflinks	transcript	183575911	183576414	.	+	.	ID=TCONS_00010323;geneID=XLOC_004435
chr1	Cufflinks	exon	183575911	183575940	.	+	.	Parent=TCONS_00010323
chr1	Cufflinks	exon	183575965	183576414	.	+	.	Parent=TCONS_00010323
chr1	Cufflinks	transcript	184062460	184064823	.	+	.	ID=TCONS_00010344;geneID=XLOC_004444
chr1	Cufflinks	exon	184062460	184062858	.	+	.	Parent=TCONS_00010344
chr1	Cufflinks	exon	184064165	184064823	.	+	.	Parent=TCONS_00010344
chr1	Cufflinks	transcript	184325277	184329113	.	-	.	ID=TCONS_00023757;geneID=XLOC_010361
chr1	Cufflinks	exon	184325277	184325441	.	-	.	Parent=TCONS_00023757
chr1	Cufflinks	exon	184329076	184329113	.	-	.	Parent=TCONS_00023757
chr1	Cufflinks	transcript	184609197	184614011	.	-	.	ID=TCONS_00023770;geneID=XLOC_010363
chr1	Cufflinks	exon	184609197	184610472	.	-	.	Parent=TCONS_00023770
chr1	Cufflinks	exon	184611232	184611322	.	-	.	Parent=TCONS_00023770
chr1	Cufflinks	exon	184611457	184611499	.	-	.	Parent=TCONS_00023770
chr1	Cufflinks	exon	184613994	184614011	.	-	.	Parent=TCONS_00023770
chr1	Cufflinks	transcript	184609197	184614160	.	-	.	ID=TCONS_00023771;geneID=XLOC_010363
chr1	Cufflinks	exon	184609197	184611322	.	-	.	Parent=TCONS_00023771
chr1	Cufflinks	exon	184611457	184611499	.	-	.	Parent=TCONS_00023771
chr1	Cufflinks	exon	184613994	184614160	.	-	.	Parent=TCONS_00023771
chr1	Cufflinks	transcript	185323054	185338240	.	-	.	ID=TCONS_00023808;geneID=XLOC_010378
chr1	Cufflinks	exon	185323054	185323475	.	-	.	Parent=TCONS_00023808
chr1	Cufflinks	exon	185324877	185325023	.	-	.	Parent=TCONS_00023808
chr1	Cufflinks	exon	185338163	185338240	.	-	.	Parent=TCONS_00023808
chr1	Cufflinks	transcript	185492280	185494383	.	-	.	ID=TCONS_00023813;geneID=XLOC_010383
chr1	Cufflinks	exon	185492280	185492687	.	-	.	Parent=TCONS_00023813
chr1	Cufflinks	exon	185494139	185494383	.	-	.	Parent=TCONS_00023813
chr1	Cufflinks	transcript	186463644	186490533	.	+	.	ID=TCONS_00010474;geneID=XLOC_004512
chr1	Cufflinks	exon	186463644	186463691	.	+	.	Parent=TCONS_00010474
chr1	Cufflinks	exon	186488908	186490533	.	+	.	Parent=TCONS_00010474
chr1	Cufflinks	transcript	186469527	186487144	.	-	.	ID=TCONS_00023858;geneID=XLOC_010405
chr1	Cufflinks	exon	186469527	186469752	.	-	.	Parent=TCONS_00023858
chr1	Cufflinks	exon	186471228	186471309	.	-	.	Parent=TCONS_00023858
chr1	Cufflinks	exon	186486835	186487144	.	-	.	Parent=TCONS_00023858
chr1	Cufflinks	transcript	186482542	186490533	.	+	.	ID=TCONS_00010475;geneID=XLOC_004512
chr1	Cufflinks	exon	186482542	186482657	.	+	.	Parent=TCONS_00010475
chr1	Cufflinks	exon	186488908	186490533	.	+	.	Parent=TCONS_00010475
chr1	Cufflinks	transcript	186487268	186490533	.	+	.	ID=TCONS_00010477;geneID=XLOC_004512
chr1	Cufflinks	exon	186487268	186487301	.	+	.	Parent=TCONS_00010477
chr1	Cufflinks	exon	186488908	186490533	.	+	.	Parent=TCONS_00010477
chr1	Cufflinks	transcript	186757856	186768852	.	-	.	ID=TCONS_00023865;geneID=XLOC_010412
chr1	Cufflinks	exon	186757856	186758238	.	-	.	Parent=TCONS_00023865
chr1	Cufflinks	exon	186768672	186768852	.	-	.	Parent=TCONS_00023865
chr1	Cufflinks	transcript	189120714	189359009	.	+	.	ID=TCONS_00010547;geneID=XLOC_004555
chr1	Cufflinks	exon	189120714	189120751	.	+	.	Parent=TCONS_00010547
chr1	Cufflinks	exon	189276860	189277009	.	+	.	Parent=TCONS_00010547
chr1	Cufflinks	exon	189358955	189359009	.	+	.	Parent=TCONS_00010547
chr1	Cufflinks	transcript	189120717	189360391	.	+	.	ID=TCONS_00010548;geneID=XLOC_004555
chr1	Cufflinks	exon	189120717	189120751	.	+	.	Parent=TCONS_00010548
chr1	Cufflinks	exon	189276860	189277009	.	+	.	Parent=TCONS_00010548
chr1	Cufflinks	exon	189349936	189350051	.	+	.	Parent=TCONS_00010548
chr1	Cufflinks	exon	189358955	189359009	.	+	.	Parent=TCONS_00010548
chr1	Cufflinks	exon	189360376	189360391	.	+	.	Parent=TCONS_00010548
chr1	Cufflinks	transcript	189247648	189359009	.	+	.	ID=TCONS_00010549;geneID=XLOC_004555
chr1	Cufflinks	exon	189247648	189247675	.	+	.	Parent=TCONS_00010549
chr1	Cufflinks	exon	189276860	189277009	.	+	.	Parent=TCONS_00010549
chr1	Cufflinks	exon	189358955	189359009	.	+	.	Parent=TCONS_00010549
chr1	Cufflinks	transcript	191211533	191229725	.	+	.	ID=TCONS_00010577;geneID=XLOC_004577
chr1	Cufflinks	exon	191211533	191211790	.	+	.	Parent=TCONS_00010577
chr1	Cufflinks	exon	191229079	191229725	.	+	.	Parent=TCONS_00010577
chr1	Cufflinks	transcript	191222832	191238840	.	+	.	ID=TCONS_00010579;geneID=XLOC_004577
chr1	Cufflinks	exon	191222832	191222972	.	+	.	Parent=TCONS_00010579
chr1	Cufflinks	exon	191229079	191229154	.	+	.	Parent=TCONS_00010579
chr1	Cufflinks	exon	191231425	191231527	.	+	.	Parent=TCONS_00010579
chr1	Cufflinks	exon	191233976	191238840	.	+	.	Parent=TCONS_00010579
chr1	Cufflinks	transcript	192121610	192125562	.	-	.	ID=TCONS_00023948;geneID=XLOC_010478
chr1	Cufflinks	exon	192121610	192121939	.	-	.	Parent=TCONS_00023948
chr1	Cufflinks	exon	192125267	192125562	.	-	.	Parent=TCONS_00023948
chr1	Cufflinks	transcript	192121610	192125562	.	-	.	ID=TCONS_00023949;geneID=XLOC_010478
chr1	Cufflinks	exon	192121610	192121961	.	-	.	Parent=TCONS_00023949
chr1	Cufflinks	exon	192125267	192125562	.	-	.	Parent=TCONS_00023949
chr1	Cufflinks	transcript	192356778	192362106	.	-	.	ID=TCONS_00023958;geneID=XLOC_010482
chr1	Cufflinks	exon	192356778	192356944	.	-	.	Parent=TCONS_00023958
chr1	Cufflinks	exon	192361923	192362106	.	-	.	Parent=TCONS_00023958
chr1	Cufflinks	transcript	192444797	192448532	.	+	.	ID=TCONS_00010603;geneID=XLOC_004596
chr1	Cufflinks	exon	192444797	192445211	.	+	.	Parent=TCONS_00010603
chr1	Cufflinks	exon	192446014	192448532	.	+	.	Parent=TCONS_00010603
chr1	Cufflinks	transcript	192558165	192598258	.	-	.	ID=TCONS_00023973;geneID=XLOC_010484
chr1	Cufflinks	exon	192558165	192558278	.	-	.	Parent=TCONS_00023973
chr1	Cufflinks	exon	192562729	192562787	.	-	.	Parent=TCONS_00023973
chr1	Cufflinks	exon	192596471	192596551	.	-	.	Parent=TCONS_00023973
chr1	Cufflinks	exon	192598017	192598258	.	-	.	Parent=TCONS_00023973
chr1	Cufflinks	transcript	192560792	192571985	.	-	.	ID=TCONS_00023975;geneID=XLOC_010484
chr1	Cufflinks	exon	192560792	192562024	.	-	.	Parent=TCONS_00023975
chr1	Cufflinks	exon	192562729	192562787	.	-	.	Parent=TCONS_00023975
chr1	Cufflinks	exon	192571852	192571985	.	-	.	Parent=TCONS_00023975
chr1	Cufflinks	transcript	192560792	192572091	.	-	.	ID=TCONS_00023976;geneID=XLOC_010484
chr1	Cufflinks	exon	192560792	192562022	.	-	.	Parent=TCONS_00023976
chr1	Cufflinks	exon	192562729	192562787	.	-	.	Parent=TCONS_00023976
chr1	Cufflinks	exon	192571852	192572091	.	-	.	Parent=TCONS_00023976
chr1	Cufflinks	transcript	192560792	192597269	.	-	.	ID=TCONS_00023977;geneID=XLOC_010484
chr1	Cufflinks	exon	192560792	192562024	.	-	.	Parent=TCONS_00023977
chr1	Cufflinks	exon	192562729	192562787	.	-	.	Parent=TCONS_00023977
chr1	Cufflinks	exon	192596471	192596551	.	-	.	Parent=TCONS_00023977
chr1	Cufflinks	exon	192597184	192597269	.	-	.	Parent=TCONS_00023977
chr1	Cufflinks	transcript	192560792	192598857	.	-	.	ID=TCONS_00023978;geneID=XLOC_010484
chr1	Cufflinks	exon	192560792	192562024	.	-	.	Parent=TCONS_00023978
chr1	Cufflinks	exon	192562729	192562787	.	-	.	Parent=TCONS_00023978
chr1	Cufflinks	exon	192596471	192596551	.	-	.	Parent=TCONS_00023978
chr1	Cufflinks	exon	192598017	192598857	.	-	.	Parent=TCONS_00023978
chr1	Cufflinks	transcript	192596103	192598265	.	-	.	ID=TCONS_00023981;geneID=XLOC_010484
chr1	Cufflinks	exon	192596103	192596551	.	-	.	Parent=TCONS_00023981
chr1	Cufflinks	exon	192598017	192598265	.	-	.	Parent=TCONS_00023981
chr1	Cufflinks	transcript	192664699	192673620	.	+	.	ID=TCONS_00010626;geneID=XLOC_004606
chr1	Cufflinks	exon	192664699	192664779	.	+	.	Parent=TCONS_00010626
chr1	Cufflinks	exon	192667361	192673620	.	+	.	Parent=TCONS_00010626
chr1	Cufflinks	transcript	192664699	192681195	.	+	.	ID=TCONS_00010627;geneID=XLOC_004606
chr1	Cufflinks	exon	192664699	192664779	.	+	.	Parent=TCONS_00010627
chr1	Cufflinks	exon	192667361	192667530	.	+	.	Parent=TCONS_00010627
chr1	Cufflinks	exon	192679895	192679965	.	+	.	Parent=TCONS_00010627
chr1	Cufflinks	exon	192680746	192681195	.	+	.	Parent=TCONS_00010627
chr1	Cufflinks	transcript	192695941	192708716	.	-	.	ID=TCONS_00024001;geneID=XLOC_010508
chr1	Cufflinks	exon	192695941	192695968	.	-	.	Parent=TCONS_00024001
chr1	Cufflinks	exon	192708521	192708716	.	-	.	Parent=TCONS_00024001
chr1	Cufflinks	transcript	192711323	192758925	.	+	.	ID=TCONS_00010637;geneID=XLOC_004614
chr1	Cufflinks	exon	192711323	192711731	.	+	.	Parent=TCONS_00010637
chr1	Cufflinks	exon	192727763	192727844	.	+	.	Parent=TCONS_00010637
chr1	Cufflinks	exon	192754661	192754777	.	+	.	Parent=TCONS_00010637
chr1	Cufflinks	exon	192757399	192758925	.	+	.	Parent=TCONS_00010637
chr1	Cufflinks	transcript	192711674	192758925	.	+	.	ID=TCONS_00010638;geneID=XLOC_004614
chr1	Cufflinks	exon	192711674	192711731	.	+	.	Parent=TCONS_00010638
chr1	Cufflinks	exon	192727763	192727844	.	+	.	Parent=TCONS_00010638
chr1	Cufflinks	exon	192757399	192758925	.	+	.	Parent=TCONS_00010638
chr1	Cufflinks	transcript	192952686	192953721	.	+	.	ID=TCONS_00010664;geneID=XLOC_004635
chr1	Cufflinks	exon	192952686	192952753	.	+	.	Parent=TCONS_00010664
chr1	Cufflinks	exon	192953054	192953721	.	+	.	Parent=TCONS_00010664
chr1	Cufflinks	transcript	193426402	193435324	.	+	.	ID=TCONS_00010695;geneID=XLOC_004649
chr1	Cufflinks	exon	193426402	193426589	.	+	.	Parent=TCONS_00010695
chr1	Cufflinks	exon	193426771	193426880	.	+	.	Parent=TCONS_00010695
chr1	Cufflinks	exon	193429248	193429341	.	+	.	Parent=TCONS_00010695
chr1	Cufflinks	exon	193430702	193435324	.	+	.	Parent=TCONS_00010695
chr1	Cufflinks	transcript	193426404	193515199	.	+	.	ID=TCONS_00010696;geneID=XLOC_004649
chr1	Cufflinks	exon	193426404	193426589	.	+	.	Parent=TCONS_00010696
chr1	Cufflinks	exon	193426771	193426880	.	+	.	Parent=TCONS_00010696
chr1	Cufflinks	exon	193515178	193515199	.	+	.	Parent=TCONS_00010696
chr1	Cufflinks	transcript	193426474	193439748	.	+	.	ID=TCONS_00010698;geneID=XLOC_004649
chr1	Cufflinks	exon	193426474	193426880	.	+	.	Parent=TCONS_00010698
chr1	Cufflinks	exon	193437501	193439748	.	+	.	Parent=TCONS_00010698
chr1	Cufflinks	transcript	194486856	194564894	.	+	.	ID=TCONS_00010723;geneID=XLOC_004668
chr1	Cufflinks	exon	194486856	194487160	.	+	.	Parent=TCONS_00010723
chr1	Cufflinks	exon	194519733	194519884	.	+	.	Parent=TCONS_00010723
chr1	Cufflinks	exon	194561135	194564894	.	+	.	Parent=TCONS_00010723
chr1	Cufflinks	transcript	194486892	194528434	.	+	.	ID=TCONS_00010724;geneID=XLOC_004668
chr1	Cufflinks	exon	194486892	194487160	.	+	.	Parent=TCONS_00010724
chr1	Cufflinks	exon	194519733	194519884	.	+	.	Parent=TCONS_00010724
chr1	Cufflinks	exon	194528379	194528434	.	+	.	Parent=TCONS_00010724
chr1	Cufflinks	transcript	194503505	194564894	.	+	.	ID=TCONS_00010725;geneID=XLOC_004668
chr1	Cufflinks	exon	194503505	194503596	.	+	.	Parent=TCONS_00010725
chr1	Cufflinks	exon	194519733	194519884	.	+	.	Parent=TCONS_00010725
chr1	Cufflinks	exon	194561135	194564894	.	+	.	Parent=TCONS_00010725
chr1	Cufflinks	transcript	194615689	194623071	.	-	.	ID=TCONS_00024074;geneID=XLOC_010552
chr1	Cufflinks	exon	194615689	194617302	.	-	.	Parent=TCONS_00024074
chr1	Cufflinks	exon	194622976	194623071	.	-	.	Parent=TCONS_00024074
chr1	Cufflinks	transcript	194835325	194842658	.	+	.	ID=TCONS_00010740;geneID=XLOC_004683
chr1	Cufflinks	exon	194835325	194835426	.	+	.	Parent=TCONS_00010740
chr1	Cufflinks	exon	194840440	194842658	.	+	.	Parent=TCONS_00010740
chr1	Cufflinks	transcript	198324696	198337641	.	+	.	ID=TCONS_00010797;geneID=XLOC_004718
chr1	Cufflinks	exon	198324696	198324810	.	+	.	Parent=TCONS_00010797
chr1	Cufflinks	exon	198335685	198335801	.	+	.	Parent=TCONS_00010797
chr1	Cufflinks	exon	198335889	198337641	.	+	.	Parent=TCONS_00010797
chr1	Cufflinks	transcript	198324715	198418539	.	+	.	ID=TCONS_00010798;geneID=XLOC_004718
chr1	Cufflinks	exon	198324715	198324810	.	+	.	Parent=TCONS_00010798
chr1	Cufflinks	exon	198398341	198398408	.	+	.	Parent=TCONS_00010798
chr1	Cufflinks	exon	198418491	198418539	.	+	.	Parent=TCONS_00010798
chr1	Cufflinks	transcript	198324728	198361852	.	+	.	ID=TCONS_00010799;geneID=XLOC_004718
chr1	Cufflinks	exon	198324728	198324810	.	+	.	Parent=TCONS_00010799
chr1	Cufflinks	exon	198360625	198361852	.	+	.	Parent=TCONS_00010799
chr1	Cufflinks	transcript	198324728	198374706	.	+	.	ID=TCONS_00010800;geneID=XLOC_004718
chr1	Cufflinks	exon	198324728	198324810	.	+	.	Parent=TCONS_00010800
chr1	Cufflinks	exon	198335685	198335801	.	+	.	Parent=TCONS_00010800
chr1	Cufflinks	exon	198374239	198374706	.	+	.	Parent=TCONS_00010800
chr1	Cufflinks	transcript	198409330	198489002	.	-	.	ID=TCONS_00024157;geneID=XLOC_010604
chr1	Cufflinks	exon	198409330	198421885	.	-	.	Parent=TCONS_00024157
chr1	Cufflinks	exon	198488681	198489002	.	-	.	Parent=TCONS_00024157
chr1	Cufflinks	transcript	198409330	198489002	.	-	.	ID=TCONS_00024158;geneID=XLOC_010604
chr1	Cufflinks	exon	198409330	198421885	.	-	.	Parent=TCONS_00024158
chr1	Cufflinks	exon	198486298	198486493	.	-	.	Parent=TCONS_00024158
chr1	Cufflinks	exon	198488681	198489002	.	-	.	Parent=TCONS_00024158
chr1	Cufflinks	transcript	198442453	198452473	.	-	.	ID=TCONS_00024162;geneID=XLOC_010604
chr1	Cufflinks	exon	198442453	198446823	.	-	.	Parent=TCONS_00024162
chr1	Cufflinks	exon	198449400	198449475	.	-	.	Parent=TCONS_00024162
chr1	Cufflinks	exon	198452457	198452473	.	-	.	Parent=TCONS_00024162
chr1	Cufflinks	transcript	198442453	198488951	.	-	.	ID=TCONS_00024163;geneID=XLOC_010604
chr1	Cufflinks	exon	198442453	198446795	.	-	.	Parent=TCONS_00024163
chr1	Cufflinks	exon	198488681	198488951	.	-	.	Parent=TCONS_00024163
chr1	Cufflinks	transcript	198442453	198488987	.	-	.	ID=TCONS_00024164;geneID=XLOC_010604
chr1	Cufflinks	exon	198442453	198446823	.	-	.	Parent=TCONS_00024164
chr1	Cufflinks	exon	198449056	198449475	.	-	.	Parent=TCONS_00024164
chr1	Cufflinks	exon	198488681	198488987	.	-	.	Parent=TCONS_00024164
chr1	Cufflinks	transcript	198442453	198488989	.	-	.	ID=TCONS_00024165;geneID=XLOC_010604
chr1	Cufflinks	exon	198442453	198446823	.	-	.	Parent=TCONS_00024165
chr1	Cufflinks	exon	198449056	198449475	.	-	.	Parent=TCONS_00024165
chr1	Cufflinks	exon	198486298	198486332	.	-	.	Parent=TCONS_00024165
chr1	Cufflinks	exon	198488681	198488989	.	-	.	Parent=TCONS_00024165
chr1	Cufflinks	transcript	198442453	198488994	.	-	.	ID=TCONS_00024166;geneID=XLOC_010604
chr1	Cufflinks	exon	198442453	198446823	.	-	.	Parent=TCONS_00024166
chr1	Cufflinks	exon	198449056	198449475	.	-	.	Parent=TCONS_00024166
chr1	Cufflinks	exon	198486298	198488994	.	-	.	Parent=TCONS_00024166
chr1	Cufflinks	transcript	198442453	198489011	.	-	.	ID=TCONS_00024167;geneID=XLOC_010604
chr1	Cufflinks	exon	198442453	198446823	.	-	.	Parent=TCONS_00024167
chr1	Cufflinks	exon	198449056	198449475	.	-	.	Parent=TCONS_00024167
chr1	Cufflinks	exon	198486298	198486665	.	-	.	Parent=TCONS_00024167
chr1	Cufflinks	exon	198488681	198489011	.	-	.	Parent=TCONS_00024167
chr1	Cufflinks	transcript	198442453	198489018	.	-	.	ID=TCONS_00024168;geneID=XLOC_010604
chr1	Cufflinks	exon	198442453	198446823	.	-	.	Parent=TCONS_00024168
chr1	Cufflinks	exon	198449400	198449475	.	-	.	Parent=TCONS_00024168
chr1	Cufflinks	exon	198488681	198489018	.	-	.	Parent=TCONS_00024168
chr1	Cufflinks	transcript	198442453	198489018	.	-	.	ID=TCONS_00024169;geneID=XLOC_010604
chr1	Cufflinks	exon	198442453	198446823	.	-	.	Parent=TCONS_00024169
chr1	Cufflinks	exon	198488681	198489018	.	-	.	Parent=TCONS_00024169
chr1	Cufflinks	transcript	198447891	198488945	.	-	.	ID=TCONS_00024175;geneID=XLOC_010604
chr1	Cufflinks	exon	198447891	198449475	.	-	.	Parent=TCONS_00024175
chr1	Cufflinks	exon	198486298	198486332	.	-	.	Parent=TCONS_00024175
chr1	Cufflinks	exon	198488681	198488945	.	-	.	Parent=TCONS_00024175
chr1	Cufflinks	transcript	198447891	198489011	.	-	.	ID=TCONS_00024176;geneID=XLOC_010604
chr1	Cufflinks	exon	198447891	198449475	.	-	.	Parent=TCONS_00024176
chr1	Cufflinks	exon	198486298	198486493	.	-	.	Parent=TCONS_00024176
chr1	Cufflinks	exon	198488681	198489011	.	-	.	Parent=TCONS_00024176
chr1	Cufflinks	transcript	198532747	198537441	.	+	.	ID=TCONS_00010834;geneID=XLOC_004751
chr1	Cufflinks	exon	198532747	198532781	.	+	.	Parent=TCONS_00010834
chr1	Cufflinks	exon	198536922	198537441	.	+	.	Parent=TCONS_00010834
chr1	Cufflinks	transcript	198572768	198578552	.	+	.	ID=TCONS_00010840;geneID=XLOC_004757
chr1	Cufflinks	exon	198572768	198574375	.	+	.	Parent=TCONS_00010840
chr1	Cufflinks	exon	198575848	198578552	.	+	.	Parent=TCONS_00010840
chr1	Cufflinks	transcript	198944851	198950288	.	+	.	ID=TCONS_00010890;geneID=XLOC_004795
chr1	Cufflinks	exon	198944851	198945110	.	+	.	Parent=TCONS_00010890
chr1	Cufflinks	exon	198946984	198950288	.	+	.	Parent=TCONS_00010890
chr1	Cufflinks	transcript	199069159	199086157	.	-	.	ID=TCONS_00024253;geneID=XLOC_010656
chr1	Cufflinks	exon	199069159	199070152	.	-	.	Parent=TCONS_00024253
chr1	Cufflinks	exon	199086073	199086157	.	-	.	Parent=TCONS_00024253
chr1	Cufflinks	transcript	199069159	199086157	.	-	.	ID=TCONS_00024254;geneID=XLOC_010656
chr1	Cufflinks	exon	199069159	199070147	.	-	.	Parent=TCONS_00024254
chr1	Cufflinks	exon	199086073	199086157	.	-	.	Parent=TCONS_00024254
chr1	Cufflinks	transcript	199901352	199913644	.	+	.	ID=TCONS_00010913;geneID=XLOC_004814
chr1	Cufflinks	exon	199901352	199901465	.	+	.	Parent=TCONS_00010913
chr1	Cufflinks	exon	199909021	199909180	.	+	.	Parent=TCONS_00010913
chr1	Cufflinks	exon	199911306	199913644	.	+	.	Parent=TCONS_00010913
chr1	Cufflinks	transcript	200184761	200248072	.	-	.	ID=TCONS_00024274;geneID=XLOC_010669
chr1	Cufflinks	exon	200184761	200185174	.	-	.	Parent=TCONS_00024274
chr1	Cufflinks	exon	200248032	200248072	.	-	.	Parent=TCONS_00024274
chr1	Cufflinks	transcript	200202466	200252109	.	-	.	ID=TCONS_00024278;geneID=XLOC_010676
chr1	Cufflinks	exon	200202466	200202482	.	-	.	Parent=TCONS_00024278
chr1	Cufflinks	exon	200222648	200223199	.	-	.	Parent=TCONS_00024278
chr1	Cufflinks	exon	200251980	200252109	.	-	.	Parent=TCONS_00024278
chr1	Cufflinks	transcript	200210823	200214292	.	-	.	ID=TCONS_00024279;geneID=XLOC_010677
chr1	Cufflinks	exon	200210823	200212398	.	-	.	Parent=TCONS_00024279
chr1	Cufflinks	exon	200212512	200214292	.	-	.	Parent=TCONS_00024279
chr1	Cufflinks	transcript	200449772	200452766	.	-	.	ID=TCONS_00024346;geneID=XLOC_010701
chr1	Cufflinks	exon	200449772	200449787	.	-	.	Parent=TCONS_00024346
chr1	Cufflinks	exon	200452230	200452766	.	-	.	Parent=TCONS_00024346
chr1	Cufflinks	transcript	200486317	200490001	.	-	.	ID=TCONS_00024356;geneID=XLOC_010718
chr1	Cufflinks	exon	200486317	200486874	.	-	.	Parent=TCONS_00024356
chr1	Cufflinks	exon	200488963	200489072	.	-	.	Parent=TCONS_00024356
chr1	Cufflinks	exon	200489640	200489757	.	-	.	Parent=TCONS_00024356
chr1	Cufflinks	exon	200489900	200490001	.	-	.	Parent=TCONS_00024356
chr1	Cufflinks	transcript	200488993	200508365	.	-	.	ID=TCONS_00024358;geneID=XLOC_010718
chr1	Cufflinks	exon	200488993	200489072	.	-	.	Parent=TCONS_00024358
chr1	Cufflinks	exon	200489640	200489757	.	-	.	Parent=TCONS_00024358
chr1	Cufflinks	exon	200490934	200491036	.	-	.	Parent=TCONS_00024358
chr1	Cufflinks	exon	200500072	200500143	.	-	.	Parent=TCONS_00024358
chr1	Cufflinks	exon	200508280	200508365	.	-	.	Parent=TCONS_00024358
chr1	Cufflinks	transcript	200852748	200857499	.	-	.	ID=TCONS_00024394;geneID=XLOC_010732
chr1	Cufflinks	exon	200852748	200857067	.	-	.	Parent=TCONS_00024394
chr1	Cufflinks	exon	200857443	200857499	.	-	.	Parent=TCONS_00024394
chr1	Cufflinks	transcript	203289165	203302579	.	+	.	ID=TCONS_00011249;geneID=XLOC_004922
chr1	Cufflinks	exon	203289165	203289715	.	+	.	Parent=TCONS_00011249
chr1	Cufflinks	exon	203302393	203302579	.	+	.	Parent=TCONS_00011249
chr1	Cufflinks	transcript	203422035	203431807	.	+	.	ID=TCONS_00011261;geneID=XLOC_004933
chr1	Cufflinks	exon	203422035	203422124	.	+	.	Parent=TCONS_00011261
chr1	Cufflinks	exon	203422782	203423022	.	+	.	Parent=TCONS_00011261
chr1	Cufflinks	exon	203430036	203431807	.	+	.	Parent=TCONS_00011261
chr1	Cufflinks	transcript	203422046	203440629	.	+	.	ID=TCONS_00011263;geneID=XLOC_004933
chr1	Cufflinks	exon	203422046	203422124	.	+	.	Parent=TCONS_00011263
chr1	Cufflinks	exon	203422782	203423027	.	+	.	Parent=TCONS_00011263
chr1	Cufflinks	exon	203435973	203440629	.	+	.	Parent=TCONS_00011263
chr1	Cufflinks	transcript	203436061	203440629	.	+	.	ID=TCONS_00011266;geneID=XLOC_004933
chr1	Cufflinks	exon	203436061	203436121	.	+	.	Parent=TCONS_00011266
chr1	Cufflinks	exon	203438472	203440629	.	+	.	Parent=TCONS_00011266
chr1	Cufflinks	transcript	203582582	203583303	.	+	.	ID=TCONS_00011276;geneID=XLOC_004944
chr1	Cufflinks	exon	203582582	203582623	.	+	.	Parent=TCONS_00011276
chr1	Cufflinks	exon	203582980	203583303	.	+	.	Parent=TCONS_00011276
chr1	Cufflinks	transcript	203751214	203755288	.	+	.	ID=TCONS_00011296;geneID=XLOC_004951
chr1	Cufflinks	exon	203751214	203751525	.	+	.	Parent=TCONS_00011296
chr1	Cufflinks	exon	203754904	203755288	.	+	.	Parent=TCONS_00011296
chr1	Cufflinks	transcript	205665689	205671692	.	-	.	ID=TCONS_00024798;geneID=XLOC_010906
chr1	Cufflinks	exon	205665689	205665899	.	-	.	Parent=TCONS_00024798
chr1	Cufflinks	exon	205667438	205671692	.	-	.	Parent=TCONS_00024798
chr1	Cufflinks	transcript	205866055	205875097	.	-	.	ID=TCONS_00024862;geneID=XLOC_010916
chr1	Cufflinks	exon	205866055	205867875	.	-	.	Parent=TCONS_00024862
chr1	Cufflinks	exon	205868145	205875097	.	-	.	Parent=TCONS_00024862
chr1	Cufflinks	transcript	206110908	206128677	.	-	.	ID=TCONS_00024874;geneID=XLOC_010925
chr1	Cufflinks	exon	206110908	206118722	.	-	.	Parent=TCONS_00024874
chr1	Cufflinks	exon	206120288	206128677	.	-	.	Parent=TCONS_00024874
chr1	Cufflinks	transcript	206491654	206501312	.	+	.	ID=TCONS_00011561;geneID=XLOC_005047
chr1	Cufflinks	exon	206491654	206492468	.	+	.	Parent=TCONS_00011561
chr1	Cufflinks	exon	206493427	206501312	.	+	.	Parent=TCONS_00011561
chr1	Cufflinks	transcript	206963516	206965712	.	+	.	ID=TCONS_00011623;geneID=XLOC_005060
chr1	Cufflinks	exon	206963516	206964506	.	+	.	Parent=TCONS_00011623
chr1	Cufflinks	exon	206964668	206965712	.	+	.	Parent=TCONS_00011623
chr1	Cufflinks	transcript	207543973	207546796	.	+	.	ID=TCONS_00011713;geneID=XLOC_005077
chr1	Cufflinks	exon	207543973	207544179	.	+	.	Parent=TCONS_00011713
chr1	Cufflinks	exon	207546114	207546796	.	+	.	Parent=TCONS_00011713
chr1	Cufflinks	transcript	208107077	208127615	.	-	.	ID=TCONS_00025047;geneID=XLOC_010997
chr1	Cufflinks	exon	208107077	208107104	.	-	.	Parent=TCONS_00025047
chr1	Cufflinks	exon	208127442	208127615	.	-	.	Parent=TCONS_00025047
chr1	Cufflinks	transcript	208417804	208419228	.	+	.	ID=TCONS_00011825;geneID=XLOC_005153
chr1	Cufflinks	exon	208417804	208418193	.	+	.	Parent=TCONS_00011825
chr1	Cufflinks	exon	208418541	208419228	.	+	.	Parent=TCONS_00011825
chr1	Cufflinks	transcript	208417804	208419228	.	+	.	ID=TCONS_00011826;geneID=XLOC_005153
chr1	Cufflinks	exon	208417804	208418415	.	+	.	Parent=TCONS_00011826
chr1	Cufflinks	exon	208418541	208419228	.	+	.	Parent=TCONS_00011826
chr1	Cufflinks	transcript	208417883	208419228	.	+	.	ID=TCONS_00011827;geneID=XLOC_005153
chr1	Cufflinks	exon	208417883	208418415	.	+	.	Parent=TCONS_00011827
chr1	Cufflinks	exon	208418588	208419228	.	+	.	Parent=TCONS_00011827
chr1	Cufflinks	transcript	208777239	208779356	.	-	.	ID=TCONS_00025054;geneID=XLOC_011001
chr1	Cufflinks	exon	208777239	208777839	.	-	.	Parent=TCONS_00025054
chr1	Cufflinks	exon	208779297	208779356	.	-	.	Parent=TCONS_00025054
chr1	Cufflinks	transcript	208992850	208995518	.	-	.	ID=TCONS_00025065;geneID=XLOC_011010
chr1	Cufflinks	exon	208992850	208993041	.	-	.	Parent=TCONS_00025065
chr1	Cufflinks	exon	208994964	208995030	.	-	.	Parent=TCONS_00025065
chr1	Cufflinks	exon	208995429	208995518	.	-	.	Parent=TCONS_00025065
chr1	Cufflinks	transcript	209183295	209306584	.	-	.	ID=TCONS_00025072;geneID=XLOC_011010
chr1	Cufflinks	exon	209183295	209183463	.	-	.	Parent=TCONS_00025072
chr1	Cufflinks	exon	209306099	209306584	.	-	.	Parent=TCONS_00025072
chr1	Cufflinks	transcript	209276284	209302180	.	+	.	ID=TCONS_00011864;geneID=XLOC_005190
chr1	Cufflinks	exon	209276284	209277065	.	+	.	Parent=TCONS_00011864
chr1	Cufflinks	exon	209280771	209280878	.	+	.	Parent=TCONS_00011864
chr1	Cufflinks	exon	209284453	209284617	.	+	.	Parent=TCONS_00011864
chr1	Cufflinks	exon	209286222	209302180	.	+	.	Parent=TCONS_00011864
chr1	Cufflinks	transcript	209278489	209306612	.	-	.	ID=TCONS_00025079;geneID=XLOC_011010
chr1	Cufflinks	exon	209278489	209290654	.	-	.	Parent=TCONS_00025079
chr1	Cufflinks	exon	209306099	209306612	.	-	.	Parent=TCONS_00025079
chr1	Cufflinks	transcript	209278489	209306612	.	-	.	ID=TCONS_00025080;geneID=XLOC_011010
chr1	Cufflinks	exon	209278489	209280150	.	-	.	Parent=TCONS_00025080
chr1	Cufflinks	exon	209306099	209306612	.	-	.	Parent=TCONS_00025080
chr1	Cufflinks	transcript	209278489	209306640	.	-	.	ID=TCONS_00025081;geneID=XLOC_011010
chr1	Cufflinks	exon	209278489	209289692	.	-	.	Parent=TCONS_00025081
chr1	Cufflinks	exon	209290543	209290654	.	-	.	Parent=TCONS_00025081
chr1	Cufflinks	exon	209306099	209306640	.	-	.	Parent=TCONS_00025081
chr1	Cufflinks	transcript	209278781	209302180	.	+	.	ID=TCONS_00011866;geneID=XLOC_005190
chr1	Cufflinks	exon	209278781	209280878	.	+	.	Parent=TCONS_00011866
chr1	Cufflinks	exon	209284453	209284617	.	+	.	Parent=TCONS_00011866
chr1	Cufflinks	exon	209286222	209302180	.	+	.	Parent=TCONS_00011866
chr1	Cufflinks	transcript	211492813	211499435	.	+	.	ID=TCONS_00011937;geneID=XLOC_005221
chr1	Cufflinks	exon	211492813	211497108	.	+	.	Parent=TCONS_00011937
chr1	Cufflinks	exon	211497510	211499435	.	+	.	Parent=TCONS_00011937
chr1	Cufflinks	transcript	211492973	211499579	.	-	.	ID=TCONS_00025138;geneID=XLOC_011058
chr1	Cufflinks	exon	211492973	211497112	.	-	.	Parent=TCONS_00025138
chr1	Cufflinks	exon	211497513	211499579	.	-	.	Parent=TCONS_00025138
chr1	Cufflinks	transcript	211492973	211499616	.	-	.	ID=TCONS_00025139;geneID=XLOC_011058
chr1	Cufflinks	exon	211492973	211497112	.	-	.	Parent=TCONS_00025139
chr1	Cufflinks	exon	211497513	211497811	.	-	.	Parent=TCONS_00025139
chr1	Cufflinks	exon	211499586	211499616	.	-	.	Parent=TCONS_00025139
chr1	Cufflinks	transcript	211621278	211626298	.	-	.	ID=TCONS_00025142;geneID=XLOC_011060
chr1	Cufflinks	exon	211621278	211622865	.	-	.	Parent=TCONS_00025142
chr1	Cufflinks	exon	211626261	211626298	.	-	.	Parent=TCONS_00025142
chr1	Cufflinks	transcript	211773987	211780382	.	-	.	ID=TCONS_00025152;geneID=XLOC_011069
chr1	Cufflinks	exon	211773987	211779629	.	-	.	Parent=TCONS_00025152
chr1	Cufflinks	exon	211779793	211780382	.	-	.	Parent=TCONS_00025152
chr1	Cufflinks	transcript	211773987	211780457	.	-	.	ID=TCONS_00025153;geneID=XLOC_011069
chr1	Cufflinks	exon	211773987	211779629	.	-	.	Parent=TCONS_00025153
chr1	Cufflinks	exon	211780117	211780457	.	-	.	Parent=TCONS_00025153
chr1	Cufflinks	transcript	212894081	212898297	.	+	.	ID=TCONS_00012071;geneID=XLOC_005297
chr1	Cufflinks	exon	212894081	212894821	.	+	.	Parent=TCONS_00012071
chr1	Cufflinks	exon	212896007	212898297	.	+	.	Parent=TCONS_00012071
chr1	Cufflinks	transcript	214224484	214317258	.	-	.	ID=TCONS_00025308;geneID=XLOC_011134
chr1	Cufflinks	exon	214224484	214225394	.	-	.	Parent=TCONS_00025308
chr1	Cufflinks	exon	214245586	214245781	.	-	.	Parent=TCONS_00025308
chr1	Cufflinks	exon	214296226	214296334	.	-	.	Parent=TCONS_00025308
chr1	Cufflinks	exon	214316985	214317258	.	-	.	Parent=TCONS_00025308
chr1	Cufflinks	transcript	214226773	214285364	.	-	.	ID=TCONS_00025309;geneID=XLOC_011134
chr1	Cufflinks	exon	214226773	214227347	.	-	.	Parent=TCONS_00025309
chr1	Cufflinks	exon	214232262	214232503	.	-	.	Parent=TCONS_00025309
chr1	Cufflinks	exon	214245586	214245781	.	-	.	Parent=TCONS_00025309
chr1	Cufflinks	exon	214285247	214285364	.	-	.	Parent=TCONS_00025309
chr1	Cufflinks	transcript	214230463	214317258	.	-	.	ID=TCONS_00025310;geneID=XLOC_011134
chr1	Cufflinks	exon	214230463	214230518	.	-	.	Parent=TCONS_00025310
chr1	Cufflinks	exon	214232262	214232503	.	-	.	Parent=TCONS_00025310
chr1	Cufflinks	exon	214245586	214245781	.	-	.	Parent=TCONS_00025310
chr1	Cufflinks	exon	214296226	214296334	.	-	.	Parent=TCONS_00025310
chr1	Cufflinks	exon	214316985	214317258	.	-	.	Parent=TCONS_00025310
chr1	Cufflinks	transcript	215608688	215632536	.	+	.	ID=TCONS_00012129;geneID=XLOC_005320
chr1	Cufflinks	exon	215608688	215608816	.	+	.	Parent=TCONS_00012129
chr1	Cufflinks	exon	215629752	215632536	.	+	.	Parent=TCONS_00012129
chr1	Cufflinks	transcript	217506490	217508110	.	-	.	ID=TCONS_00025366;geneID=XLOC_011168
chr1	Cufflinks	exon	217506490	217506880	.	-	.	Parent=TCONS_00025366
chr1	Cufflinks	exon	217507975	217508110	.	-	.	Parent=TCONS_00025366
chr1	Cufflinks	transcript	218342732	218386202	.	+	.	ID=TCONS_00012178;geneID=XLOC_005352
chr1	Cufflinks	exon	218342732	218342849	.	+	.	Parent=TCONS_00012178
chr1	Cufflinks	exon	218354782	218354912	.	+	.	Parent=TCONS_00012178
chr1	Cufflinks	exon	218384281	218384336	.	+	.	Parent=TCONS_00012178
chr1	Cufflinks	exon	218385700	218386202	.	+	.	Parent=TCONS_00012178
chr1	Cufflinks	transcript	220451835	220474517	.	+	.	ID=TCONS_00012271;geneID=XLOC_005399
chr1	Cufflinks	exon	220451835	220452031	.	+	.	Parent=TCONS_00012271
chr1	Cufflinks	exon	220465208	220465272	.	+	.	Parent=TCONS_00012271
chr1	Cufflinks	exon	220472860	220474517	.	+	.	Parent=TCONS_00012271
chr1	Cufflinks	transcript	220451839	220474517	.	+	.	ID=TCONS_00012272;geneID=XLOC_005399
chr1	Cufflinks	exon	220451839	220452031	.	+	.	Parent=TCONS_00012272
chr1	Cufflinks	exon	220465208	220465272	.	+	.	Parent=TCONS_00012272
chr1	Cufflinks	exon	220467064	220467250	.	+	.	Parent=TCONS_00012272
chr1	Cufflinks	exon	220472860	220474517	.	+	.	Parent=TCONS_00012272
chr1	Cufflinks	transcript	220454618	220474517	.	+	.	ID=TCONS_00012273;geneID=XLOC_005399
chr1	Cufflinks	exon	220454618	220455449	.	+	.	Parent=TCONS_00012273
chr1	Cufflinks	exon	220465208	220465272	.	+	.	Parent=TCONS_00012273
chr1	Cufflinks	exon	220467064	220467250	.	+	.	Parent=TCONS_00012273
chr1	Cufflinks	exon	220472860	220474517	.	+	.	Parent=TCONS_00012273
chr1	Cufflinks	transcript	220462050	220474517	.	+	.	ID=TCONS_00012274;geneID=XLOC_005399
chr1	Cufflinks	exon	220462050	220462093	.	+	.	Parent=TCONS_00012274
chr1	Cufflinks	exon	220465208	220465272	.	+	.	Parent=TCONS_00012274
chr1	Cufflinks	exon	220467064	220467250	.	+	.	Parent=TCONS_00012274
chr1	Cufflinks	exon	220472860	220474517	.	+	.	Parent=TCONS_00012274
chr1	Cufflinks	transcript	220466649	220474517	.	+	.	ID=TCONS_00012275;geneID=XLOC_005399
chr1	Cufflinks	exon	220466649	220466786	.	+	.	Parent=TCONS_00012275
chr1	Cufflinks	exon	220467064	220467250	.	+	.	Parent=TCONS_00012275
chr1	Cufflinks	exon	220472860	220474517	.	+	.	Parent=TCONS_00012275
chr1	Cufflinks	transcript	220633766	220640995	.	-	.	ID=TCONS_00025449;geneID=XLOC_011205
chr1	Cufflinks	exon	220633766	220634204	.	-	.	Parent=TCONS_00025449
chr1	Cufflinks	exon	220640016	220640995	.	-	.	Parent=TCONS_00025449
chr1	Cufflinks	transcript	220633766	220640995	.	-	.	ID=TCONS_00025450;geneID=XLOC_011205
chr1	Cufflinks	exon	220633766	220634204	.	-	.	Parent=TCONS_00025450
chr1	Cufflinks	exon	220640096	220640995	.	-	.	Parent=TCONS_00025450
chr1	Cufflinks	transcript	220636960	220639858	.	+	.	ID=TCONS_00012280;geneID=XLOC_005404
chr1	Cufflinks	exon	220636960	220639611	.	+	.	Parent=TCONS_00012280
chr1	Cufflinks	exon	220639739	220639858	.	+	.	Parent=TCONS_00012280
chr1	Cufflinks	transcript	220879931	220881508	.	-	.	ID=TCONS_00025463;geneID=XLOC_011217
chr1	Cufflinks	exon	220879931	220880835	.	-	.	Parent=TCONS_00025463
chr1	Cufflinks	exon	220880981	220881126	.	-	.	Parent=TCONS_00025463
chr1	Cufflinks	exon	220881228	220881508	.	-	.	Parent=TCONS_00025463
chr1	Cufflinks	transcript	221219889	221260425	.	+	.	ID=TCONS_00012311;geneID=XLOC_005420
chr1	Cufflinks	exon	221219889	221220542	.	+	.	Parent=TCONS_00012311
chr1	Cufflinks	exon	221232584	221232765	.	+	.	Parent=TCONS_00012311
chr1	Cufflinks	exon	221240306	221240444	.	+	.	Parent=TCONS_00012311
chr1	Cufflinks	exon	221246582	221251292	.	+	.	Parent=TCONS_00012311
chr1	Cufflinks	exon	221251422	221251558	.	+	.	Parent=TCONS_00012311
chr1	Cufflinks	exon	221255169	221255355	.	+	.	Parent=TCONS_00012311
chr1	Cufflinks	exon	221257299	221260425	.	+	.	Parent=TCONS_00012311
chr1	Cufflinks	transcript	221219974	221283292	.	+	.	ID=TCONS_00012312;geneID=XLOC_005420
chr1	Cufflinks	exon	221219974	221220542	.	+	.	Parent=TCONS_00012312
chr1	Cufflinks	exon	221226965	221227028	.	+	.	Parent=TCONS_00012312
chr1	Cufflinks	exon	221232584	221232760	.	+	.	Parent=TCONS_00012312
chr1	Cufflinks	exon	221240301	221240444	.	+	.	Parent=TCONS_00012312
chr1	Cufflinks	exon	221251070	221251292	.	+	.	Parent=TCONS_00012312
chr1	Cufflinks	exon	221251422	221251553	.	+	.	Parent=TCONS_00012312
chr1	Cufflinks	exon	221255164	221255355	.	+	.	Parent=TCONS_00012312
chr1	Cufflinks	exon	221278375	221278481	.	+	.	Parent=TCONS_00012312
chr1	Cufflinks	exon	221279287	221283292	.	+	.	Parent=TCONS_00012312
chr1	Cufflinks	transcript	221219974	221283292	.	+	.	ID=TCONS_00012313;geneID=XLOC_005420
chr1	Cufflinks	exon	221219974	221220542	.	+	.	Parent=TCONS_00012313
chr1	Cufflinks	exon	221226965	221227028	.	+	.	Parent=TCONS_00012313
chr1	Cufflinks	exon	221232584	221232760	.	+	.	Parent=TCONS_00012313
chr1	Cufflinks	exon	221240301	221240444	.	+	.	Parent=TCONS_00012313
chr1	Cufflinks	exon	221251070	221251292	.	+	.	Parent=TCONS_00012313
chr1	Cufflinks	exon	221251422	221251553	.	+	.	Parent=TCONS_00012313
chr1	Cufflinks	exon	221255164	221255355	.	+	.	Parent=TCONS_00012313
chr1	Cufflinks	exon	221278375	221278481	.	+	.	Parent=TCONS_00012313
chr1	Cufflinks	exon	221278985	221279084	.	+	.	Parent=TCONS_00012313
chr1	Cufflinks	exon	221279287	221283292	.	+	.	Parent=TCONS_00012313
chr1	Cufflinks	transcript	221219974	221283292	.	+	.	ID=TCONS_00012314;geneID=XLOC_005420
chr1	Cufflinks	exon	221219974	221220542	.	+	.	Parent=TCONS_00012314
chr1	Cufflinks	exon	221226965	221227028	.	+	.	Parent=TCONS_00012314
chr1	Cufflinks	exon	221232584	221232760	.	+	.	Parent=TCONS_00012314
chr1	Cufflinks	exon	221240301	221240444	.	+	.	Parent=TCONS_00012314
chr1	Cufflinks	exon	221251422	221251553	.	+	.	Parent=TCONS_00012314
chr1	Cufflinks	exon	221255164	221255355	.	+	.	Parent=TCONS_00012314
chr1	Cufflinks	exon	221278375	221278481	.	+	.	Parent=TCONS_00012314
chr1	Cufflinks	exon	221279287	221283292	.	+	.	Parent=TCONS_00012314
chr1	Cufflinks	transcript	221220019	221283292	.	+	.	ID=TCONS_00012315;geneID=XLOC_005420
chr1	Cufflinks	exon	221220019	221220542	.	+	.	Parent=TCONS_00012315
chr1	Cufflinks	exon	221232584	221232760	.	+	.	Parent=TCONS_00012315
chr1	Cufflinks	exon	221240301	221251292	.	+	.	Parent=TCONS_00012315
chr1	Cufflinks	exon	221251422	221251553	.	+	.	Parent=TCONS_00012315
chr1	Cufflinks	exon	221255164	221255355	.	+	.	Parent=TCONS_00012315
chr1	Cufflinks	exon	221278375	221278481	.	+	.	Parent=TCONS_00012315
chr1	Cufflinks	exon	221278985	221279084	.	+	.	Parent=TCONS_00012315
chr1	Cufflinks	exon	221279287	221283292	.	+	.	Parent=TCONS_00012315
chr1	Cufflinks	transcript	221220019	221283292	.	+	.	ID=TCONS_00012316;geneID=XLOC_005420
chr1	Cufflinks	exon	221220019	221220542	.	+	.	Parent=TCONS_00012316
chr1	Cufflinks	exon	221232584	221232760	.	+	.	Parent=TCONS_00012316
chr1	Cufflinks	exon	221240301	221240444	.	+	.	Parent=TCONS_00012316
chr1	Cufflinks	exon	221251070	221251292	.	+	.	Parent=TCONS_00012316
chr1	Cufflinks	exon	221251422	221251553	.	+	.	Parent=TCONS_00012316
chr1	Cufflinks	exon	221255164	221255355	.	+	.	Parent=TCONS_00012316
chr1	Cufflinks	exon	221278375	221278481	.	+	.	Parent=TCONS_00012316
chr1	Cufflinks	exon	221279287	221283292	.	+	.	Parent=TCONS_00012316
chr1	Cufflinks	transcript	221220019	221283292	.	+	.	ID=TCONS_00012317;geneID=XLOC_005420
chr1	Cufflinks	exon	221220019	221220542	.	+	.	Parent=TCONS_00012317
chr1	Cufflinks	exon	221232584	221232760	.	+	.	Parent=TCONS_00012317
chr1	Cufflinks	exon	221240301	221240444	.	+	.	Parent=TCONS_00012317
chr1	Cufflinks	exon	221242466	221246762	.	+	.	Parent=TCONS_00012317
chr1	Cufflinks	exon	221251070	221251292	.	+	.	Parent=TCONS_00012317
chr1	Cufflinks	exon	221251422	221251553	.	+	.	Parent=TCONS_00012317
chr1	Cufflinks	exon	221255164	221255355	.	+	.	Parent=TCONS_00012317
chr1	Cufflinks	exon	221278375	221278481	.	+	.	Parent=TCONS_00012317
chr1	Cufflinks	exon	221278985	221279084	.	+	.	Parent=TCONS_00012317
chr1	Cufflinks	exon	221279287	221283292	.	+	.	Parent=TCONS_00012317
chr1	Cufflinks	transcript	221220144	221283292	.	+	.	ID=TCONS_00012318;geneID=XLOC_005420
chr1	Cufflinks	exon	221220144	221220542	.	+	.	Parent=TCONS_00012318
chr1	Cufflinks	exon	221232584	221232760	.	+	.	Parent=TCONS_00012318
chr1	Cufflinks	exon	221240301	221240444	.	+	.	Parent=TCONS_00012318
chr1	Cufflinks	exon	221251070	221251292	.	+	.	Parent=TCONS_00012318
chr1	Cufflinks	exon	221251422	221251553	.	+	.	Parent=TCONS_00012318
chr1	Cufflinks	exon	221255164	221255355	.	+	.	Parent=TCONS_00012318
chr1	Cufflinks	exon	221278057	221278120	.	+	.	Parent=TCONS_00012318
chr1	Cufflinks	exon	221278375	221278481	.	+	.	Parent=TCONS_00012318
chr1	Cufflinks	exon	221279287	221283292	.	+	.	Parent=TCONS_00012318
chr1	Cufflinks	transcript	221220146	221283292	.	+	.	ID=TCONS_00012319;geneID=XLOC_005420
chr1	Cufflinks	exon	221220146	221220542	.	+	.	Parent=TCONS_00012319
chr1	Cufflinks	exon	221232584	221232760	.	+	.	Parent=TCONS_00012319
chr1	Cufflinks	exon	221240301	221240444	.	+	.	Parent=TCONS_00012319
chr1	Cufflinks	exon	221251070	221251292	.	+	.	Parent=TCONS_00012319
chr1	Cufflinks	exon	221251422	221251553	.	+	.	Parent=TCONS_00012319
chr1	Cufflinks	exon	221255164	221255355	.	+	.	Parent=TCONS_00012319
chr1	Cufflinks	exon	221278057	221278120	.	+	.	Parent=TCONS_00012319
chr1	Cufflinks	exon	221278375	221278481	.	+	.	Parent=TCONS_00012319
chr1	Cufflinks	exon	221278985	221279084	.	+	.	Parent=TCONS_00012319
chr1	Cufflinks	exon	221279287	221283292	.	+	.	Parent=TCONS_00012319
chr1	Cufflinks	transcript	221220215	221260425	.	+	.	ID=TCONS_00012320;geneID=XLOC_005420
chr1	Cufflinks	exon	221220215	221220542	.	+	.	Parent=TCONS_00012320
chr1	Cufflinks	exon	221232584	221232760	.	+	.	Parent=TCONS_00012320
chr1	Cufflinks	exon	221240301	221251292	.	+	.	Parent=TCONS_00012320
chr1	Cufflinks	exon	221251422	221251553	.	+	.	Parent=TCONS_00012320
chr1	Cufflinks	exon	221255164	221255355	.	+	.	Parent=TCONS_00012320
chr1	Cufflinks	exon	221257299	221260425	.	+	.	Parent=TCONS_00012320
chr1	Cufflinks	transcript	221220215	221260425	.	+	.	ID=TCONS_00012321;geneID=XLOC_005420
chr1	Cufflinks	exon	221220215	221220542	.	+	.	Parent=TCONS_00012321
chr1	Cufflinks	exon	221232584	221232760	.	+	.	Parent=TCONS_00012321
chr1	Cufflinks	exon	221240301	221240444	.	+	.	Parent=TCONS_00012321
chr1	Cufflinks	exon	221251070	221251292	.	+	.	Parent=TCONS_00012321
chr1	Cufflinks	exon	221251422	221251553	.	+	.	Parent=TCONS_00012321
chr1	Cufflinks	exon	221255164	221255355	.	+	.	Parent=TCONS_00012321
chr1	Cufflinks	exon	221257299	221260425	.	+	.	Parent=TCONS_00012321
chr1	Cufflinks	transcript	221220215	221283292	.	+	.	ID=TCONS_00012322;geneID=XLOC_005420
chr1	Cufflinks	exon	221220215	221220542	.	+	.	Parent=TCONS_00012322
chr1	Cufflinks	exon	221232584	221232760	.	+	.	Parent=TCONS_00012322
chr1	Cufflinks	exon	221240301	221251292	.	+	.	Parent=TCONS_00012322
chr1	Cufflinks	exon	221251422	221251553	.	+	.	Parent=TCONS_00012322
chr1	Cufflinks	exon	221255164	221255355	.	+	.	Parent=TCONS_00012322
chr1	Cufflinks	exon	221278057	221278120	.	+	.	Parent=TCONS_00012322
chr1	Cufflinks	exon	221278375	221278481	.	+	.	Parent=TCONS_00012322
chr1	Cufflinks	exon	221279287	221283292	.	+	.	Parent=TCONS_00012322
chr1	Cufflinks	transcript	221220215	221283292	.	+	.	ID=TCONS_00012323;geneID=XLOC_005420
chr1	Cufflinks	exon	221220215	221220542	.	+	.	Parent=TCONS_00012323
chr1	Cufflinks	exon	221232584	221232760	.	+	.	Parent=TCONS_00012323
chr1	Cufflinks	exon	221240301	221240444	.	+	.	Parent=TCONS_00012323
chr1	Cufflinks	exon	221251422	221251553	.	+	.	Parent=TCONS_00012323
chr1	Cufflinks	exon	221255164	221255355	.	+	.	Parent=TCONS_00012323
chr1	Cufflinks	exon	221278057	221278120	.	+	.	Parent=TCONS_00012323
chr1	Cufflinks	exon	221278375	221278481	.	+	.	Parent=TCONS_00012323
chr1	Cufflinks	exon	221278985	221279084	.	+	.	Parent=TCONS_00012323
chr1	Cufflinks	exon	221279287	221283292	.	+	.	Parent=TCONS_00012323
chr1	Cufflinks	transcript	221220215	221283292	.	+	.	ID=TCONS_00012324;geneID=XLOC_005420
chr1	Cufflinks	exon	221220215	221220542	.	+	.	Parent=TCONS_00012324
chr1	Cufflinks	exon	221232584	221232760	.	+	.	Parent=TCONS_00012324
chr1	Cufflinks	exon	221240301	221240444	.	+	.	Parent=TCONS_00012324
chr1	Cufflinks	exon	221251422	221251553	.	+	.	Parent=TCONS_00012324
chr1	Cufflinks	exon	221255164	221255355	.	+	.	Parent=TCONS_00012324
chr1	Cufflinks	exon	221278375	221278481	.	+	.	Parent=TCONS_00012324
chr1	Cufflinks	exon	221279287	221283292	.	+	.	Parent=TCONS_00012324
chr1	Cufflinks	transcript	221220215	221283292	.	+	.	ID=TCONS_00012325;geneID=XLOC_005420
chr1	Cufflinks	exon	221220215	221220542	.	+	.	Parent=TCONS_00012325
chr1	Cufflinks	exon	221232584	221232760	.	+	.	Parent=TCONS_00012325
chr1	Cufflinks	exon	221240301	221251292	.	+	.	Parent=TCONS_00012325
chr1	Cufflinks	exon	221251422	221251553	.	+	.	Parent=TCONS_00012325
chr1	Cufflinks	exon	221255164	221255355	.	+	.	Parent=TCONS_00012325
chr1	Cufflinks	exon	221278057	221278120	.	+	.	Parent=TCONS_00012325
chr1	Cufflinks	exon	221278375	221278481	.	+	.	Parent=TCONS_00012325
chr1	Cufflinks	exon	221278985	221279084	.	+	.	Parent=TCONS_00012325
chr1	Cufflinks	exon	221279287	221283292	.	+	.	Parent=TCONS_00012325
chr1	Cufflinks	transcript	221220298	221233622	.	+	.	ID=TCONS_00012326;geneID=XLOC_005420
chr1	Cufflinks	exon	221220298	221220542	.	+	.	Parent=TCONS_00012326
chr1	Cufflinks	exon	221232584	221233622	.	+	.	Parent=TCONS_00012326
chr1	Cufflinks	transcript	221220298	221283292	.	+	.	ID=TCONS_00012327;geneID=XLOC_005420
chr1	Cufflinks	exon	221220298	221220542	.	+	.	Parent=TCONS_00012327
chr1	Cufflinks	exon	221232584	221232765	.	+	.	Parent=TCONS_00012327
chr1	Cufflinks	exon	221240306	221240444	.	+	.	Parent=TCONS_00012327
chr1	Cufflinks	exon	221251070	221251292	.	+	.	Parent=TCONS_00012327
chr1	Cufflinks	exon	221251422	221251553	.	+	.	Parent=TCONS_00012327
chr1	Cufflinks	exon	221255164	221255355	.	+	.	Parent=TCONS_00012327
chr1	Cufflinks	exon	221278057	221278120	.	+	.	Parent=TCONS_00012327
chr1	Cufflinks	exon	221278375	221278481	.	+	.	Parent=TCONS_00012327
chr1	Cufflinks	exon	221279287	221283292	.	+	.	Parent=TCONS_00012327
chr1	Cufflinks	transcript	221220298	221283292	.	+	.	ID=TCONS_00012328;geneID=XLOC_005420
chr1	Cufflinks	exon	221220298	221220542	.	+	.	Parent=TCONS_00012328
chr1	Cufflinks	exon	221232584	221232760	.	+	.	Parent=TCONS_00012328
chr1	Cufflinks	exon	221278375	221278481	.	+	.	Parent=TCONS_00012328
chr1	Cufflinks	exon	221279287	221283292	.	+	.	Parent=TCONS_00012328
chr1	Cufflinks	transcript	221227000	221233622	.	+	.	ID=TCONS_00012329;geneID=XLOC_005420
chr1	Cufflinks	exon	221227000	221227028	.	+	.	Parent=TCONS_00012329
chr1	Cufflinks	exon	221232584	221233622	.	+	.	Parent=TCONS_00012329
chr1	Cufflinks	transcript	221237877	221265912	.	-	.	ID=TCONS_00025480;geneID=XLOC_011230
chr1	Cufflinks	exon	221237877	221238008	.	-	.	Parent=TCONS_00025480
chr1	Cufflinks	exon	221238117	221238272	.	-	.	Parent=TCONS_00025480
chr1	Cufflinks	exon	221239031	221239151	.	-	.	Parent=TCONS_00025480
chr1	Cufflinks	exon	221244585	221245148	.	-	.	Parent=TCONS_00025480
chr1	Cufflinks	exon	221245691	221265912	.	-	.	Parent=TCONS_00025480
chr1	Cufflinks	transcript	221237877	221265912	.	-	.	ID=TCONS_00025481;geneID=XLOC_011230
chr1	Cufflinks	exon	221237877	221238272	.	-	.	Parent=TCONS_00025481
chr1	Cufflinks	exon	221239031	221239151	.	-	.	Parent=TCONS_00025481
chr1	Cufflinks	exon	221244585	221265912	.	-	.	Parent=TCONS_00025481
chr1	Cufflinks	transcript	221237877	221265912	.	-	.	ID=TCONS_00025482;geneID=XLOC_011230
chr1	Cufflinks	exon	221237877	221238272	.	-	.	Parent=TCONS_00025482
chr1	Cufflinks	exon	221239031	221239148	.	-	.	Parent=TCONS_00025482
chr1	Cufflinks	exon	221244585	221265912	.	-	.	Parent=TCONS_00025482
chr1	Cufflinks	transcript	221237877	221265912	.	-	.	ID=TCONS_00025483;geneID=XLOC_011230
chr1	Cufflinks	exon	221237877	221238272	.	-	.	Parent=TCONS_00025483
chr1	Cufflinks	exon	221239031	221239153	.	-	.	Parent=TCONS_00025483
chr1	Cufflinks	exon	221244587	221265912	.	-	.	Parent=TCONS_00025483
chr1	Cufflinks	transcript	221247263	221283292	.	+	.	ID=TCONS_00012330;geneID=XLOC_005420
chr1	Cufflinks	exon	221247263	221247963	.	+	.	Parent=TCONS_00012330
chr1	Cufflinks	exon	221251070	221251292	.	+	.	Parent=TCONS_00012330
chr1	Cufflinks	exon	221251422	221251553	.	+	.	Parent=TCONS_00012330
chr1	Cufflinks	exon	221255164	221255355	.	+	.	Parent=TCONS_00012330
chr1	Cufflinks	exon	221278375	221278481	.	+	.	Parent=TCONS_00012330
chr1	Cufflinks	exon	221278985	221279084	.	+	.	Parent=TCONS_00012330
chr1	Cufflinks	exon	221279287	221283292	.	+	.	Parent=TCONS_00012330
chr1	Cufflinks	transcript	221248823	221283292	.	+	.	ID=TCONS_00012331;geneID=XLOC_005420
chr1	Cufflinks	exon	221248823	221251292	.	+	.	Parent=TCONS_00012331
chr1	Cufflinks	exon	221251422	221251553	.	+	.	Parent=TCONS_00012331
chr1	Cufflinks	exon	221255164	221255355	.	+	.	Parent=TCONS_00012331
chr1	Cufflinks	exon	221278375	221278481	.	+	.	Parent=TCONS_00012331
chr1	Cufflinks	exon	221279287	221283292	.	+	.	Parent=TCONS_00012331
chr1	Cufflinks	transcript	221265985	221283304	.	-	.	ID=TCONS_00025486;geneID=XLOC_011231
chr1	Cufflinks	exon	221265985	221269585	.	-	.	Parent=TCONS_00025486
chr1	Cufflinks	exon	221270025	221283304	.	-	.	Parent=TCONS_00025486
chr1	Cufflinks	transcript	221269382	221283292	.	+	.	ID=TCONS_00012333;geneID=XLOC_005420
chr1	Cufflinks	exon	221269382	221269503	.	+	.	Parent=TCONS_00012333
chr1	Cufflinks	exon	221278057	221278120	.	+	.	Parent=TCONS_00012333
chr1	Cufflinks	exon	221278375	221278481	.	+	.	Parent=TCONS_00012333
chr1	Cufflinks	exon	221279287	221283292	.	+	.	Parent=TCONS_00012333
chr1	Cufflinks	transcript	221269440	221283292	.	+	.	ID=TCONS_00012334;geneID=XLOC_005420
chr1	Cufflinks	exon	221269440	221269503	.	+	.	Parent=TCONS_00012334
chr1	Cufflinks	exon	221278375	221278481	.	+	.	Parent=TCONS_00012334
chr1	Cufflinks	exon	221278985	221279084	.	+	.	Parent=TCONS_00012334
chr1	Cufflinks	exon	221279287	221283292	.	+	.	Parent=TCONS_00012334
chr1	Cufflinks	transcript	221870492	221873684	.	-	.	ID=TCONS_00025493;geneID=XLOC_011236
chr1	Cufflinks	exon	221870492	221870808	.	-	.	Parent=TCONS_00025493
chr1	Cufflinks	exon	221871645	221873684	.	-	.	Parent=TCONS_00025493
chr1	Cufflinks	transcript	221932511	221934343	.	+	.	ID=TCONS_00012346;geneID=XLOC_005431
chr1	Cufflinks	exon	221932511	221932558	.	+	.	Parent=TCONS_00012346
chr1	Cufflinks	exon	221933225	221934343	.	+	.	Parent=TCONS_00012346
chr1	Cufflinks	transcript	221932540	221939416	.	+	.	ID=TCONS_00012347;geneID=XLOC_005431
chr1	Cufflinks	exon	221932540	221932558	.	+	.	Parent=TCONS_00012347
chr1	Cufflinks	exon	221933225	221933867	.	+	.	Parent=TCONS_00012347
chr1	Cufflinks	exon	221938228	221939416	.	+	.	Parent=TCONS_00012347
chr1	Cufflinks	transcript	221932818	221939416	.	+	.	ID=TCONS_00012348;geneID=XLOC_005431
chr1	Cufflinks	exon	221932818	221933867	.	+	.	Parent=TCONS_00012348
chr1	Cufflinks	exon	221938228	221938379	.	+	.	Parent=TCONS_00012348
chr1	Cufflinks	exon	221938480	221939416	.	+	.	Parent=TCONS_00012348
chr1	Cufflinks	transcript	221939424	221952029	.	-	.	ID=TCONS_00025500;geneID=XLOC_011240
chr1	Cufflinks	exon	221939424	221943211	.	-	.	Parent=TCONS_00025500
chr1	Cufflinks	exon	221951746	221952029	.	-	.	Parent=TCONS_00025500
chr1	Cufflinks	transcript	221940748	221945608	.	+	.	ID=TCONS_00012349;geneID=XLOC_005432
chr1	Cufflinks	exon	221940748	221944111	.	+	.	Parent=TCONS_00012349
chr1	Cufflinks	exon	221944248	221945608	.	+	.	Parent=TCONS_00012349
chr1	Cufflinks	transcript	221945836	221952193	.	-	.	ID=TCONS_00025502;geneID=XLOC_011240
chr1	Cufflinks	exon	221945836	221948021	.	-	.	Parent=TCONS_00025502
chr1	Cufflinks	exon	221951746	221952193	.	-	.	Parent=TCONS_00025502
chr1	Cufflinks	transcript	221975201	221981157	.	-	.	ID=TCONS_00025505;geneID=XLOC_011244
chr1	Cufflinks	exon	221975201	221978766	.	-	.	Parent=TCONS_00025505
chr1	Cufflinks	exon	221979793	221979857	.	-	.	Parent=TCONS_00025505
chr1	Cufflinks	exon	221980268	221981157	.	-	.	Parent=TCONS_00025505
chr1	Cufflinks	transcript	221975340	221979424	.	+	.	ID=TCONS_00012354;geneID=XLOC_005436
chr1	Cufflinks	exon	221975340	221975362	.	+	.	Parent=TCONS_00012354
chr1	Cufflinks	exon	221976277	221979424	.	+	.	Parent=TCONS_00012354
chr1	Cufflinks	transcript	222253651	222255738	.	+	.	ID=TCONS_00012359;geneID=XLOC_005440
chr1	Cufflinks	exon	222253651	222253675	.	+	.	Parent=TCONS_00012359
chr1	Cufflinks	exon	222254007	222254047	.	+	.	Parent=TCONS_00012359
chr1	Cufflinks	exon	222254221	222255738	.	+	.	Parent=TCONS_00012359
chr1	Cufflinks	transcript	223644038	223653781	.	-	.	ID=TCONS_00025619;geneID=XLOC_011293
chr1	Cufflinks	exon	223644038	223644104	.	-	.	Parent=TCONS_00025619
chr1	Cufflinks	exon	223645206	223645495	.	-	.	Parent=TCONS_00025619
chr1	Cufflinks	exon	223653358	223653781	.	-	.	Parent=TCONS_00025619
chr1	Cufflinks	transcript	223670612	223674335	.	+	.	ID=TCONS_00012447;geneID=XLOC_005484
chr1	Cufflinks	exon	223670612	223670866	.	+	.	Parent=TCONS_00012447
chr1	Cufflinks	exon	223673857	223674335	.	+	.	Parent=TCONS_00012447
chr1	Cufflinks	transcript	224386635	224388357	.	+	.	ID=TCONS_00012503;geneID=XLOC_005503
chr1	Cufflinks	exon	224386635	224386673	.	+	.	Parent=TCONS_00012503
chr1	Cufflinks	exon	224386990	224388357	.	+	.	Parent=TCONS_00012503
chr1	Cufflinks	transcript	224990892	224992810	.	-	.	ID=TCONS_00025746;geneID=XLOC_011329
chr1	Cufflinks	exon	224990892	224992144	.	-	.	Parent=TCONS_00025746
chr1	Cufflinks	exon	224992799	224992810	.	-	.	Parent=TCONS_00025746
chr1	Cufflinks	transcript	225654435	225657210	.	+	.	ID=TCONS_00012623;geneID=XLOC_005558
chr1	Cufflinks	exon	225654435	225655748	.	+	.	Parent=TCONS_00012623
chr1	Cufflinks	exon	225655960	225657210	.	+	.	Parent=TCONS_00012623
chr1	Cufflinks	transcript	225661207	225664687	.	-	.	ID=TCONS_00025774;geneID=XLOC_011346
chr1	Cufflinks	exon	225661207	225662465	.	-	.	Parent=TCONS_00025774
chr1	Cufflinks	exon	225663536	225664687	.	-	.	Parent=TCONS_00025774
chr1	Cufflinks	transcript	225948510	225952374	.	+	.	ID=TCONS_00012645;geneID=XLOC_005571
chr1	Cufflinks	exon	225948510	225950800	.	+	.	Parent=TCONS_00012645
chr1	Cufflinks	exon	225951123	225952374	.	+	.	Parent=TCONS_00012645
chr1	Cufflinks	transcript	226326640	226331579	.	-	.	ID=TCONS_00025841;geneID=XLOC_011383
chr1	Cufflinks	exon	226326640	226328075	.	-	.	Parent=TCONS_00025841
chr1	Cufflinks	exon	226330557	226331579	.	-	.	Parent=TCONS_00025841
chr1	Cufflinks	transcript	226532664	226538881	.	+	.	ID=TCONS_00012727;geneID=XLOC_005614
chr1	Cufflinks	exon	226532664	226532912	.	+	.	Parent=TCONS_00012727
chr1	Cufflinks	exon	226538216	226538881	.	+	.	Parent=TCONS_00012727
chr1	Cufflinks	transcript	226535660	226538881	.	+	.	ID=TCONS_00012730;geneID=XLOC_005614
chr1	Cufflinks	exon	226535660	226537035	.	+	.	Parent=TCONS_00012730
chr1	Cufflinks	exon	226538216	226538881	.	+	.	Parent=TCONS_00012730
chr1	Cufflinks	transcript	226798834	226806602	.	+	.	ID=TCONS_00012750;geneID=XLOC_005616
chr1	Cufflinks	exon	226798834	226799451	.	+	.	Parent=TCONS_00012750
chr1	Cufflinks	exon	226799613	226806602	.	+	.	Parent=TCONS_00012750
chr1	Cufflinks	transcript	226933256	226934752	.	+	.	ID=TCONS_00012751;geneID=XLOC_005620
chr1	Cufflinks	exon	226933256	226933717	.	+	.	Parent=TCONS_00012751
chr1	Cufflinks	exon	226934523	226934752	.	+	.	Parent=TCONS_00012751
chr1	Cufflinks	transcript	226954925	226959136	.	+	.	ID=TCONS_00012752;geneID=XLOC_005621
chr1	Cufflinks	exon	226954925	226955077	.	+	.	Parent=TCONS_00012752
chr1	Cufflinks	exon	226956323	226959136	.	+	.	Parent=TCONS_00012752
chr1	Cufflinks	transcript	228370432	228381282	.	+	.	ID=TCONS_00012859;geneID=XLOC_005661
chr1	Cufflinks	exon	228370432	228370826	.	+	.	Parent=TCONS_00012859
chr1	Cufflinks	exon	228371418	228381282	.	+	.	Parent=TCONS_00012859
chr1	Cufflinks	transcript	228614625	228615644	.	+	.	ID=TCONS_00012904;geneID=XLOC_005667
chr1	Cufflinks	exon	228614625	228614659	.	+	.	Parent=TCONS_00012904
chr1	Cufflinks	exon	228614979	228615644	.	+	.	Parent=TCONS_00012904
chr1	Cufflinks	transcript	228668280	228671618	.	+	.	ID=TCONS_00012911;geneID=XLOC_005673
chr1	Cufflinks	exon	228668280	228670684	.	+	.	Parent=TCONS_00012911
chr1	Cufflinks	exon	228671455	228671618	.	+	.	Parent=TCONS_00012911
chr1	Cufflinks	transcript	230427670	230440440	.	+	.	ID=TCONS_00012971;geneID=XLOC_005703
chr1	Cufflinks	exon	230427670	230427877	.	+	.	Parent=TCONS_00012971
chr1	Cufflinks	exon	230439544	230440440	.	+	.	Parent=TCONS_00012971
chr1	Cufflinks	transcript	230436771	230440440	.	+	.	ID=TCONS_00012974;geneID=XLOC_005703
chr1	Cufflinks	exon	230436771	230436850	.	+	.	Parent=TCONS_00012974
chr1	Cufflinks	exon	230439544	230440440	.	+	.	Parent=TCONS_00012974
chr1	Cufflinks	transcript	230672375	230710122	.	-	.	ID=TCONS_00026058;geneID=XLOC_011509
chr1	Cufflinks	exon	230672375	230672605	.	-	.	Parent=TCONS_00026058
chr1	Cufflinks	exon	230676418	230676525	.	-	.	Parent=TCONS_00026058
chr1	Cufflinks	exon	230685719	230685933	.	-	.	Parent=TCONS_00026058
chr1	Cufflinks	exon	230686882	230687105	.	-	.	Parent=TCONS_00026058
chr1	Cufflinks	exon	230687834	230690131	.	-	.	Parent=TCONS_00026058
chr1	Cufflinks	exon	230691936	230692107	.	-	.	Parent=TCONS_00026058
chr1	Cufflinks	exon	230709531	230710122	.	-	.	Parent=TCONS_00026058
chr1	Cufflinks	transcript	230672375	230710122	.	-	.	ID=TCONS_00026059;geneID=XLOC_011509
chr1	Cufflinks	exon	230672375	230672605	.	-	.	Parent=TCONS_00026059
chr1	Cufflinks	exon	230676418	230676525	.	-	.	Parent=TCONS_00026059
chr1	Cufflinks	exon	230685719	230685933	.	-	.	Parent=TCONS_00026059
chr1	Cufflinks	exon	230686882	230687044	.	-	.	Parent=TCONS_00026059
chr1	Cufflinks	exon	230687834	230688011	.	-	.	Parent=TCONS_00026059
chr1	Cufflinks	exon	230691936	230692107	.	-	.	Parent=TCONS_00026059
chr1	Cufflinks	exon	230709531	230710122	.	-	.	Parent=TCONS_00026059
chr1	Cufflinks	transcript	230684680	230688014	.	-	.	ID=TCONS_00026060;geneID=XLOC_011509
chr1	Cufflinks	exon	230684680	230685933	.	-	.	Parent=TCONS_00026060
chr1	Cufflinks	exon	230686882	230687044	.	-	.	Parent=TCONS_00026060
chr1	Cufflinks	exon	230687834	230688014	.	-	.	Parent=TCONS_00026060
chr1	Cufflinks	transcript	230684680	230709787	.	-	.	ID=TCONS_00026061;geneID=XLOC_011509
chr1	Cufflinks	exon	230684680	230685933	.	-	.	Parent=TCONS_00026061
chr1	Cufflinks	exon	230686882	230692133	.	-	.	Parent=TCONS_00026061
chr1	Cufflinks	exon	230709531	230709787	.	-	.	Parent=TCONS_00026061
chr1	Cufflinks	transcript	230684680	230710122	.	-	.	ID=TCONS_00026062;geneID=XLOC_011509
chr1	Cufflinks	exon	230684680	230685933	.	-	.	Parent=TCONS_00026062
chr1	Cufflinks	exon	230691936	230692107	.	-	.	Parent=TCONS_00026062
chr1	Cufflinks	exon	230709531	230710122	.	-	.	Parent=TCONS_00026062
chr1	Cufflinks	transcript	230684680	230712931	.	-	.	ID=TCONS_00026063;geneID=XLOC_011509
chr1	Cufflinks	exon	230684680	230685933	.	-	.	Parent=TCONS_00026063
chr1	Cufflinks	exon	230691936	230692107	.	-	.	Parent=TCONS_00026063
chr1	Cufflinks	exon	230709531	230709633	.	-	.	Parent=TCONS_00026063
chr1	Cufflinks	exon	230712857	230712931	.	-	.	Parent=TCONS_00026063
chr1	Cufflinks	transcript	230686736	230709787	.	-	.	ID=TCONS_00026065;geneID=XLOC_011509
chr1	Cufflinks	exon	230686736	230688011	.	-	.	Parent=TCONS_00026065
chr1	Cufflinks	exon	230689243	230692133	.	-	.	Parent=TCONS_00026065
chr1	Cufflinks	exon	230709531	230709787	.	-	.	Parent=TCONS_00026065
chr1	Cufflinks	transcript	230691953	230710122	.	-	.	ID=TCONS_00026066;geneID=XLOC_011509
chr1	Cufflinks	exon	230691953	230692109	.	-	.	Parent=TCONS_00026066
chr1	Cufflinks	exon	230709531	230710122	.	-	.	Parent=TCONS_00026066
chr1	Cufflinks	transcript	230712088	230715887	.	+	.	ID=TCONS_00012988;geneID=XLOC_005718
chr1	Cufflinks	exon	230712088	230712105	.	+	.	Parent=TCONS_00012988
chr1	Cufflinks	exon	230712240	230712407	.	+	.	Parent=TCONS_00012988
chr1	Cufflinks	exon	230715363	230715887	.	+	.	Parent=TCONS_00012988
chr1	Cufflinks	transcript	231137770	231149570	.	-	.	ID=TCONS_00026094;geneID=XLOC_011520
chr1	Cufflinks	exon	231137770	231137822	.	-	.	Parent=TCONS_00026094
chr1	Cufflinks	exon	231147823	231149570	.	-	.	Parent=TCONS_00026094
chr1	Cufflinks	transcript	232735034	232740626	.	+	.	ID=TCONS_00013043;geneID=XLOC_005764
chr1	Cufflinks	exon	232735034	232735171	.	+	.	Parent=TCONS_00013043
chr1	Cufflinks	exon	232735266	232735355	.	+	.	Parent=TCONS_00013043
chr1	Cufflinks	exon	232737735	232737949	.	+	.	Parent=TCONS_00013043
chr1	Cufflinks	exon	232738899	232739042	.	+	.	Parent=TCONS_00013043
chr1	Cufflinks	exon	232739806	232740626	.	+	.	Parent=TCONS_00013043
chr1	Cufflinks	transcript	232735034	232740626	.	+	.	ID=TCONS_00013044;geneID=XLOC_005764
chr1	Cufflinks	exon	232735034	232735171	.	+	.	Parent=TCONS_00013044
chr1	Cufflinks	exon	232735266	232735355	.	+	.	Parent=TCONS_00013044
chr1	Cufflinks	exon	232737735	232737949	.	+	.	Parent=TCONS_00013044
chr1	Cufflinks	exon	232738899	232740626	.	+	.	Parent=TCONS_00013044
chr1	Cufflinks	transcript	232735034	232740626	.	+	.	ID=TCONS_00013045;geneID=XLOC_005764
chr1	Cufflinks	exon	232735034	232735171	.	+	.	Parent=TCONS_00013045
chr1	Cufflinks	exon	232735266	232735355	.	+	.	Parent=TCONS_00013045
chr1	Cufflinks	exon	232737735	232737949	.	+	.	Parent=TCONS_00013045
chr1	Cufflinks	exon	232738899	232739042	.	+	.	Parent=TCONS_00013045
chr1	Cufflinks	exon	232739589	232740626	.	+	.	Parent=TCONS_00013045
chr1	Cufflinks	transcript	232735052	232740626	.	+	.	ID=TCONS_00013046;geneID=XLOC_005764
chr1	Cufflinks	exon	232735052	232735175	.	+	.	Parent=TCONS_00013046
chr1	Cufflinks	exon	232735270	232735355	.	+	.	Parent=TCONS_00013046
chr1	Cufflinks	exon	232737735	232737949	.	+	.	Parent=TCONS_00013046
[truncated: 10,408 more rows]

## Sheet: 45_lncRNA_CNV_Info
Top 45 with exceptional high expression (with isoforms )
##gff-version 3
chr1	Cufflinks	transcript	108111024	108113634	.	+	.	ID=TCONS_00006274;geneID=XLOC_002769
chr1	Cufflinks	exon	108111024	108111029	.	+	.	Parent=TCONS_00006274
chr1	Cufflinks	exon	108113072	108113634	.	+	.	Parent=TCONS_00006274
chr1	Cufflinks	transcript	192695941	192708716	.	-	.	ID=TCONS_00024001;geneID=XLOC_010508
chr1	Cufflinks	exon	192695941	192695968	.	-	.	Parent=TCONS_00024001
chr1	Cufflinks	exon	192708521	192708716	.	-	.	Parent=TCONS_00024001
chr1	Cufflinks	transcript	198324696	198337641	.	+	.	ID=TCONS_00010797;geneID=XLOC_004718
chr1	Cufflinks	exon	198324696	198324810	.	+	.	Parent=TCONS_00010797
chr1	Cufflinks	exon	198335685	198335801	.	+	.	Parent=TCONS_00010797
chr1	Cufflinks	exon	198335889	198337641	.	+	.	Parent=TCONS_00010797
chr1	Cufflinks	transcript	198324715	198418539	.	+	.	ID=TCONS_00010798;geneID=XLOC_004718
chr1	Cufflinks	exon	198324715	198324810	.	+	.	Parent=TCONS_00010798
chr1	Cufflinks	exon	198398341	198398408	.	+	.	Parent=TCONS_00010798
chr1	Cufflinks	exon	198418491	198418539	.	+	.	Parent=TCONS_00010798
chr1	Cufflinks	transcript	198324728	198361852	.	+	.	ID=TCONS_00010799;geneID=XLOC_004718
chr1	Cufflinks	exon	198324728	198324810	.	+	.	Parent=TCONS_00010799
chr1	Cufflinks	exon	198360625	198361852	.	+	.	Parent=TCONS_00010799
chr1	Cufflinks	transcript	198324728	198374706	.	+	.	ID=TCONS_00010800;geneID=XLOC_004718
chr1	Cufflinks	exon	198324728	198324810	.	+	.	Parent=TCONS_00010800
chr1	Cufflinks	exon	198335685	198335801	.	+	.	Parent=TCONS_00010800
chr1	Cufflinks	exon	198374239	198374706	.	+	.	Parent=TCONS_00010800
chr10	Cufflinks	transcript	77191400	77198254	.	+	.	ID=TCONS_00030324;geneID=XLOC_014136
chr10	Cufflinks	exon	77191400	77191512	.	+	.	Parent=TCONS_00030324
chr10	Cufflinks	exon	77198152	77198254	.	+	.	Parent=TCONS_00030324
chr12	Cufflinks	transcript	70015182	70030573	.	-	.	ID=TCONS_00059648;geneID=XLOC_028006
chr12	Cufflinks	exon	70015182	70015194	.	-	.	Parent=TCONS_00059648
chr12	Cufflinks	exon	70030331	70030573	.	-	.	Parent=TCONS_00059648
chr13	Cufflinks	transcript	85552794	85554386	.	-	.	ID=TCONS_00066082;geneID=XLOC_031436
chr13	Cufflinks	exon	85552794	85552948	.	-	.	Parent=TCONS_00066082
chr13	Cufflinks	exon	85554234	85554386	.	-	.	Parent=TCONS_00066082
chr13	Cufflinks	transcript	91943399	91955598	.	-	.	ID=TCONS_00066139;geneID=XLOC_031477
chr13	Cufflinks	exon	91943399	91943957	.	-	.	Parent=TCONS_00066139
chr13	Cufflinks	exon	91955387	91955598	.	-	.	Parent=TCONS_00066139
chr13	Cufflinks	transcript	91943399	91964772	.	-	.	ID=TCONS_00066140;geneID=XLOC_031477
chr13	Cufflinks	exon	91943399	91943957	.	-	.	Parent=TCONS_00066140
chr13	Cufflinks	exon	91964544	91964772	.	-	.	Parent=TCONS_00066140
chr13	Cufflinks	transcript	103821475	103823633	.	+	.	ID=TCONS_00064073;geneID=XLOC_030413
chr13	Cufflinks	exon	103821475	103821562	.	+	.	Parent=TCONS_00064073
chr13	Cufflinks	exon	103823476	103823633	.	+	.	Parent=TCONS_00064073
chr14	Cufflinks	transcript	62632706	62656998	.	+	.	ID=TCONS_00068294;geneID=XLOC_032702
chr14	Cufflinks	exon	62632706	62632983	.	+	.	Parent=TCONS_00068294
chr14	Cufflinks	exon	62656963	62656998	.	+	.	Parent=TCONS_00068294
chr14	Cufflinks	transcript	62771224	62970810	.	+	.	ID=TCONS_00068297;geneID=XLOC_032702
chr14	Cufflinks	exon	62771224	62771315	.	+	.	Parent=TCONS_00068297
chr14	Cufflinks	exon	62824627	62824751	.	+	.	Parent=TCONS_00068297
chr14	Cufflinks	exon	62970762	62970810	.	+	.	Parent=TCONS_00068297
chr14	Cufflinks	transcript	63026416	63040204	.	+	.	ID=TCONS_00068298;geneID=XLOC_032702
chr14	Cufflinks	exon	63026416	63026442	.	+	.	Parent=TCONS_00068298
chr14	Cufflinks	exon	63039777	63040204	.	+	.	Parent=TCONS_00068298
chr14	Cufflinks	transcript	91729382	91732344	.	+	.	ID=TCONS_00069355;geneID=XLOC_033173
chr14	Cufflinks	exon	91729382	91729434	.	+	.	Parent=TCONS_00069355
chr14	Cufflinks	exon	91732121	91732344	.	+	.	Parent=TCONS_00069355
chr15	Cufflinks	transcript	37452949	37490163	.	-	.	ID=TCONS_00077321;geneID=XLOC_036962
chr15	Cufflinks	exon	37452949	37453031	.	-	.	Parent=TCONS_00077321
chr15	Cufflinks	exon	37490000	37490163	.	-	.	Parent=TCONS_00077321
chr16	Cufflinks	transcript	33962510	33964391	.	+	.	ID=TCONS_00082127;geneID=XLOC_039098
chr16	Cufflinks	exon	33962510	33963327	.	+	.	Parent=TCONS_00082127
chr16	Cufflinks	exon	33963631	33964391	.	+	.	Parent=TCONS_00082127
chr17	Cufflinks	transcript	69866370	69867879	.	-	.	ID=TCONS_00095453;geneID=XLOC_044585
chr17	Cufflinks	exon	69866370	69866805	.	-	.	Parent=TCONS_00095453
chr17	Cufflinks	exon	69867828	69867879	.	-	.	Parent=TCONS_00095453
chr17	Cufflinks	transcript	69866370	70001590	.	-	.	ID=TCONS_00095454;geneID=XLOC_044585
chr17	Cufflinks	exon	69866370	69866805	.	-	.	Parent=TCONS_00095454
chr17	Cufflinks	exon	69867251	69867348	.	-	.	Parent=TCONS_00095454
chr17	Cufflinks	exon	69867828	69867891	.	-	.	Parent=TCONS_00095454
chr17	Cufflinks	exon	69948492	69948565	.	-	.	Parent=TCONS_00095454
chr17	Cufflinks	exon	70001326	70001590	.	-	.	Parent=TCONS_00095454
chr17	Cufflinks	transcript	69870327	70016736	.	-	.	ID=TCONS_00095455;geneID=XLOC_044585
chr17	Cufflinks	exon	69870327	69870364	.	-	.	Parent=TCONS_00095455
chr17	Cufflinks	exon	69902955	69903134	.	-	.	Parent=TCONS_00095455
chr17	Cufflinks	exon	69903922	69904059	.	-	.	Parent=TCONS_00095455
chr17	Cufflinks	exon	69939654	69939764	.	-	.	Parent=TCONS_00095455
chr17	Cufflinks	exon	69948499	69948565	.	-	.	Parent=TCONS_00095455
chr17	Cufflinks	exon	70016646	70016736	.	-	.	Parent=TCONS_00095455
chr17	Cufflinks	transcript	69887908	70001483	.	-	.	ID=TCONS_00095457;geneID=XLOC_044585
chr17	Cufflinks	exon	69887908	69888225	.	-	.	Parent=TCONS_00095457
chr17	Cufflinks	exon	69948492	69948565	.	-	.	Parent=TCONS_00095457
chr17	Cufflinks	exon	70001326	70001483	.	-	.	Parent=TCONS_00095457
chr17	Cufflinks	transcript	69887908	70016736	.	-	.	ID=TCONS_00095458;geneID=XLOC_044585
chr17	Cufflinks	exon	69887908	69888225	.	-	.	Parent=TCONS_00095458
chr17	Cufflinks	exon	70016646	70016736	.	-	.	Parent=TCONS_00095458
chr17	Cufflinks	transcript	69887908	70016736	.	-	.	ID=TCONS_00095459;geneID=XLOC_044585
chr17	Cufflinks	exon	69887908	69888225	.	-	.	Parent=TCONS_00095459
chr17	Cufflinks	exon	69948492	69948565	.	-	.	Parent=TCONS_00095459
chr17	Cufflinks	exon	70016646	70016736	.	-	.	Parent=TCONS_00095459
chr17	Cufflinks	transcript	69887908	70016736	.	-	.	ID=TCONS_00095460;geneID=XLOC_044585
chr17	Cufflinks	exon	69887908	69888225	.	-	.	Parent=TCONS_00095460
chr17	Cufflinks	exon	69948499	69948565	.	-	.	Parent=TCONS_00095460
chr17	Cufflinks	exon	70016646	70016736	.	-	.	Parent=TCONS_00095460
chr17	Cufflinks	transcript	69887908	70016740	.	-	.	ID=TCONS_00095461;geneID=XLOC_044585
chr17	Cufflinks	exon	69887908	69888225	.	-	.	Parent=TCONS_00095461
chr17	Cufflinks	exon	69902955	69903134	.	-	.	Parent=TCONS_00095461
chr17	Cufflinks	exon	69903922	69904059	.	-	.	Parent=TCONS_00095461
chr17	Cufflinks	exon	69939654	69939764	.	-	.	Parent=TCONS_00095461
chr17	Cufflinks	exon	69948492	69948565	.	-	.	Parent=TCONS_00095461
chr17	Cufflinks	exon	69964627	69964746	.	-	.	Parent=TCONS_00095461
chr17	Cufflinks	exon	70016646	70016740	.	-	.	Parent=TCONS_00095461
chr17	Cufflinks	transcript	69938320	70016736	.	-	.	ID=TCONS_00095462;geneID=XLOC_044585
chr17	Cufflinks	exon	69938320	69939764	.	-	.	Parent=TCONS_00095462
chr17	Cufflinks	exon	69948499	69948565	.	-	.	Parent=TCONS_00095462
chr17	Cufflinks	exon	70016646	70016736	.	-	.	Parent=TCONS_00095462
chr17	Cufflinks	transcript	69938320	70016740	.	-	.	ID=TCONS_00095463;geneID=XLOC_044585
chr17	Cufflinks	exon	69938320	69939764	.	-	.	Parent=TCONS_00095463
chr17	Cufflinks	exon	69948492	69948565	.	-	.	Parent=TCONS_00095463
chr17	Cufflinks	exon	69964627	69964746	.	-	.	Parent=TCONS_00095463
chr17	Cufflinks	exon	70016646	70016740	.	-	.	Parent=TCONS_00095463
chr17	Cufflinks	transcript	70008753	70016736	.	-	.	ID=TCONS_00095464;geneID=XLOC_044585
chr17	Cufflinks	exon	70008753	70009967	.	-	.	Parent=TCONS_00095464
chr17	Cufflinks	exon	70016646	70016736	.	-	.	Parent=TCONS_00095464
chr18	Cufflinks	transcript	25325441	25368548	.	-	.	ID=TCONS_00098680;geneID=XLOC_046277
chr18	Cufflinks	exon	25325441	25326884	.	-	.	Parent=TCONS_00098680
chr18	Cufflinks	exon	25368038	25368548	.	-	.	Parent=TCONS_00098680
chr19	Cufflinks	transcript	50647243	50651478	.	-	.	ID=TCONS_00109233;geneID=XLOC_050370
chr19	Cufflinks	exon	50647243	50647372	.	-	.	Parent=TCONS_00109233
chr19	Cufflinks	exon	50651390	50651478	.	-	.	Parent=TCONS_00109233
chr2	Cufflinks	transcript	114104052	114132571	.	-	.	ID=TCONS_00127459;geneID=XLOC_059465
chr2	Cufflinks	exon	114104052	114104064	.	-	.	Parent=TCONS_00127459
chr2	Cufflinks	exon	114127437	114128341	.	-	.	Parent=TCONS_00127459
chr2	Cufflinks	exon	114132488	114132571	.	-	.	Parent=TCONS_00127459
chr2	Cufflinks	transcript	114127348	114132572	.	-	.	ID=TCONS_00127462;geneID=XLOC_059465
chr2	Cufflinks	exon	114127348	114128344	.	-	.	Parent=TCONS_00127462
chr2	Cufflinks	exon	114132488	114132572	.	-	.	Parent=TCONS_00127462
chr2	Cufflinks	transcript	133038116	133039266	.	-	.	ID=TCONS_00128259;geneID=XLOC_059889
chr2	Cufflinks	exon	133038116	133038621	.	-	.	Parent=TCONS_00128259
chr2	Cufflinks	exon	133038650	133038720	.	-	.	Parent=TCONS_00128259
chr2	Cufflinks	exon	133038981	133039266	.	-	.	Parent=TCONS_00128259
chr2	Cufflinks	transcript	133038116	133039266	.	-	.	ID=TCONS_00128260;geneID=XLOC_059889
chr2	Cufflinks	exon	133038116	133038621	.	-	.	Parent=TCONS_00128260
chr2	Cufflinks	exon	133038650	133038720	.	-	.	Parent=TCONS_00128260
chr2	Cufflinks	exon	133038983	133039266	.	-	.	Parent=TCONS_00128260
chr2	Cufflinks	transcript	133038116	133039266	.	-	.	ID=TCONS_00128261;geneID=XLOC_059889
chr2	Cufflinks	exon	133038116	133038621	.	-	.	Parent=TCONS_00128261
chr2	Cufflinks	exon	133038650	133039266	.	-	.	Parent=TCONS_00128261
chr2	Cufflinks	transcript	190089874	190157095	.	-	.	ID=TCONS_00130356;geneID=XLOC_061001
chr2	Cufflinks	exon	190089874	190090058	.	-	.	Parent=TCONS_00130356
chr2	Cufflinks	exon	190157070	190157095	.	-	.	Parent=TCONS_00130356
chr2	Cufflinks	transcript	196024761	196204695	.	-	.	ID=TCONS_00130765;geneID=XLOC_061240
chr2	Cufflinks	exon	196024761	196024791	.	-	.	Parent=TCONS_00130765
chr2	Cufflinks	exon	196069702	196069758	.	-	.	Parent=TCONS_00130765
chr2	Cufflinks	exon	196204269	196204695	.	-	.	Parent=TCONS_00130765
chr2	Cufflinks	transcript	196185615	196204858	.	-	.	ID=TCONS_00130767;geneID=XLOC_061240
chr2	Cufflinks	exon	196185615	196199992	.	-	.	Parent=TCONS_00130767
chr2	Cufflinks	exon	196204269	196204858	.	-	.	Parent=TCONS_00130767
chr3	Cufflinks	transcript	40686653	40740350	.	-	.	ID=TCONS_00155030;geneID=XLOC_073418
chr3	Cufflinks	exon	40686653	40686671	.	-	.	Parent=TCONS_00155030
chr3	Cufflinks	exon	40739753	40740350	.	-	.	Parent=TCONS_00155030
chr3	Cufflinks	transcript	105717330	105921378	.	+	.	ID=TCONS_00149054;geneID=XLOC_070287
chr3	Cufflinks	exon	105717330	105717403	.	+	.	Parent=TCONS_00149054
chr3	Cufflinks	exon	105761496	105761586	.	+	.	Parent=TCONS_00149054
chr3	Cufflinks	exon	105897348	105897395	.	+	.	Parent=TCONS_00149054
chr3	Cufflinks	exon	105921361	105921378	.	+	.	Parent=TCONS_00149054
chr3	Cufflinks	transcript	105717332	105915708	.	+	.	ID=TCONS_00149055;geneID=XLOC_070287
chr3	Cufflinks	exon	105717332	105717403	.	+	.	Parent=TCONS_00149055
chr3	Cufflinks	exon	105761496	105761586	.	+	.	Parent=TCONS_00149055
chr3	Cufflinks	exon	105897348	105897395	.	+	.	Parent=TCONS_00149055
chr3	Cufflinks	exon	105912647	105915708	.	+	.	Parent=TCONS_00149055
chr3	Cufflinks	transcript	105717332	105999319	.	+	.	ID=TCONS_00149056;geneID=XLOC_070287
chr3	Cufflinks	exon	105717332	105717403	.	+	.	Parent=TCONS_00149056
chr3	Cufflinks	exon	105721113	105721217	.	+	.	Parent=TCONS_00149056
chr3	Cufflinks	exon	105761496	105761586	.	+	.	Parent=TCONS_00149056
chr3	Cufflinks	exon	105921361	105921431	.	+	.	Parent=TCONS_00149056
chr3	Cufflinks	exon	105989580	105999319	.	+	.	Parent=TCONS_00149056
chr3	Cufflinks	transcript	105717334	105915708	.	+	.	ID=TCONS_00149057;geneID=XLOC_070287
chr3	Cufflinks	exon	105717334	105717403	.	+	.	Parent=TCONS_00149057
chr3	Cufflinks	exon	105721113	105721217	.	+	.	Parent=TCONS_00149057
chr3	Cufflinks	exon	105761496	105761586	.	+	.	Parent=TCONS_00149057
chr3	Cufflinks	exon	105897348	105897395	.	+	.	Parent=TCONS_00149057
chr3	Cufflinks	exon	105912647	105915708	.	+	.	Parent=TCONS_00149057
chr3	Cufflinks	transcript	105895689	105915708	.	+	.	ID=TCONS_00149058;geneID=XLOC_070287
chr3	Cufflinks	exon	105895689	105895856	.	+	.	Parent=TCONS_00149058
chr3	Cufflinks	exon	105897348	105897395	.	+	.	Parent=TCONS_00149058
chr3	Cufflinks	exon	105912647	105915708	.	+	.	Parent=TCONS_00149058
chr3	Cufflinks	transcript	105895696	105999319	.	+	.	ID=TCONS_00149059;geneID=XLOC_070287
chr3	Cufflinks	exon	105895696	105895856	.	+	.	Parent=TCONS_00149059
chr3	Cufflinks	exon	105897348	105897395	.	+	.	Parent=TCONS_00149059
chr3	Cufflinks	exon	105989579	105999319	.	+	.	Parent=TCONS_00149059
chr3	Cufflinks	transcript	105895706	105915708	.	+	.	ID=TCONS_00149060;geneID=XLOC_070287
chr3	Cufflinks	exon	105895706	105895856	.	+	.	Parent=TCONS_00149060
chr3	Cufflinks	exon	105897348	105897396	.	+	.	Parent=TCONS_00149060
chr3	Cufflinks	exon	105912648	105915708	.	+	.	Parent=TCONS_00149060
chr3	Cufflinks	transcript	105895818	105999319	.	+	.	ID=TCONS_00149061;geneID=XLOC_070287
chr3	Cufflinks	exon	105895818	105895856	.	+	.	Parent=TCONS_00149061
chr3	Cufflinks	exon	105897348	105897395	.	+	.	Parent=TCONS_00149061
chr3	Cufflinks	exon	105921361	105921431	.	+	.	Parent=TCONS_00149061
chr3	Cufflinks	exon	105989580	105999319	.	+	.	Parent=TCONS_00149061
chr3	Cufflinks	transcript	105897354	105915708	.	+	.	ID=TCONS_00149062;geneID=XLOC_070287
chr3	Cufflinks	exon	105897354	105897373	.	+	.	Parent=TCONS_00149062
chr3	Cufflinks	exon	105912844	105915708	.	+	.	Parent=TCONS_00149062
chr3	Cufflinks	transcript	105974901	105987551	.	+	.	ID=TCONS_00149075;geneID=XLOC_070287
chr3	Cufflinks	exon	105974901	105983014	.	+	.	Parent=TCONS_00149075
chr3	Cufflinks	exon	105986653	105987551	.	+	.	Parent=TCONS_00149075
chr3	Cufflinks	transcript	105974901	105999319	.	+	.	ID=TCONS_00149077;geneID=XLOC_070287
chr3	Cufflinks	exon	105974901	105983014	.	+	.	Parent=TCONS_00149077
chr3	Cufflinks	exon	105986653	105986693	.	+	.	Parent=TCONS_00149077
chr3	Cufflinks	exon	105989579	105999319	.	+	.	Parent=TCONS_00149077
chr3	Cufflinks	transcript	105974901	105999319	.	+	.	ID=TCONS_00149078;geneID=XLOC_070287
chr3	Cufflinks	exon	105974901	105976995	.	+	.	Parent=TCONS_00149078
chr3	Cufflinks	exon	105978911	105986693	.	+	.	Parent=TCONS_00149078
chr3	Cufflinks	exon	105989579	105999319	.	+	.	Parent=TCONS_00149078
chr3	Cufflinks	transcript	105974901	105999319	.	+	.	ID=TCONS_00149079;geneID=XLOC_070287
chr3	Cufflinks	exon	105974901	105976995	.	+	.	Parent=TCONS_00149079
chr3	Cufflinks	exon	105989579	105999319	.	+	.	Parent=TCONS_00149079
chr3	Cufflinks	transcript	105974981	105987551	.	+	.	ID=TCONS_00149080;geneID=XLOC_070287
chr3	Cufflinks	exon	105974981	105975208	.	+	.	Parent=TCONS_00149080
chr3	Cufflinks	exon	105976900	105979414	.	+	.	Parent=TCONS_00149080
chr3	Cufflinks	exon	105986653	105987551	.	+	.	Parent=TCONS_00149080
chr3	Cufflinks	transcript	105974981	105987551	.	+	.	ID=TCONS_00149081;geneID=XLOC_070287
chr3	Cufflinks	exon	105974981	105975208	.	+	.	Parent=TCONS_00149081
chr3	Cufflinks	exon	105975753	105976995	.	+	.	Parent=TCONS_00149081
chr3	Cufflinks	exon	105978911	105983014	.	+	.	Parent=TCONS_00149081
chr3	Cufflinks	exon	105986966	105987551	.	+	.	Parent=TCONS_00149081
chr3	Cufflinks	transcript	105974981	105987551	.	+	.	ID=TCONS_00149082;geneID=XLOC_070287
chr3	Cufflinks	exon	105974981	105975208	.	+	.	Parent=TCONS_00149082
chr3	Cufflinks	exon	105975753	105976995	.	+	.	Parent=TCONS_00149082
chr3	Cufflinks	exon	105978911	105983014	.	+	.	Parent=TCONS_00149082
chr3	Cufflinks	exon	105986653	105987551	.	+	.	Parent=TCONS_00149082
chr3	Cufflinks	transcript	105974981	105999319	.	+	.	ID=TCONS_00149083;geneID=XLOC_070287
chr3	Cufflinks	exon	105974981	105975208	.	+	.	Parent=TCONS_00149083
chr3	Cufflinks	exon	105976900	105979414	.	+	.	Parent=TCONS_00149083
chr3	Cufflinks	exon	105986653	105986693	.	+	.	Parent=TCONS_00149083
chr3	Cufflinks	exon	105989579	105999319	.	+	.	Parent=TCONS_00149083
chr3	Cufflinks	transcript	105974981	105999319	.	+	.	ID=TCONS_00149084;geneID=XLOC_070287
chr3	Cufflinks	exon	105974981	105975208	.	+	.	Parent=TCONS_00149084
chr3	Cufflinks	exon	105976900	105976995	.	+	.	Parent=TCONS_00149084
chr3	Cufflinks	exon	105978911	105979414	.	+	.	Parent=TCONS_00149084
chr3	Cufflinks	exon	105989579	105999319	.	+	.	Parent=TCONS_00149084
chr3	Cufflinks	transcript	105974981	105999319	.	+	.	ID=TCONS_00149085;geneID=XLOC_070287
chr3	Cufflinks	exon	105974981	105975208	.	+	.	Parent=TCONS_00149085
chr3	Cufflinks	exon	105976900	105976995	.	+	.	Parent=TCONS_00149085
chr3	Cufflinks	exon	105989579	105999319	.	+	.	Parent=TCONS_00149085
chr3	Cufflinks	transcript	191377049	191450009	.	+	.	ID=TCONS_00152876;geneID=XLOC_072321
chr3	Cufflinks	exon	191377049	191377134	.	+	.	Parent=TCONS_00152876
chr3	Cufflinks	exon	191430242	191430396	.	+	.	Parent=TCONS_00152876
chr3	Cufflinks	exon	191444011	191444056	.	+	.	Parent=TCONS_00152876
chr3	Cufflinks	exon	191449972	191450009	.	+	.	Parent=TCONS_00152876
chr4	Cufflinks	transcript	172396227	172446609	.	+	.	ID=TCONS_00168022;geneID=XLOC_080140
chr4	Cufflinks	exon	172396227	172396508	.	+	.	Parent=TCONS_00168022
chr4	Cufflinks	exon	172411168	172411198	.	+	.	Parent=TCONS_00168022
chr4	Cufflinks	exon	172415863	172415944	.	+	.	Parent=TCONS_00168022
chr4	Cufflinks	exon	172433679	172433742	.	+	.	Parent=TCONS_00168022
chr4	Cufflinks	exon	172446213	172446609	.	+	.	Parent=TCONS_00168022
chr4	Cufflinks	transcript	172396227	172446609	.	+	.	ID=TCONS_00168023;geneID=XLOC_080140
chr4	Cufflinks	exon	172396227	172396508	.	+	.	Parent=TCONS_00168023
chr4	Cufflinks	exon	172411168	172411203	.	+	.	Parent=TCONS_00168023
chr4	Cufflinks	exon	172415868	172415944	.	+	.	Parent=TCONS_00168023
chr4	Cufflinks	exon	172433679	172433742	.	+	.	Parent=TCONS_00168023
chr4	Cufflinks	exon	172446213	172446609	.	+	.	Parent=TCONS_00168023
chr4	Cufflinks	transcript	172396227	172446609	.	+	.	ID=TCONS_00168024;geneID=XLOC_080140
chr4	Cufflinks	exon	172396227	172396508	.	+	.	Parent=TCONS_00168024
chr4	Cufflinks	exon	172411168	172411198	.	+	.	Parent=TCONS_00168024
chr4	Cufflinks	exon	172415863	172415944	.	+	.	Parent=TCONS_00168024
chr4	Cufflinks	exon	172433682	172433742	.	+	.	Parent=TCONS_00168024
chr4	Cufflinks	exon	172446213	172446609	.	+	.	Parent=TCONS_00168024
chr4	Cufflinks	transcript	172396403	172446609	.	+	.	ID=TCONS_00168025;geneID=XLOC_080140
chr4	Cufflinks	exon	172396403	172396508	.	+	.	Parent=TCONS_00168025
chr4	Cufflinks	exon	172415863	172415944	.	+	.	Parent=TCONS_00168025
chr4	Cufflinks	exon	172433682	172433742	.	+	.	Parent=TCONS_00168025
chr4	Cufflinks	exon	172446213	172446609	.	+	.	Parent=TCONS_00168025
chr4	Cufflinks	transcript	172396407	172470619	.	+	.	ID=TCONS_00168026;geneID=XLOC_080140
chr4	Cufflinks	exon	172396407	172396508	.	+	.	Parent=TCONS_00168026
chr4	Cufflinks	exon	172415863	172415944	.	+	.	Parent=TCONS_00168026
chr4	Cufflinks	exon	172433679	172433742	.	+	.	Parent=TCONS_00168026
chr4	Cufflinks	exon	172446213	172446451	.	+	.	Parent=TCONS_00168026
chr4	Cufflinks	exon	172458260	172458409	.	+	.	Parent=TCONS_00168026
chr4	Cufflinks	exon	172470570	172470619	.	+	.	Parent=TCONS_00168026
chr4	Cufflinks	transcript	172396436	172446609	.	+	.	ID=TCONS_00168027;geneID=XLOC_080140
chr4	Cufflinks	exon	172396436	172396508	.	+	.	Parent=TCONS_00168027
chr4	Cufflinks	exon	172411168	172411200	.	+	.	Parent=TCONS_00168027
chr4	Cufflinks	exon	172415153	172415233	.	+	.	Parent=TCONS_00168027
chr4	Cufflinks	exon	172415863	172415944	.	+	.	Parent=TCONS_00168027
chr4	Cufflinks	exon	172433682	172433742	.	+	.	Parent=TCONS_00168027
chr4	Cufflinks	exon	172446213	172446609	.	+	.	Parent=TCONS_00168027
chr4	Cufflinks	transcript	172396437	172446609	.	+	.	ID=TCONS_00168028;geneID=XLOC_080140
chr4	Cufflinks	exon	172396437	172396508	.	+	.	Parent=TCONS_00168028
chr4	Cufflinks	exon	172411168	172411206	.	+	.	Parent=TCONS_00168028
chr4	Cufflinks	exon	172415871	172415944	.	+	.	Parent=TCONS_00168028
chr4	Cufflinks	exon	172433679	172433742	.	+	.	Parent=TCONS_00168028
chr4	Cufflinks	exon	172446213	172446609	.	+	.	Parent=TCONS_00168028
chr5	Cufflinks	transcript	58233130	58257094	.	+	.	ID=TCONS_00177316;geneID=XLOC_085396
chr5	Cufflinks	exon	58233130	58233328	.	+	.	Parent=TCONS_00177316
chr5	Cufflinks	exon	58238389	58238455	.	+	.	Parent=TCONS_00177316
chr5	Cufflinks	exon	58257049	58257094	.	+	.	Parent=TCONS_00177316
chr5	Cufflinks	transcript	71131219	71147201	.	+	.	ID=TCONS_00177827;geneID=XLOC_085739
chr5	Cufflinks	exon	71131219	71131228	.	+	.	Parent=TCONS_00177827
chr5	Cufflinks	exon	71146734	71147201	.	+	.	Parent=TCONS_00177827
chr5	Cufflinks	transcript	92526852	92597235	.	-	.	ID=TCONS_00185533;geneID=XLOC_089701
chr5	Cufflinks	exon	92526852	92526872	.	-	.	Parent=TCONS_00185533
chr5	Cufflinks	exon	92596159	92596196	.	-	.	Parent=TCONS_00185533
chr5	Cufflinks	exon	92597088	92597235	.	-	.	Parent=TCONS_00185533
chr5	Cufflinks	transcript	122990601	123015776	.	-	.	ID=TCONS_00186297;geneID=XLOC_090134
chr5	Cufflinks	exon	122990601	122990982	.	-	.	Parent=TCONS_00186297
chr5	Cufflinks	exon	123015763	123015776	.	-	.	Parent=TCONS_00186297
chr5	Cufflinks	transcript	122990601	123116157	.	-	.	ID=TCONS_00186298;geneID=XLOC_090134
chr5	Cufflinks	exon	122990601	122990920	.	-	.	Parent=TCONS_00186298
chr5	Cufflinks	exon	123116148	123116157	.	-	.	Parent=TCONS_00186298
chr5	Cufflinks	transcript	122990601	123235466	.	-	.	ID=TCONS_00186299;geneID=XLOC_090134
chr5	Cufflinks	exon	122990601	122990919	.	-	.	Parent=TCONS_00186299
chr5	Cufflinks	exon	123235456	123235466	.	-	.	Parent=TCONS_00186299
chr5	Cufflinks	transcript	122990602	123261900	.	+	.	ID=TCONS_00179585;geneID=XLOC_086695
chr5	Cufflinks	exon	122990602	122990822	.	+	.	Parent=TCONS_00179585
chr5	Cufflinks	exon	123261891	123261900	.	+	.	Parent=TCONS_00179585
chr5	Cufflinks	transcript	130544624	130559199	.	-	.	ID=TCONS_00186622;geneID=XLOC_090310
chr5	Cufflinks	exon	130544624	130545846	.	-	.	Parent=TCONS_00186622
chr5	Cufflinks	exon	130558986	130559199	.	-	.	Parent=TCONS_00186622
chr5	Cufflinks	transcript	130544624	130561357	.	-	.	ID=TCONS_00186623;geneID=XLOC_090310
chr5	Cufflinks	exon	130544624	130545846	.	-	.	Parent=TCONS_00186623
chr5	Cufflinks	exon	130559642	130561357	.	-	.	Parent=TCONS_00186623
chr5	Cufflinks	transcript	165550322	165555120	.	-	.	ID=TCONS_00188098;geneID=XLOC_090973
chr5	Cufflinks	exon	165550322	165551248	.	-	.	Parent=TCONS_00188098
chr5	Cufflinks	exon	165553867	165554015	.	-	.	Parent=TCONS_00188098
chr5	Cufflinks	exon	165554914	165555120	.	-	.	Parent=TCONS_00188098
chr5	Cufflinks	transcript	165550322	165555271	.	-	.	ID=TCONS_00188099;geneID=XLOC_090973
chr5	Cufflinks	exon	165550322	165554015	.	-	.	Parent=TCONS_00188099
chr5	Cufflinks	exon	165555125	165555271	.	-	.	Parent=TCONS_00188099
chr5	Cufflinks	transcript	165550322	165555271	.	-	.	ID=TCONS_00188100;geneID=XLOC_090973
chr5	Cufflinks	exon	165550322	165551248	.	-	.	Parent=TCONS_00188100
chr5	Cufflinks	exon	165553867	165554015	.	-	.	Parent=TCONS_00188100
chr5	Cufflinks	exon	165555125	165555271	.	-	.	Parent=TCONS_00188100
chr6	Cufflinks	transcript	14880810	14917158	.	-	.	ID=TCONS_00197599;geneID=XLOC_095796
chr6	Cufflinks	exon	14880810	14881032	.	-	.	Parent=TCONS_00197599
chr6	Cufflinks	exon	14917066	14917158	.	-	.	Parent=TCONS_00197599
chr6	Cufflinks	transcript	33452891	33453390	.	+	.	ID=TCONS_00192023;geneID=XLOC_092993
chr6	Cufflinks	exon	33452891	33452905	.	+	.	Parent=TCONS_00192023
chr6	Cufflinks	exon	33453164	33453390	.	+	.	Parent=TCONS_00192023
chr6	Cufflinks	transcript	50617433	50671728	.	+	.	ID=TCONS_00193162;geneID=XLOC_093448
chr6	Cufflinks	exon	50617433	50617444	.	+	.	Parent=TCONS_00193162
chr6	Cufflinks	exon	50671222	50671728	.	+	.	Parent=TCONS_00193162
chr6	Cufflinks	transcript	82776604	82811454	.	-	.	ID=TCONS_00200729;geneID=XLOC_097142
chr6	Cufflinks	exon	82776604	82776656	.	-	.	Parent=TCONS_00200729
chr6	Cufflinks	exon	82781894	82781962	.	-	.	Parent=TCONS_00200729
chr6	Cufflinks	exon	82811362	82811454	.	-	.	Parent=TCONS_00200729
chr6	Cufflinks	transcript	120499576	120583662	.	+	.	ID=TCONS_00195052;geneID=XLOC_094511
chr6	Cufflinks	exon	120499576	120499591	.	+	.	Parent=TCONS_00195052
chr6	Cufflinks	exon	120583448	120583662	.	+	.	Parent=TCONS_00195052
chr7	Cufflinks	transcript	68527376	68529775	.	+	.	ID=TCONS_00207570;geneID=XLOC_100636
chr7	Cufflinks	exon	68527376	68527683	.	+	.	Parent=TCONS_00207570
chr7	Cufflinks	exon	68529757	68529775	.	+	.	Parent=TCONS_00207570
chr7	Cufflinks	transcript	68527376	68532367	.	-	.	ID=TCONS_00214756;geneID=XLOC_104030
chr7	Cufflinks	exon	68527376	68527638	.	-	.	Parent=TCONS_00214756
chr7	Cufflinks	exon	68532359	68532367	.	-	.	Parent=TCONS_00214756
chr7	Cufflinks	transcript	68527376	68554060	.	-	.	ID=TCONS_00214757;geneID=XLOC_104030
chr7	Cufflinks	exon	68527376	68527615	.	-	.	Parent=TCONS_00214757
chr7	Cufflinks	exon	68554053	68554060	.	-	.	Parent=TCONS_00214757
chr8	Cufflinks	transcript	12523372	12532205	.	-	.	ID=TCONS_00225013;geneID=XLOC_109563
chr8	Cufflinks	exon	12523372	12523485	.	-	.	Parent=TCONS_00225013
chr8	Cufflinks	exon	12532113	12532205	.	-	.	Parent=TCONS_00225013
chr8	Cufflinks	transcript	43092764	43093896	.	+	.	ID=TCONS_00221055;geneID=XLOC_107520
chr8	Cufflinks	exon	43092764	43092953	.	+	.	Parent=TCONS_00221055
chr8	Cufflinks	exon	43093802	43093896	.	+	.	Parent=TCONS_00221055
chr8	Cufflinks	transcript	66891331	66896227	.	+	.	ID=TCONS_00221653;geneID=XLOC_107890
chr8	Cufflinks	exon	66891331	66891528	.	+	.	Parent=TCONS_00221653
chr8	Cufflinks	exon	66892200	66896227	.	+	.	Parent=TCONS_00221653
chr8	Cufflinks	transcript	66891419	66896227	.	+	.	ID=TCONS_00221655;geneID=XLOC_107890
chr8	Cufflinks	exon	66891419	66891528	.	+	.	Parent=TCONS_00221655
chr8	Cufflinks	exon	66892200	66893437	.	+	.	Parent=TCONS_00221655
chr8	Cufflinks	exon	66894917	66896227	.	+	.	Parent=TCONS_00221655
chr8	Cufflinks	transcript	96135040	96143223	.	+	.	ID=TCONS_00222594;geneID=XLOC_108403
chr8	Cufflinks	exon	96135040	96137110	.	+	.	Parent=TCONS_00222594
chr8	Cufflinks	exon	96142693	96143223	.	+	.	Parent=TCONS_00222594
chr8	Cufflinks	transcript	96135045	96143223	.	+	.	ID=TCONS_00222595;geneID=XLOC_108403
chr8	Cufflinks	exon	96135045	96135187	.	+	.	Parent=TCONS_00222595
chr8	Cufflinks	exon	96142693	96143223	.	+	.	Parent=TCONS_00222595
chrX	Cufflinks	transcript	6227295	6228057	.	+	.	ID=TCONS_00240052;geneID=XLOC_117502
chrX	Cufflinks	exon	6227295	6227364	.	+	.	Parent=TCONS_00240052
chrX	Cufflinks	exon	6227866	6228057	.	+	.	Parent=TCONS_00240052
chrX	Cufflinks	transcript	42661524	42727089	.	-	.	ID=TCONS_00243520;geneID=XLOC_119232
chrX	Cufflinks	exon	42661524	42664531	.	-	.	Parent=TCONS_00243520
chrX	Cufflinks	exon	42726781	42727089	.	-	.	Parent=TCONS_00243520
chrX	Cufflinks	transcript	42681048	42727081	.	-	.	ID=TCONS_00243527;geneID=XLOC_119232
chrX	Cufflinks	exon	42681048	42681367	.	-	.	Parent=TCONS_00243527
chrX	Cufflinks	exon	42726781	42727081	.	-	.	Parent=TCONS_00243527
chrX	Cufflinks	transcript	42681048	42727107	.	-	.	ID=TCONS_00243528;geneID=XLOC_119232
chrX	Cufflinks	exon	42681048	42681386	.	-	.	Parent=TCONS_00243528
chrX	Cufflinks	exon	42704496	42704547	.	-	.	Parent=TCONS_00243528
chrX	Cufflinks	exon	42726781	42727107	.	-	.	Parent=TCONS_00243528
chrX	Cufflinks	transcript	42693544	42727058	.	-	.	ID=TCONS_00243530;geneID=XLOC_119232
chrX	Cufflinks	exon	42693544	42693599	.	-	.	Parent=TCONS_00243530
chrX	Cufflinks	exon	42704496	42704547	.	-	.	Parent=TCONS_00243530
chrX	Cufflinks	exon	42726781	42727058	.	-	.	Parent=TCONS_00243530
chrX	Cufflinks	transcript	42698905	42727107	.	-	.	ID=TCONS_00243532;geneID=XLOC_119232
chrX	Cufflinks	exon	42698905	42699031	.	-	.	Parent=TCONS_00243532
chrX	Cufflinks	exon	42704496	42704547	.	-	.	Parent=TCONS_00243532
chrX	Cufflinks	exon	42726781	42727107	.	-	.	Parent=TCONS_00243532
chrX	Cufflinks	transcript	42722864	42727058	.	-	.	ID=TCONS_00243535;geneID=XLOC_119232
chrX	Cufflinks	exon	42722864	42722884	.	-	.	Parent=TCONS_00243535
chrX	Cufflinks	exon	42726781	42727058	.	-	.	Parent=TCONS_00243535
chrX	Cufflinks	transcript	42743140	42746833	.	-	.	ID=TCONS_00243537;geneID=XLOC_119232
chrX	Cufflinks	exon	42743140	42744597	.	-	.	Parent=TCONS_00243537
chrX	Cufflinks	exon	42746634	42746833	.	-	.	Parent=TCONS_00243537
chrX	Cufflinks	transcript	42743140	42806290	.	-	.	ID=TCONS_00243538;geneID=XLOC_119232
chrX	Cufflinks	exon	42743140	42744597	.	-	.	Parent=TCONS_00243538
chrX	Cufflinks	exon	42806179	42806290	.	-	.	Parent=TCONS_00243538
chrX	Cufflinks	transcript	42743140	42806457	.	-	.	ID=TCONS_00243539;geneID=XLOC_119232
chrX	Cufflinks	exon	42743140	42744597	.	-	.	Parent=TCONS_00243539
chrX	Cufflinks	exon	42806413	42806457	.	-	.	Parent=TCONS_00243539
chrX	Cufflinks	transcript	42743140	42815646	.	-	.	ID=TCONS_00243540;geneID=XLOC_119232
chrX	Cufflinks	exon	42743140	42744597	.	-	.	Parent=TCONS_00243540
chrX	Cufflinks	exon	42813114	42813216	.	-	.	Parent=TCONS_00243540
chrX	Cufflinks	exon	42814490	42814543	.	-	.	Parent=TCONS_00243540
chrX	Cufflinks	exon	42815497	42815646	.	-	.	Parent=TCONS_00243540
chrX	Cufflinks	transcript	64062668	64083881	.	+	.	ID=TCONS_00241170;geneID=XLOC_118073
chrX	Cufflinks	exon	64062668	64063028	.	+	.	Parent=TCONS_00241170
chrX	Cufflinks	exon	64064059	64064937	.	+	.	Parent=TCONS_00241170
chrX	Cufflinks	exon	64068235	64071034	.	+	.	Parent=TCONS_00241170
chrX	Cufflinks	exon	64083781	64083881	.	+	.	Parent=TCONS_00241170
chrX	Cufflinks	transcript	64062668	64083881	.	+	.	ID=TCONS_00241171;geneID=XLOC_118073
chrX	Cufflinks	exon	64062668	64062803	.	+	.	Parent=TCONS_00241171
chrX	Cufflinks	exon	64062934	64063028	.	+	.	Parent=TCONS_00241171
chrX	Cufflinks	exon	64064059	64064937	.	+	.	Parent=TCONS_00241171
chrX	Cufflinks	exon	64068235	64071033	.	+	.	Parent=TCONS_00241171
chrX	Cufflinks	exon	64083780	64083881	.	+	.	Parent=TCONS_00241171
chrX	Cufflinks	transcript	129707483	129736326	.	+	.	ID=TCONS_00242360;geneID=XLOC_118694
chrX	Cufflinks	exon	129707483	129707676	.	+	.	Parent=TCONS_00242360
chrX	Cufflinks	exon	129735387	129736326	.	+	.	Parent=TCONS_00242360
chrX	Cufflinks	transcript	129713348	129736326	.	+	.	ID=TCONS_00242362;geneID=XLOC_118694
chrX	Cufflinks	exon	129713348	129713515	.	+	.	Parent=TCONS_00242362
chrX	Cufflinks	exon	129735387	129735674	.	+	.	Parent=TCONS_00242362
chrX	Cufflinks	exon	129736068	129736326	.	+	.	Parent=TCONS_00242362
chrX	Cufflinks	transcript	129713348	129736326	.	+	.	ID=TCONS_00242363;geneID=XLOC_118694
chrX	Cufflinks	exon	129713348	129713515	.	+	.	Parent=TCONS_00242363
chrX	Cufflinks	exon	129735387	129735860	.	+	.	Parent=TCONS_00242363
chrX	Cufflinks	exon	129736068	129736326	.	+	.	Parent=TCONS_00242363

## Sheet: Divergent_Genes_list
lncRNAs Divergent from Protein Coding Genes
##gff-version 3
chr1	Cufflinks	transcript	11120546	11126536	.	+	.	ID=TCONS_00000958;geneID=XLOC_000332
chr1	Cufflinks	exon	11120546	11120560	.	+	.	Parent=TCONS_00000958
chr1	Cufflinks	exon	11120783	11126536	.	+	.	Parent=TCONS_00000958
chr1	Cufflinks	transcript	12208537	12225840	.	-	.	ID=TCONS_00014816;geneID=XLOC_006492
chr1	Cufflinks	exon	12208537	12213152	.	-	.	Parent=TCONS_00014816
chr1	Cufflinks	exon	12223486	12223622	.	-	.	Parent=TCONS_00014816
chr1	Cufflinks	exon	12224512	12225840	.	-	.	Parent=TCONS_00014816
chr1	Cufflinks	transcript	12208537	12225840	.	-	.	ID=TCONS_00014817;geneID=XLOC_006492
chr1	Cufflinks	exon	12208537	12213152	.	-	.	Parent=TCONS_00014817
chr1	Cufflinks	exon	12223486	12223557	.	-	.	Parent=TCONS_00014817
chr1	Cufflinks	exon	12224511	12225840	.	-	.	Parent=TCONS_00014817
chr1	Cufflinks	transcript	12208537	12225959	.	-	.	ID=TCONS_00014818;geneID=XLOC_006492
chr1	Cufflinks	exon	12208537	12213152	.	-	.	Parent=TCONS_00014818
chr1	Cufflinks	exon	12223486	12223621	.	-	.	Parent=TCONS_00014818
chr1	Cufflinks	exon	12224511	12225959	.	-	.	Parent=TCONS_00014818
chr1	Cufflinks	transcript	21672121	21674994	.	+	.	ID=TCONS_00001728;geneID=XLOC_000661
chr1	Cufflinks	exon	21672121	21673869	.	+	.	Parent=TCONS_00001728
chr1	Cufflinks	exon	21674018	21674994	.	+	.	Parent=TCONS_00001728
chr1	Cufflinks	transcript	21672132	21674994	.	+	.	ID=TCONS_00001729;geneID=XLOC_000661
chr1	Cufflinks	exon	21672132	21672859	.	+	.	Parent=TCONS_00001729
chr1	Cufflinks	exon	21674015	21674994	.	+	.	Parent=TCONS_00001729
chr1	Cufflinks	transcript	26756411	26758703	.	-	.	ID=TCONS_00015961;geneID=XLOC_007013
chr1	Cufflinks	exon	26756411	26757609	.	-	.	Parent=TCONS_00015961
chr1	Cufflinks	exon	26758213	26758703	.	-	.	Parent=TCONS_00015961
chr1	Cufflinks	transcript	26756411	26758705	.	-	.	ID=TCONS_00015963;geneID=XLOC_007013
chr1	Cufflinks	exon	26756411	26757609	.	-	.	Parent=TCONS_00015963
chr1	Cufflinks	exon	26758464	26758705	.	-	.	Parent=TCONS_00015963
chr1	Cufflinks	transcript	36235784	36239563	.	+	.	ID=TCONS_00002934;geneID=XLOC_001145
chr1	Cufflinks	exon	36235784	36235849	.	+	.	Parent=TCONS_00002934
chr1	Cufflinks	exon	36238399	36239563	.	+	.	Parent=TCONS_00002934
chr1	Cufflinks	transcript	40418023	40420366	.	-	.	ID=TCONS_00017071;geneID=XLOC_007460
chr1	Cufflinks	exon	40418023	40418323	.	-	.	Parent=TCONS_00017071
chr1	Cufflinks	exon	40419309	40420366	.	-	.	Parent=TCONS_00017071
chr1	Cufflinks	transcript	40499037	40504805	.	-	.	ID=TCONS_00017077;geneID=XLOC_007465
chr1	Cufflinks	exon	40499037	40504654	.	-	.	Parent=TCONS_00017077
chr1	Cufflinks	exon	40504790	40504805	.	-	.	Parent=TCONS_00017077
chr1	Cufflinks	transcript	84760198	84763250	.	-	.	ID=TCONS_00018961;geneID=XLOC_008346
chr1	Cufflinks	exon	84760198	84761478	.	-	.	Parent=TCONS_00018961
chr1	Cufflinks	exon	84763104	84763250	.	-	.	Parent=TCONS_00018961
chr1	Cufflinks	transcript	85040236	85049764	.	+	.	ID=TCONS_00005363;geneID=XLOC_002265
chr1	Cufflinks	exon	85040236	85040271	.	+	.	Parent=TCONS_00005363
chr1	Cufflinks	exon	85043702	85043818	.	+	.	Parent=TCONS_00005363
chr1	Cufflinks	exon	85048623	85049764	.	+	.	Parent=TCONS_00005363
chr1	Cufflinks	transcript	85040290	85049764	.	+	.	ID=TCONS_00005365;geneID=XLOC_002265
chr1	Cufflinks	exon	85040290	85040443	.	+	.	Parent=TCONS_00005365
chr1	Cufflinks	exon	85043702	85043818	.	+	.	Parent=TCONS_00005365
chr1	Cufflinks	exon	85048623	85049764	.	+	.	Parent=TCONS_00005365
chr1	Cufflinks	transcript	85040290	85049764	.	+	.	ID=TCONS_00005366;geneID=XLOC_002265
chr1	Cufflinks	exon	85040290	85040444	.	+	.	Parent=TCONS_00005366
chr1	Cufflinks	exon	85043703	85043818	.	+	.	Parent=TCONS_00005366
chr1	Cufflinks	exon	85048623	85049764	.	+	.	Parent=TCONS_00005366
chr1	Cufflinks	transcript	85667158	85669091	.	+	.	ID=TCONS_00005407;geneID=XLOC_002300
chr1	Cufflinks	exon	85667158	85668144	.	+	.	Parent=TCONS_00005407
chr1	Cufflinks	exon	85668761	85669091	.	+	.	Parent=TCONS_00005407
chr1	Cufflinks	transcript	109205579	109209114	.	+	.	ID=TCONS_00006329;geneID=XLOC_002793
chr1	Cufflinks	exon	109205579	109207591	.	+	.	Parent=TCONS_00006329
chr1	Cufflinks	exon	109208372	109209114	.	+	.	Parent=TCONS_00006329
chr1	Cufflinks	transcript	115053908	115058537	.	+	.	ID=TCONS_00006788;geneID=XLOC_002962
chr1	Cufflinks	exon	115053908	115055916	.	+	.	Parent=TCONS_00006788
chr1	Cufflinks	exon	115056773	115058537	.	+	.	Parent=TCONS_00006788
chr1	Cufflinks	transcript	150453108	150458205	.	-	.	ID=TCONS_00021293;geneID=XLOC_009460
chr1	Cufflinks	exon	150453108	150453141	.	-	.	Parent=TCONS_00021293
chr1	Cufflinks	exon	150453658	150458205	.	-	.	Parent=TCONS_00021293
chr1	Cufflinks	transcript	208417804	208419228	.	+	.	ID=TCONS_00011825;geneID=XLOC_005153
chr1	Cufflinks	exon	208417804	208418193	.	+	.	Parent=TCONS_00011825
chr1	Cufflinks	exon	208418541	208419228	.	+	.	Parent=TCONS_00011825
chr1	Cufflinks	transcript	208417804	208419228	.	+	.	ID=TCONS_00011826;geneID=XLOC_005153
chr1	Cufflinks	exon	208417804	208418415	.	+	.	Parent=TCONS_00011826
chr1	Cufflinks	exon	208418541	208419228	.	+	.	Parent=TCONS_00011826
chr1	Cufflinks	transcript	208417883	208419228	.	+	.	ID=TCONS_00011827;geneID=XLOC_005153
chr1	Cufflinks	exon	208417883	208418415	.	+	.	Parent=TCONS_00011827
chr1	Cufflinks	exon	208418588	208419228	.	+	.	Parent=TCONS_00011827
chr1	Cufflinks	transcript	211492973	211499579	.	-	.	ID=TCONS_00025138;geneID=XLOC_011058
chr1	Cufflinks	exon	211492973	211497112	.	-	.	Parent=TCONS_00025138
chr1	Cufflinks	exon	211497513	211499579	.	-	.	Parent=TCONS_00025138
chr1	Cufflinks	transcript	211492973	211499616	.	-	.	ID=TCONS_00025139;geneID=XLOC_011058
chr1	Cufflinks	exon	211492973	211497112	.	-	.	Parent=TCONS_00025139
chr1	Cufflinks	exon	211497513	211497811	.	-	.	Parent=TCONS_00025139
chr1	Cufflinks	exon	211499586	211499616	.	-	.	Parent=TCONS_00025139
chr1	Cufflinks	transcript	228614625	228615644	.	+	.	ID=TCONS_00012904;geneID=XLOC_005667
chr1	Cufflinks	exon	228614625	228614659	.	+	.	Parent=TCONS_00012904
chr1	Cufflinks	exon	228614979	228615644	.	+	.	Parent=TCONS_00012904
chr1	Cufflinks	transcript	233455585	233463084	.	-	.	ID=TCONS_00026188;geneID=XLOC_011572
chr1	Cufflinks	exon	233455585	233456901	.	-	.	Parent=TCONS_00026188
chr1	Cufflinks	exon	233462975	233463084	.	-	.	Parent=TCONS_00026188
chr1	Cufflinks	transcript	244504559	244514593	.	-	.	ID=TCONS_00026597;geneID=XLOC_011770
chr1	Cufflinks	exon	244504559	244505192	.	-	.	Parent=TCONS_00026597
chr1	Cufflinks	exon	244512265	244514593	.	-	.	Parent=TCONS_00026597
chr10	Cufflinks	transcript	43134110	43140990	.	+	.	ID=TCONS_00029211;geneID=XLOC_013546
chr10	Cufflinks	exon	43134110	43134289	.	+	.	Parent=TCONS_00029211
chr10	Cufflinks	exon	43140441	43140990	.	+	.	Parent=TCONS_00029211
chr10	Cufflinks	transcript	58121150	58128027	.	+	.	ID=TCONS_00029648;geneID=XLOC_013810
chr10	Cufflinks	exon	58121150	58121617	.	+	.	Parent=TCONS_00029648
chr10	Cufflinks	exon	58123786	58128027	.	+	.	Parent=TCONS_00029648
chr10	Cufflinks	transcript	72234479	72237968	.	-	.	ID=TCONS_00035067;geneID=XLOC_016526
chr10	Cufflinks	exon	72234479	72235425	.	-	.	Parent=TCONS_00035067
chr10	Cufflinks	exon	72237908	72237968	.	-	.	Parent=TCONS_00035067
chr10	Cufflinks	transcript	88127555	88143348	.	+	.	ID=TCONS_00030563;geneID=XLOC_014277
chr10	Cufflinks	exon	88127555	88142537	.	+	.	Parent=TCONS_00030563
chr10	Cufflinks	exon	88143307	88143348	.	+	.	Parent=TCONS_00030563
chr10	Cufflinks	transcript	88127555	88144202	.	+	.	ID=TCONS_00030564;geneID=XLOC_014277
chr10	Cufflinks	exon	88127555	88142873	.	+	.	Parent=TCONS_00030564
chr10	Cufflinks	exon	88143507	88144202	.	+	.	Parent=TCONS_00030564
chr10	Cufflinks	transcript	100206775	100213605	.	+	.	ID=TCONS_00031226;geneID=XLOC_014576
chr10	Cufflinks	exon	100206775	100207270	.	+	.	Parent=TCONS_00031226
chr10	Cufflinks	exon	100209104	100209138	.	+	.	Parent=TCONS_00031226
chr10	Cufflinks	exon	#VALUE!	100213146	.	+	.	Parent=TCONS_00031226
chr10	Cufflinks	exon	100213260	100213605	.	+	.	Parent=TCONS_00031226
chr10	Cufflinks	transcript	100206817	100213605	.	+	.	ID=TCONS_00031227;geneID=XLOC_014576
chr10	Cufflinks	exon	100206817	100207270	.	+	.	Parent=TCONS_00031227
chr10	Cufflinks	exon	100210623	100210771	.	+	.	Parent=TCONS_00031227
chr10	Cufflinks	exon	100212956	100213146	.	+	.	Parent=TCONS_00031227
chr10	Cufflinks	exon	100213260	100213605	.	+	.	Parent=TCONS_00031227
chr10	Cufflinks	transcript	100206823	100213605	.	+	.	ID=TCONS_00031228;geneID=XLOC_014576
chr10	Cufflinks	exon	100206823	100206880	.	+	.	Parent=TCONS_00031228
chr10	Cufflinks	exon	100212956	100213146	.	+	.	Parent=TCONS_00031228
chr10	Cufflinks	exon	100213260	100213605	.	+	.	Parent=TCONS_00031228
chr10	Cufflinks	transcript	100209107	100213605	.	+	.	ID=TCONS_00031229;geneID=XLOC_014576
chr10	Cufflinks	exon	100209107	100209143	.	+	.	Parent=TCONS_00031229
chr10	Cufflinks	exon	#VALUE!	100213146	.	+	.	Parent=TCONS_00031229
chr10	Cufflinks	exon	100213260	100213605	.	+	.	Parent=TCONS_00031229
chr10	Cufflinks	transcript	100210133	100213605	.	+	.	ID=TCONS_00031230;geneID=XLOC_014576
chr10	Cufflinks	exon	100210133	100210771	.	+	.	Parent=TCONS_00031230
chr10	Cufflinks	exon	100212956	100213146	.	+	.	Parent=TCONS_00031230
chr10	Cufflinks	exon	100213260	100213605	.	+	.	Parent=TCONS_00031230
chr10	Cufflinks	transcript	100212160	100213605	.	+	.	ID=TCONS_00031231;geneID=XLOC_014576
chr10	Cufflinks	exon	100212160	100213146	.	+	.	Parent=TCONS_00031231
chr10	Cufflinks	exon	100213260	100213605	.	+	.	Parent=TCONS_00031231
chr10	Cufflinks	transcript	103880338	103882737	.	+	.	ID=TCONS_00031377;geneID=XLOC_014636
chr10	Cufflinks	exon	103880338	103880351	.	+	.	Parent=TCONS_00031377
chr10	Cufflinks	exon	103881694	103882737	.	+	.	Parent=TCONS_00031377
chr10	Cufflinks	transcript	103880396	103882737	.	+	.	ID=TCONS_00031378;geneID=XLOC_014636
chr10	Cufflinks	exon	103880396	103880730	.	+	.	Parent=TCONS_00031378
chr10	Cufflinks	exon	103881694	103882737	.	+	.	Parent=TCONS_00031378
chr10	Cufflinks	transcript	103880396	103883326	.	+	.	ID=TCONS_00031380;geneID=XLOC_014636
chr10	Cufflinks	exon	103880396	103882134	.	+	.	Parent=TCONS_00031380
chr10	Cufflinks	exon	103883306	103883326	.	+	.	Parent=TCONS_00031380
chr10	Cufflinks	transcript	103880480	103882737	.	+	.	ID=TCONS_00031381;geneID=XLOC_014636
chr10	Cufflinks	exon	103880480	103880730	.	+	.	Parent=TCONS_00031381
chr10	Cufflinks	exon	103881694	103882134	.	+	.	Parent=TCONS_00031381
chr10	Cufflinks	exon	103882527	103882737	.	+	.	Parent=TCONS_00031381
chr10	Cufflinks	transcript	103880611	103885860	.	+	.	ID=TCONS_00031382;geneID=XLOC_014636
chr10	Cufflinks	exon	103880611	103880730	.	+	.	Parent=TCONS_00031382
chr10	Cufflinks	exon	103881694	103882134	.	+	.	Parent=TCONS_00031382
chr10	Cufflinks	exon	103883843	103885860	.	+	.	Parent=TCONS_00031382
chr10	Cufflinks	transcript	104144346	104153216	.	-	.	ID=TCONS_00036463;geneID=XLOC_017153
chr10	Cufflinks	exon	104144346	104144395	.	-	.	Parent=TCONS_00036463
chr10	Cufflinks	exon	104152870	104153216	.	-	.	Parent=TCONS_00036463
chr10	Cufflinks	transcript	120840455	120842732	.	+	.	ID=TCONS_00031875;geneID=XLOC_014876
chr10	Cufflinks	exon	120840455	120841625	.	+	.	Parent=TCONS_00031875
chr10	Cufflinks	exon	120841760	120842732	.	+	.	Parent=TCONS_00031875
chr10	Cufflinks	transcript	120938426	120962202	.	+	.	ID=TCONS_00031892;geneID=XLOC_014880
chr10	Cufflinks	exon	120938426	120938534	.	+	.	Parent=TCONS_00031892
chr10	Cufflinks	exon	120939866	120939966	.	+	.	Parent=TCONS_00031892
chr10	Cufflinks	exon	120962117	120962202	.	+	.	Parent=TCONS_00031892
chr10	Cufflinks	transcript	133110289	133114048	.	+	.	ID=TCONS_00032294;geneID=XLOC_015063
chr10	Cufflinks	exon	133110289	133112542	.	+	.	Parent=TCONS_00032294
chr10	Cufflinks	exon	133112919	133114048	.	+	.	Parent=TCONS_00032294
chr11	Cufflinks	transcript	507382	515042	.	+	.	ID=TCONS_00038011;geneID=XLOC_018132
chr11	Cufflinks	exon	507382	513949	.	+	.	Parent=TCONS_00038011
chr11	Cufflinks	exon	514872	515042	.	+	.	Parent=TCONS_00038011
chr11	Cufflinks	transcript	507382	515042	.	+	.	ID=TCONS_00038013;geneID=XLOC_018132
chr11	Cufflinks	exon	507382	511935	.	+	.	Parent=TCONS_00038013
chr11	Cufflinks	exon	514659	515042	.	+	.	Parent=TCONS_00038013
chr11	Cufflinks	transcript	507382	515042	.	+	.	ID=TCONS_00038014;geneID=XLOC_018132
chr11	Cufflinks	exon	507382	510370	.	+	.	Parent=TCONS_00038014
chr11	Cufflinks	exon	514205	515042	.	+	.	Parent=TCONS_00038014
chr11	Cufflinks	transcript	2292979	2295102	.	+	.	ID=TCONS_00038193;geneID=XLOC_018203
chr11	Cufflinks	exon	2292979	2293316	.	+	.	Parent=TCONS_00038193
chr11	Cufflinks	exon	2293410	2295102	.	+	.	Parent=TCONS_00038193
chr11	Cufflinks	transcript	2293223	2295102	.	+	.	ID=TCONS_00038194;geneID=XLOC_018203
chr11	Cufflinks	exon	2293223	2293316	.	+	.	Parent=TCONS_00038194
chr11	Cufflinks	exon	2293958	2295102	.	+	.	Parent=TCONS_00038194
chr11	Cufflinks	transcript	33915420	33931987	.	+	.	ID=TCONS_00039355;geneID=XLOC_018787
chr11	Cufflinks	exon	33915420	33920860	.	+	.	Parent=TCONS_00039355
chr11	Cufflinks	exon	33928156	33931987	.	+	.	Parent=TCONS_00039355
chr11	Cufflinks	transcript	33915420	33936577	.	+	.	ID=TCONS_00039356;geneID=XLOC_018787
chr11	Cufflinks	exon	33915420	33920860	.	+	.	Parent=TCONS_00039356
chr11	Cufflinks	exon	33928156	33928382	.	+	.	Parent=TCONS_00039356
chr11	Cufflinks	exon	33932280	33936577	.	+	.	Parent=TCONS_00039356
chr11	Cufflinks	transcript	33915420	33936577	.	+	.	ID=TCONS_00039357;geneID=XLOC_018787
chr11	Cufflinks	exon	33915420	33920860	.	+	.	Parent=TCONS_00039357
chr11	Cufflinks	exon	33928156	33928382	.	+	.	Parent=TCONS_00039357
chr11	Cufflinks	exon	33934630	33936577	.	+	.	Parent=TCONS_00039357
chr11	Cufflinks	transcript	33915420	33936577	.	+	.	ID=TCONS_00039358;geneID=XLOC_018787
chr11	Cufflinks	exon	33915420	33915582	.	+	.	Parent=TCONS_00039358
chr11	Cufflinks	exon	33928156	33928382	.	+	.	Parent=TCONS_00039358
chr11	Cufflinks	exon	33932280	33934682	.	+	.	Parent=TCONS_00039358
chr11	Cufflinks	exon	33935461	33936577	.	+	.	Parent=TCONS_00039358
chr11	Cufflinks	transcript	33915457	33931987	.	+	.	ID=TCONS_00039360;geneID=XLOC_018787
chr11	Cufflinks	exon	33915457	33915582	.	+	.	Parent=TCONS_00039360
chr11	Cufflinks	exon	33928156	33931987	.	+	.	Parent=TCONS_00039360
chr11	Cufflinks	transcript	33915466	33936577	.	+	.	ID=TCONS_00039362;geneID=XLOC_018787
chr11	Cufflinks	exon	33915466	33915582	.	+	.	Parent=TCONS_00039362
chr11	Cufflinks	exon	33928156	33928382	.	+	.	Parent=TCONS_00039362
chr11	Cufflinks	exon	33932280	33936577	.	+	.	Parent=TCONS_00039362
chr11	Cufflinks	transcript	33915466	33936577	.	+	.	ID=TCONS_00039363;geneID=XLOC_018787
chr11	Cufflinks	exon	33915466	33915582	.	+	.	Parent=TCONS_00039363
chr11	Cufflinks	exon	33928156	33928382	.	+	.	Parent=TCONS_00039363
chr11	Cufflinks	exon	33934630	33934682	.	+	.	Parent=TCONS_00039363
chr11	Cufflinks	exon	33935461	33936577	.	+	.	Parent=TCONS_00039363
chr11	Cufflinks	transcript	33915466	33939264	.	+	.	ID=TCONS_00039364;geneID=XLOC_018787
chr11	Cufflinks	exon	33915466	33915582	.	+	.	Parent=TCONS_00039364
chr11	Cufflinks	exon	33928156	33928382	.	+	.	Parent=TCONS_00039364
chr11	Cufflinks	exon	33934630	33934682	.	+	.	Parent=TCONS_00039364
chr11	Cufflinks	exon	33938451	33939264	.	+	.	Parent=TCONS_00039364
chr11	Cufflinks	transcript	33915468	33936577	.	+	.	ID=TCONS_00039365;geneID=XLOC_018787
chr11	Cufflinks	exon	33915468	33915582	.	+	.	Parent=TCONS_00039365
chr11	Cufflinks	exon	33928156	33928382	.	+	.	Parent=TCONS_00039365
chr11	Cufflinks	exon	33934630	33936577	.	+	.	Parent=TCONS_00039365
chr11	Cufflinks	transcript	33925006	33936577	.	+	.	ID=TCONS_00039366;geneID=XLOC_018787
chr11	Cufflinks	exon	33925006	33928382	.	+	.	Parent=TCONS_00039366
chr11	Cufflinks	exon	33932280	33936577	.	+	.	Parent=TCONS_00039366
chr11	Cufflinks	transcript	65430760	65439196	.	+	.	ID=TCONS_00040755;geneID=XLOC_019278
chr11	Cufflinks	exon	65430760	65431154	.	+	.	Parent=TCONS_00040755
chr11	Cufflinks	exon	65432892	65433014	.	+	.	Parent=TCONS_00040755
chr11	Cufflinks	exon	65433602	65433688	.	+	.	Parent=TCONS_00040755
chr11	Cufflinks	exon	65438894	65439196	.	+	.	Parent=TCONS_00040755
chr11	Cufflinks	transcript	68813929	68816030	.	-	.	ID=TCONS_00047045;geneID=XLOC_021923
chr11	Cufflinks	exon	68813929	68815747	.	-	.	Parent=TCONS_00047045
chr11	Cufflinks	exon	68816013	68816030	.	-	.	Parent=TCONS_00047045
chr11	Cufflinks	transcript	88071045	88119735	.	+	.	ID=TCONS_00042082;geneID=XLOC_019811
chr11	Cufflinks	exon	88071045	88071224	.	+	.	Parent=TCONS_00042082
chr11	Cufflinks	exon	88106405	88106495	.	+	.	Parent=TCONS_00042082
chr11	Cufflinks	exon	88119719	88119735	.	+	.	Parent=TCONS_00042082
chr11	Cufflinks	transcript	102186215	102187966	.	-	.	ID=TCONS_00048248;geneID=XLOC_022507
chr11	Cufflinks	exon	102186215	102187303	.	-	.	Parent=TCONS_00048248
chr11	Cufflinks	exon	102187872	102187966	.	-	.	Parent=TCONS_00048248
chr11	Cufflinks	transcript	102186215	102187972	.	-	.	ID=TCONS_00048249;geneID=XLOC_022507
chr11	Cufflinks	exon	102186215	102187303	.	-	.	Parent=TCONS_00048249
chr11	Cufflinks	exon	102187817	102187972	.	-	.	Parent=TCONS_00048249
chr11	Cufflinks	transcript	124819094	124820943	.	-	.	ID=TCONS_00049346;geneID=XLOC_023044
chr11	Cufflinks	exon	124819094	124820455	.	-	.	Parent=TCONS_00049346
chr11	Cufflinks	exon	124820798	124820943	.	-	.	Parent=TCONS_00049346
chr11	Cufflinks	transcript	124819094	124822606	.	-	.	ID=TCONS_00049347;geneID=XLOC_023044
chr11	Cufflinks	exon	124819094	124820455	.	-	.	Parent=TCONS_00049347
chr11	Cufflinks	exon	124820616	124821446	.	-	.	Parent=TCONS_00049347
chr11	Cufflinks	exon	124822250	124822606	.	-	.	Parent=TCONS_00049347
chr11	Cufflinks	transcript	124819094	124823904	.	-	.	ID=TCONS_00049348;geneID=XLOC_023044
chr11	Cufflinks	exon	124819094	124820455	.	-	.	Parent=TCONS_00049348
chr11	Cufflinks	exon	124821235	124821447	.	-	.	Parent=TCONS_00049348
chr11	Cufflinks	exon	124823895	124823904	.	-	.	Parent=TCONS_00049348
chr11	Cufflinks	transcript	124819094	124823906	.	-	.	ID=TCONS_00049349;geneID=XLOC_023044
chr11	Cufflinks	exon	124819094	124820455	.	-	.	Parent=TCONS_00049349
chr11	Cufflinks	exon	124821235	124821446	.	-	.	Parent=TCONS_00049349
chr11	Cufflinks	exon	124823894	124823906	.	-	.	Parent=TCONS_00049349
chr11	Cufflinks	transcript	124819094	124823910	.	-	.	ID=TCONS_00049350;geneID=XLOC_023044
chr11	Cufflinks	exon	124819094	124820455	.	-	.	Parent=TCONS_00049350
chr11	Cufflinks	exon	124821237	124821446	.	-	.	Parent=TCONS_00049350
chr11	Cufflinks	exon	124823378	124823910	.	-	.	Parent=TCONS_00049350
chr11	Cufflinks	transcript	124819094	124823910	.	-	.	ID=TCONS_00049351;geneID=XLOC_023044
chr11	Cufflinks	exon	124819094	124820455	.	-	.	Parent=TCONS_00049351
chr11	Cufflinks	exon	124820616	124821446	.	-	.	Parent=TCONS_00049351
chr11	Cufflinks	exon	124823378	124823910	.	-	.	Parent=TCONS_00049351
chr11	Cufflinks	transcript	124819094	124823910	.	-	.	ID=TCONS_00049352;geneID=XLOC_023044
chr11	Cufflinks	exon	124819094	124820455	.	-	.	Parent=TCONS_00049352
chr11	Cufflinks	exon	124821235	124821446	.	-	.	Parent=TCONS_00049352
chr11	Cufflinks	exon	124823378	124823910	.	-	.	Parent=TCONS_00049352
chr12	Cufflinks	transcript	26986369	26989941	.	+	.	ID=TCONS_00051638;geneID=XLOC_024314
chr12	Cufflinks	exon	26986369	26988515	.	+	.	Parent=TCONS_00051638
chr12	Cufflinks	exon	26988641	26989941	.	+	.	Parent=TCONS_00051638
chr12	Cufflinks	transcript	26988385	26989941	.	+	.	ID=TCONS_00051639;geneID=XLOC_024314
chr12	Cufflinks	exon	26988385	26988514	.	+	.	Parent=TCONS_00051639
chr12	Cufflinks	exon	26988640	26989941	.	+	.	Parent=TCONS_00051639
chr12	Cufflinks	transcript	51437561	51441084	.	-	.	ID=TCONS_00058571;geneID=XLOC_027540
chr12	Cufflinks	exon	51437561	51438592	.	-	.	Parent=TCONS_00058571
chr12	Cufflinks	exon	51441011	51441084	.	-	.	Parent=TCONS_00058571
chr12	Cufflinks	transcript	51437561	51441618	.	-	.	ID=TCONS_00058572;geneID=XLOC_027540
chr12	Cufflinks	exon	51437561	51438592	.	-	.	Parent=TCONS_00058572
chr12	Cufflinks	exon	51441604	51441618	.	-	.	Parent=TCONS_00058572
chr12	Cufflinks	transcript	52398983	52400556	.	-	.	ID=TCONS_00058657;geneID=XLOC_027570
chr12	Cufflinks	exon	52398983	52399871	.	-	.	Parent=TCONS_00058657
chr12	Cufflinks	exon	52400380	52400556	.	-	.	Parent=TCONS_00058657
chr12	Cufflinks	transcript	55378589	55399660	.	+	.	ID=TCONS_00053012;geneID=XLOC_024931
chr12	Cufflinks	exon	55378589	55378750	.	+	.	Parent=TCONS_00053012
chr12	Cufflinks	exon	55398347	55399660	.	+	.	Parent=TCONS_00053012
chr12	Cufflinks	transcript	55378589	55399660	.	+	.	ID=TCONS_00053013;geneID=XLOC_024931
chr12	Cufflinks	exon	55378589	55378749	.	+	.	Parent=TCONS_00053013
chr12	Cufflinks	exon	55398346	55399660	.	+	.	Parent=TCONS_00053013
chr12	Cufflinks	transcript	55378589	55399660	.	+	.	ID=TCONS_00053014;geneID=XLOC_024931
chr12	Cufflinks	exon	55378589	55378768	.	+	.	Parent=TCONS_00053014
chr12	Cufflinks	exon	55398346	55399660	.	+	.	Parent=TCONS_00053014
chr13	Cufflinks	transcript	29221350	29232242	.	-	.	ID=TCONS_00064783;geneID=XLOC_030781
chr13	Cufflinks	exon	29221350	29227948	.	-	.	Parent=TCONS_00064783
chr13	Cufflinks	exon	29232219	29232242	.	-	.	Parent=TCONS_00064783
chr13	Cufflinks	transcript	49155341	49173654	.	+	.	ID=TCONS_00063266;geneID=XLOC_029932
chr13	Cufflinks	exon	49155341	49155402	.	+	.	Parent=TCONS_00063266
chr13	Cufflinks	exon	49173438	49173654	.	+	.	Parent=TCONS_00063266
chr13	Cufflinks	transcript	49809657	49821990	.	-	.	ID=TCONS_00065564;geneID=XLOC_031162
chr13	Cufflinks	exon	49809657	49810097	.	-	.	Parent=TCONS_00065564
chr13	Cufflinks	exon	49821771	49821990	.	-	.	Parent=TCONS_00065564
chr13	Cufflinks	transcript	49809657	49821991	.	-	.	ID=TCONS_00065565;geneID=XLOC_031162
chr13	Cufflinks	exon	49809657	49810097	.	-	.	Parent=TCONS_00065565
chr13	Cufflinks	exon	49821595	49821991	.	-	.	Parent=TCONS_00065565
chr13	Cufflinks	transcript	107220610	107230964	.	+	.	ID=TCONS_00064163;geneID=XLOC_030479
chr13	Cufflinks	exon	107220610	107220690	.	+	.	Parent=TCONS_00064163
chr13	Cufflinks	exon	107220784	107220920	.	+	.	Parent=TCONS_00064163
chr13	Cufflinks	exon	107225763	107230964	.	+	.	Parent=TCONS_00064163
chr13	Cufflinks	transcript	107220610	107230964	.	+	.	ID=TCONS_00064164;geneID=XLOC_030479
chr13	Cufflinks	exon	107220610	107220690	.	+	.	Parent=TCONS_00064164
chr13	Cufflinks	exon	107220784	107220920	.	+	.	Parent=TCONS_00064164
chr13	Cufflinks	exon	107225858	107230964	.	+	.	Parent=TCONS_00064164
chr13	Cufflinks	transcript	107220616	107241370	.	+	.	ID=TCONS_00064165;geneID=XLOC_030479
chr13	Cufflinks	exon	107220616	107220690	.	+	.	Parent=TCONS_00064165
chr13	Cufflinks	exon	107220784	107220920	.	+	.	Parent=TCONS_00064165
chr13	Cufflinks	exon	107240840	107241370	.	+	.	Parent=TCONS_00064165
chr13	Cufflinks	transcript	107220617	107265981	.	+	.	ID=TCONS_00064166;geneID=XLOC_030479
chr13	Cufflinks	exon	107220617	107220920	.	+	.	Parent=TCONS_00064166
chr13	Cufflinks	exon	107265961	107265981	.	+	.	Parent=TCONS_00064166
chr13	Cufflinks	transcript	107220620	107251205	.	+	.	ID=TCONS_00064167;geneID=XLOC_030479
chr13	Cufflinks	exon	107220620	107220690	.	+	.	Parent=TCONS_00064167
chr13	Cufflinks	exon	107220784	107220920	.	+	.	Parent=TCONS_00064167
chr13	Cufflinks	exon	107251173	107251205	.	+	.	Parent=TCONS_00064167
chr13	Cufflinks	transcript	107220622	107230964	.	+	.	ID=TCONS_00064169;geneID=XLOC_030479
chr13	Cufflinks	exon	107220622	107220920	.	+	.	Parent=TCONS_00064169
chr13	Cufflinks	exon	107230356	107230964	.	+	.	Parent=TCONS_00064169
chr13	Cufflinks	transcript	107220624	107230964	.	+	.	ID=TCONS_00064170;geneID=XLOC_030479
chr13	Cufflinks	exon	107220624	107220691	.	+	.	Parent=TCONS_00064170
chr13	Cufflinks	exon	107220785	107230964	.	+	.	Parent=TCONS_00064170
chr13	Cufflinks	transcript	107220632	107230964	.	+	.	ID=TCONS_00064171;geneID=XLOC_030479
chr13	Cufflinks	exon	107220632	107220690	.	+	.	Parent=TCONS_00064171
chr13	Cufflinks	exon	107220784	107230964	.	+	.	Parent=TCONS_00064171
chr13	Cufflinks	transcript	113242519	113252981	.	+	.	ID=TCONS_00064291;geneID=XLOC_030560
chr13	Cufflinks	exon	113242519	113243884	.	+	.	Parent=TCONS_00064291
chr13	Cufflinks	exon	113244328	113252981	.	+	.	Parent=TCONS_00064291
chr13	Cufflinks	transcript	113242519	113252981	.	+	.	ID=TCONS_00064292;geneID=XLOC_030560
chr13	Cufflinks	exon	113242519	113243730	.	+	.	Parent=TCONS_00064292
chr13	Cufflinks	exon	113244328	113252981	.	+	.	Parent=TCONS_00064292
chr14	Cufflinks	transcript	93216741	93219901	.	+	.	ID=TCONS_00069400;geneID=XLOC_033201
chr14	Cufflinks	exon	93216741	93217148	.	+	.	Parent=TCONS_00069400
chr14	Cufflinks	exon	93217380	93219901	.	+	.	Parent=TCONS_00069400
chr15	Cufflinks	transcript	65118403	65121647	.	+	.	ID=TCONS_00075464;geneID=XLOC_036135
chr15	Cufflinks	exon	65118403	65118569	.	+	.	Parent=TCONS_00075464
chr15	Cufflinks	exon	65120705	65121647	.	+	.	Parent=TCONS_00075464
chr16	Cufflinks	transcript	10835175	10837518	.	-	.	ID=TCONS_00084619;geneID=XLOC_040086
chr16	Cufflinks	exon	10835175	10835196	.	-	.	Parent=TCONS_00084619
chr16	Cufflinks	exon	10835304	10835434	.	-	.	Parent=TCONS_00084619
chr16	Cufflinks	exon	10835796	10837518	.	-	.	Parent=TCONS_00084619
chr16	Cufflinks	transcript	27465897	27469204	.	+	.	ID=TCONS_00081551;geneID=XLOC_038911
chr16	Cufflinks	exon	27465897	27466649	.	+	.	Parent=TCONS_00081551
chr16	Cufflinks	exon	27466766	27469204	.	+	.	Parent=TCONS_00081551
chr16	Cufflinks	transcript	33962510	33964391	.	+	.	ID=TCONS_00082127;geneID=XLOC_039098
chr16	Cufflinks	exon	33962510	33963327	.	+	.	Parent=TCONS_00082127
chr16	Cufflinks	exon	33963631	33964391	.	+	.	Parent=TCONS_00082127
chr16	Cufflinks	transcript	56698710	56699981	.	+	.	ID=TCONS_00082373;geneID=XLOC_039218
chr16	Cufflinks	exon	56698710	56698834	.	+	.	Parent=TCONS_00082373
chr16	Cufflinks	exon	56699655	56699981	.	+	.	Parent=TCONS_00082373
chr17	Cufflinks	transcript	4167413	4171829	.	+	.	ID=TCONS_00087675;geneID=XLOC_041543
chr17	Cufflinks	exon	4167413	4167905	.	+	.	Parent=TCONS_00087675
chr17	Cufflinks	exon	4168749	4171829	.	+	.	Parent=TCONS_00087675
chr17	Cufflinks	transcript	42402354	42405290	.	+	.	ID=TCONS_00089854;geneID=XLOC_042434
chr17	Cufflinks	exon	42402354	42402989	.	+	.	Parent=TCONS_00089854
chr17	Cufflinks	exon	42404310	42405290	.	+	.	Parent=TCONS_00089854
chr17	Cufflinks	transcript	80231654	80235693	.	+	.	ID=TCONS_00091679;geneID=XLOC_043140
chr17	Cufflinks	exon	80231654	80232359	.	+	.	Parent=TCONS_00091679
chr17	Cufflinks	exon	80232768	80235693	.	+	.	Parent=TCONS_00091679
chr18	Cufflinks	transcript	9683474	9704249	.	-	.	ID=TCONS_00098341;geneID=XLOC_046116
chr18	Cufflinks	exon	9683474	9685577	.	-	.	Parent=TCONS_00098341
chr18	Cufflinks	exon	9703871	9704249	.	-	.	Parent=TCONS_00098341
chr18	Cufflinks	transcript	9701149	9708063	.	-	.	ID=TCONS_00098344;geneID=XLOC_046116
chr18	Cufflinks	exon	9701149	9701184	.	-	.	Parent=TCONS_00098344
chr18	Cufflinks	exon	9703871	9708063	.	-	.	Parent=TCONS_00098344
chr18	Cufflinks	transcript	77719064	77723000	.	-	.	ID=TCONS_00099678;geneID=XLOC_046810
chr18	Cufflinks	exon	77719064	77722051	.	-	.	Parent=TCONS_00099678
chr18	Cufflinks	exon	77722990	77723000	.	-	.	Parent=TCONS_00099678
chr18	Cufflinks	transcript	77719064	77723206	.	-	.	ID=TCONS_00099679;geneID=XLOC_046810
chr18	Cufflinks	exon	77719064	77722049	.	-	.	Parent=TCONS_00099679
chr18	Cufflinks	exon	77722988	77723206	.	-	.	Parent=TCONS_00099679
chr19	Cufflinks	transcript	34659987	34663340	.	-	.	ID=TCONS_00107575;geneID=XLOC_049768
chr19	Cufflinks	exon	34659987	34661273	.	-	.	Parent=TCONS_00107575
chr19	Cufflinks	exon	34662394	34663340	.	-	.	Parent=TCONS_00107575
chr19	Cufflinks	transcript	39343017	39344896	.	+	.	ID=TCONS_00102826;geneID=XLOC_048110
chr19	Cufflinks	exon	39343017	39343276	.	+	.	Parent=TCONS_00102826
chr19	Cufflinks	exon	39343580	39344896	.	+	.	Parent=TCONS_00102826
chr19	Cufflinks	transcript	44259290	44262771	.	+	.	ID=TCONS_00103274;geneID=XLOC_048249
chr19	Cufflinks	exon	44259290	44259331	.	+	.	Parent=TCONS_00103274
chr19	Cufflinks	exon	44259960	44262771	.	+	.	Parent=TCONS_00103274
chr2	Cufflinks	transcript	10437755	10442570	.	-	.	ID=TCONS_00122450;geneID=XLOC_057071
chr2	Cufflinks	exon	10437755	10437904	.	-	.	Parent=TCONS_00122450
chr2	Cufflinks	exon	10440968	10441139	.	-	.	Parent=TCONS_00122450
chr2	Cufflinks	exon	10441727	10442570	.	-	.	Parent=TCONS_00122450
chr2	Cufflinks	transcript	10438505	10442570	.	-	.	ID=TCONS_00122451;geneID=XLOC_057071
chr2	Cufflinks	exon	10438505	10438524	.	-	.	Parent=TCONS_00122451
chr2	Cufflinks	exon	10440968	10441139	.	-	.	Parent=TCONS_00122451
chr2	Cufflinks	exon	10441704	10442570	.	-	.	Parent=TCONS_00122451
chr2	Cufflinks	transcript	15821565	15829568	.	-	.	ID=TCONS_00122650;geneID=XLOC_057162
chr2	Cufflinks	exon	15821565	15822481	.	-	.	Parent=TCONS_00122650
chr2	Cufflinks	exon	15829368	15829568	.	-	.	Parent=TCONS_00122650
chr2	Cufflinks	transcript	26254927	26256650	.	-	.	ID=TCONS_00123087;geneID=XLOC_057415
chr2	Cufflinks	exon	26254927	26255530	.	-	.	Parent=TCONS_00123087
chr2	Cufflinks	exon	26256489	26256650	.	-	.	Parent=TCONS_00123087
chr2	Cufflinks	transcript	27252602	27255711	.	-	.	ID=TCONS_00123142;geneID=XLOC_057441
chr2	Cufflinks	exon	27252602	27254968	.	-	.	Parent=TCONS_00123142
chr2	Cufflinks	exon	27255586	27255711	.	-	.	Parent=TCONS_00123142
chr2	Cufflinks	transcript	32850006	32853008	.	-	.	ID=TCONS_00123480;geneID=XLOC_057553
chr2	Cufflinks	exon	32850006	32850237	.	-	.	Parent=TCONS_00123480
chr2	Cufflinks	exon	32850906	32851023	.	-	.	Parent=TCONS_00123480
chr2	Cufflinks	exon	32851700	32851957	.	-	.	Parent=TCONS_00123480
chr2	Cufflinks	exon	32852984	32853008	.	-	.	Parent=TCONS_00123480
chr2	Cufflinks	transcript	32851347	32852732	.	-	.	ID=TCONS_00123481;geneID=XLOC_057553
chr2	Cufflinks	exon	32851347	32851957	.	-	.	Parent=TCONS_00123481
chr2	Cufflinks	exon	32852695	32852732	.	-	.	Parent=TCONS_00123481
chr2	Cufflinks	transcript	37566348	37571090	.	-	.	ID=TCONS_00123599;geneID=XLOC_057611
chr2	Cufflinks	exon	37566348	37567870	.	-	.	Parent=TCONS_00123599
chr2	Cufflinks	exon	37570870	37571090	.	-	.	Parent=TCONS_00123599
chr2	Cufflinks	transcript	62416572	62423118	.	-	.	ID=TCONS_00124809;geneID=XLOC_058233
chr2	Cufflinks	exon	62416572	62418366	.	-	.	Parent=TCONS_00124809
chr2	Cufflinks	exon	62421773	62423118	.	-	.	Parent=TCONS_00124809
chr2	Cufflinks	transcript	62421010	62423109	.	-	.	ID=TCONS_00124812;geneID=XLOC_058233
chr2	Cufflinks	exon	62421010	62422042	.	-	.	Parent=TCONS_00124812
chr2	Cufflinks	exon	62422274	62423109	.	-	.	Parent=TCONS_00124812
chr2	Cufflinks	transcript	65435753	65454784	.	-	.	ID=TCONS_00125047;geneID=XLOC_058334
chr2	Cufflinks	exon	65435753	65445839	.	-	.	Parent=TCONS_00125047
chr2	Cufflinks	exon	65449601	65454784	.	-	.	Parent=TCONS_00125047
chr2	Cufflinks	transcript	74055257	74056040	.	-	.	ID=TCONS_00125506;geneID=XLOC_058555
chr2	Cufflinks	exon	74055257	74055607	.	-	.	Parent=TCONS_00125506
chr2	Cufflinks	exon	74055884	74056040	.	-	.	Parent=TCONS_00125506
chr2	Cufflinks	transcript	185457005	185462470	.	-	.	ID=TCONS_00130186;geneID=XLOC_060885
chr2	Cufflinks	exon	185457005	185461103	.	-	.	Parent=TCONS_00130186
chr2	Cufflinks	exon	185461797	185462470	.	-	.	Parent=TCONS_00130186
chr2	Cufflinks	transcript	185457005	185462792	.	-	.	ID=TCONS_00130188;geneID=XLOC_060885
chr2	Cufflinks	exon	185457005	185461103	.	-	.	Parent=TCONS_00130188
chr2	Cufflinks	exon	185462683	185462792	.	-	.	Parent=TCONS_00130188
chr2	Cufflinks	transcript	187287228	187350869	.	-	.	ID=TCONS_00130289;geneID=XLOC_060913
chr2	Cufflinks	exon	187287228	187287913	.	-	.	Parent=TCONS_00130289
chr2	Cufflinks	exon	187321442	187321579	.	-	.	Parent=TCONS_00130289
chr2	Cufflinks	exon	187350528	187350869	.	-	.	Parent=TCONS_00130289
chr2	Cufflinks	transcript	187287228	187350869	.	-	.	ID=TCONS_00130290;geneID=XLOC_060913
chr2	Cufflinks	exon	187287228	187287913	.	-	.	Parent=TCONS_00130290
chr2	Cufflinks	exon	187301504	187301573	.	-	.	Parent=TCONS_00130290
chr2	Cufflinks	exon	187321442	187321578	.	-	.	Parent=TCONS_00130290
chr2	Cufflinks	exon	187350527	187350869	.	-	.	Parent=TCONS_00130290
chr2	Cufflinks	transcript	187287228	187350869	.	-	.	ID=TCONS_00130291;geneID=XLOC_060913
chr2	Cufflinks	exon	187287228	187287913	.	-	.	Parent=TCONS_00130291
chr2	Cufflinks	exon	187321442	187321578	.	-	.	Parent=TCONS_00130291
chr2	Cufflinks	exon	187350527	187350869	.	-	.	Parent=TCONS_00130291
chr2	Cufflinks	transcript	187320730	187350869	.	-	.	ID=TCONS_00130292;geneID=XLOC_060913
chr2	Cufflinks	exon	187320730	187320948	.	-	.	Parent=TCONS_00130292
chr2	Cufflinks	exon	187321442	187321578	.	-	.	Parent=TCONS_00130292
chr2	Cufflinks	exon	187350527	187350869	.	-	.	Parent=TCONS_00130292
chr2	Cufflinks	transcript	187442365	187453894	.	-	.	ID=TCONS_00130297;geneID=XLOC_060962
chr2	Cufflinks	exon	187442365	187442678	.	-	.	Parent=TCONS_00130297
chr2	Cufflinks	exon	187453717	187453894	.	-	.	Parent=TCONS_00130297
chr2	Cufflinks	transcript	216168074	216176485	.	-	.	ID=TCONS_00131601;geneID=XLOC_061686
chr2	Cufflinks	exon	216168074	216169262	.	-	.	Parent=TCONS_00131601
chr2	Cufflinks	exon	216176472	216176485	.	-	.	Parent=TCONS_00131601
chr2	Cufflinks	transcript	224810345	224814746	.	+	.	ID=TCONS_00120865;geneID=XLOC_056350
chr2	Cufflinks	exon	224810345	224812754	.	+	.	Parent=TCONS_00120865
chr2	Cufflinks	exon	224814692	224814746	.	+	.	Parent=TCONS_00120865
chr2	Cufflinks	transcript	224810345	224814746	.	+	.	ID=TCONS_00120867;geneID=XLOC_056350
chr2	Cufflinks	exon	224810345	224812754	.	+	.	Parent=TCONS_00120867
chr2	Cufflinks	exon	224814573	224814746	.	+	.	Parent=TCONS_00120867
chr2	Cufflinks	transcript	225450510	225473024	.	+	.	ID=TCONS_00120884;geneID=XLOC_056361
chr2	Cufflinks	exon	225450510	225451274	.	+	.	Parent=TCONS_00120884
chr2	Cufflinks	exon	225471870	225473024	.	+	.	Parent=TCONS_00120884
chr2	Cufflinks	transcript	225450510	225491419	.	+	.	ID=TCONS_00120885;geneID=XLOC_056361
chr2	Cufflinks	exon	225450510	225451274	.	+	.	Parent=TCONS_00120885
chr2	Cufflinks	exon	225452513	225452554	.	+	.	Parent=TCONS_00120885
chr2	Cufflinks	exon	225471871	225472035	.	+	.	Parent=TCONS_00120885
chr2	Cufflinks	exon	225490192	225491419	.	+	.	Parent=TCONS_00120885
chr2	Cufflinks	transcript	225450510	225491419	.	+	.	ID=TCONS_00120886;geneID=XLOC_056361
chr2	Cufflinks	exon	225450510	225451274	.	+	.	Parent=TCONS_00120886
chr2	Cufflinks	exon	225452513	225452553	.	+	.	Parent=TCONS_00120886
chr2	Cufflinks	exon	225471870	225472035	.	+	.	Parent=TCONS_00120886
chr2	Cufflinks	exon	225490192	225491419	.	+	.	Parent=TCONS_00120886
chr2	Cufflinks	transcript	225450510	225491419	.	+	.	ID=TCONS_00120887;geneID=XLOC_056361
chr2	Cufflinks	exon	225450510	225451274	.	+	.	Parent=TCONS_00120887
chr2	Cufflinks	exon	225471870	225472035	.	+	.	Parent=TCONS_00120887
chr2	Cufflinks	exon	225490192	225491419	.	+	.	Parent=TCONS_00120887
chr2	Cufflinks	transcript	225450510	225502086	.	+	.	ID=TCONS_00120888;geneID=XLOC_056361
chr2	Cufflinks	exon	225450510	225451274	.	+	.	Parent=TCONS_00120888
chr2	Cufflinks	exon	225471870	225472035	.	+	.	Parent=TCONS_00120888
chr2	Cufflinks	exon	225501612	225502086	.	+	.	Parent=TCONS_00120888
chr2	Cufflinks	transcript	225450510	225560157	.	+	.	ID=TCONS_00120889;geneID=XLOC_056361
chr2	Cufflinks	exon	225450510	225451274	.	+	.	Parent=TCONS_00120889
chr2	Cufflinks	exon	225452513	225452553	.	+	.	Parent=TCONS_00120889
chr2	Cufflinks	exon	225471870	225472035	.	+	.	Parent=TCONS_00120889
chr2	Cufflinks	exon	225529592	225529688	.	+	.	Parent=TCONS_00120889
chr2	Cufflinks	exon	225557871	225560157	.	+	.	Parent=TCONS_00120889
chr2	Cufflinks	transcript	225450510	225560157	.	+	.	ID=TCONS_00120890;geneID=XLOC_056361
chr2	Cufflinks	exon	225450510	225451274	.	+	.	Parent=TCONS_00120890
chr2	Cufflinks	exon	225452513	225452553	.	+	.	Parent=TCONS_00120890
chr2	Cufflinks	exon	225471870	225472035	.	+	.	Parent=TCONS_00120890
chr2	Cufflinks	exon	225557870	225560157	.	+	.	Parent=TCONS_00120890
chr2	Cufflinks	transcript	225452270	225560157	.	+	.	ID=TCONS_00120891;geneID=XLOC_056361
chr2	Cufflinks	exon	225452270	225452553	.	+	.	Parent=TCONS_00120891
chr2	Cufflinks	exon	225471870	225472035	.	+	.	Parent=TCONS_00120891
chr2	Cufflinks	exon	225557870	225560157	.	+	.	Parent=TCONS_00120891
chr2	Cufflinks	transcript	225529633	225560157	.	+	.	ID=TCONS_00120900;geneID=XLOC_056361
chr2	Cufflinks	exon	225529633	225529687	.	+	.	Parent=TCONS_00120900
chr2	Cufflinks	exon	225557870	225560157	.	+	.	Parent=TCONS_00120900
chr2	Cufflinks	transcript	225542421	225560157	.	+	.	ID=TCONS_00120902;geneID=XLOC_056361
chr2	Cufflinks	exon	225542421	225543018	.	+	.	Parent=TCONS_00120902
chr2	Cufflinks	exon	225557870	225560157	.	+	.	Parent=TCONS_00120902
chr2	Cufflinks	transcript	225542909	225560157	.	+	.	ID=TCONS_00120903;geneID=XLOC_056361
chr2	Cufflinks	exon	225542909	225543463	.	+	.	Parent=TCONS_00120903
chr2	Cufflinks	exon	225557870	225560157	.	+	.	Parent=TCONS_00120903
chr2	Cufflinks	transcript	231571116	231577413	.	-	.	ID=TCONS_00132361;geneID=XLOC_062047
chr2	Cufflinks	exon	231571116	231571157	.	-	.	Parent=TCONS_00132361
chr2	Cufflinks	exon	231576794	231577413	.	-	.	Parent=TCONS_00132361
chr20	Cufflinks	transcript	4804456	4818206	.	+	.	ID=TCONS_00134046;geneID=XLOC_063277
chr20	Cufflinks	exon	4804456	4815395	.	+	.	Parent=TCONS_00134046
chr20	Cufflinks	exon	4816256	4818206	.	+	.	Parent=TCONS_00134046
chr20	Cufflinks	transcript	61580062	61583935	.	-	.	ID=TCONS_00137666;geneID=XLOC_064846
chr20	Cufflinks	exon	61580062	61582372	.	-	.	Parent=TCONS_00137666
chr20	Cufflinks	exon	61583870	61583935	.	-	.	Parent=TCONS_00137666
chr21	Cufflinks	transcript	15755817	15766167	.	+	.	ID=TCONS_00138137;geneID=XLOC_065209
chr21	Cufflinks	exon	15755817	15755858	.	+	.	Parent=TCONS_00138137
chr21	Cufflinks	exon	15764892	15764967	.	+	.	Parent=TCONS_00138137
chr21	Cufflinks	exon	15765643	15766167	.	+	.	Parent=TCONS_00138137
chr21	Cufflinks	transcript	15757193	15760265	.	+	.	ID=TCONS_00138138;geneID=XLOC_065210
chr21	Cufflinks	exon	15757193	15757592	.	+	.	Parent=TCONS_00138138
chr21	Cufflinks	exon	15759857	15760265	.	+	.	Parent=TCONS_00138138
chr21	Cufflinks	transcript	44527899	44530483	.	+	.	ID=TCONS_00138816;geneID=XLOC_065576
chr21	Cufflinks	exon	44527899	44528205	.	+	.	Parent=TCONS_00138816
chr21	Cufflinks	exon	44529452	44530483	.	+	.	Parent=TCONS_00138816
chr21	Cufflinks	transcript	44552763	44558541	.	+	.	ID=TCONS_00138821;geneID=XLOC_065576
chr21	Cufflinks	exon	44552763	44553227	.	+	.	Parent=TCONS_00138821
chr21	Cufflinks	exon	44554501	44558541	.	+	.	Parent=TCONS_00138821
chr21	Cufflinks	transcript	46823693	46824864	.	-	.	ID=TCONS_00140047;geneID=XLOC_066119
chr21	Cufflinks	exon	46823693	46824411	.	-	.	Parent=TCONS_00140047
chr21	Cufflinks	exon	46824728	46824864	.	-	.	Parent=TCONS_00140047
chr22	Cufflinks	transcript	19279715	19316824	.	+	.	ID=TCONS_00140392;geneID=XLOC_066344
chr22	Cufflinks	exon	19279715	19279853	.	+	.	Parent=TCONS_00140392
chr22	Cufflinks	exon	19315921	19316824	.	+	.	Parent=TCONS_00140392
chr22	Cufflinks	transcript	26821671	26824857	.	-	.	ID=TCONS_00142940;geneID=XLOC_067385
chr22	Cufflinks	exon	26821671	26822438	.	-	.	Parent=TCONS_00142940
chr22	Cufflinks	exon	26824496	26824857	.	-	.	Parent=TCONS_00142940
chr22	Cufflinks	transcript	50321874	50322802	.	-	.	ID=TCONS_00144150;geneID=XLOC_067900
chr22	Cufflinks	exon	50321874	50322472	.	-	.	Parent=TCONS_00144150
chr22	Cufflinks	exon	50322769	50322802	.	-	.	Parent=TCONS_00144150
chr3	Cufflinks	transcript	14437781	14443962	.	-	.	ID=TCONS_00154092;geneID=XLOC_072909
chr3	Cufflinks	exon	14437781	14437853	.	-	.	Parent=TCONS_00154092
chr3	Cufflinks	exon	14438409	14438553	.	-	.	Parent=TCONS_00154092
chr3	Cufflinks	exon	14439829	14440737	.	-	.	Parent=TCONS_00154092
chr3	Cufflinks	exon	14442161	14443962	.	-	.	Parent=TCONS_00154092
chr3	Cufflinks	transcript	14437781	14443962	.	-	.	ID=TCONS_00154093;geneID=XLOC_072909
chr3	Cufflinks	exon	14437781	14437853	.	-	.	Parent=TCONS_00154093
chr3	Cufflinks	exon	14438409	14438553	.	-	.	Parent=TCONS_00154093
chr3	Cufflinks	exon	14439829	14440738	.	-	.	Parent=TCONS_00154093
chr3	Cufflinks	exon	14442162	14443962	.	-	.	Parent=TCONS_00154093
chr3	Cufflinks	transcript	14439147	14443962	.	-	.	ID=TCONS_00154095;geneID=XLOC_072909
chr3	Cufflinks	exon	14439147	14440737	.	-	.	Parent=TCONS_00154095
chr3	Cufflinks	exon	14442437	14443962	.	-	.	Parent=TCONS_00154095
chr3	Cufflinks	transcript	14439147	14443962	.	-	.	ID=TCONS_00154096;geneID=XLOC_072909
chr3	Cufflinks	exon	14439147	14440737	.	-	.	Parent=TCONS_00154096
chr3	Cufflinks	exon	14442161	14443962	.	-	.	Parent=TCONS_00154096
chr3	Cufflinks	transcript	14439147	14443962	.	-	.	ID=TCONS_00154097;geneID=XLOC_072909
chr3	Cufflinks	exon	14439147	14440009	.	-	.	Parent=TCONS_00154097
chr3	Cufflinks	exon	14440644	14440737	.	-	.	Parent=TCONS_00154097
chr3	Cufflinks	exon	14442437	14443962	.	-	.	Parent=TCONS_00154097
chr3	Cufflinks	transcript	49967953	49973455	.	+	.	ID=TCONS_00147353;geneID=XLOC_069438
chr3	Cufflinks	exon	49967953	49970975	.	+	.	Parent=TCONS_00147353
chr3	Cufflinks	exon	49972747	49973455	.	+	.	Parent=TCONS_00147353
chr3	Cufflinks	transcript	49972026	49975003	.	-	.	ID=TCONS_00155849;geneID=XLOC_073688
chr3	Cufflinks	exon	49972026	49973288	.	-	.	Parent=TCONS_00155849
chr3	Cufflinks	exon	49974513	49975003	.	-	.	Parent=TCONS_00155849
chr3	Cufflinks	transcript	49972026	49975698	.	-	.	ID=TCONS_00155850;geneID=XLOC_073688
chr3	Cufflinks	exon	49972026	49973288	.	-	.	Parent=TCONS_00155850
chr3	Cufflinks	exon	49975374	49975698	.	-	.	Parent=TCONS_00155850
chr3	Cufflinks	transcript	61237266	61252087	.	+	.	ID=TCONS_00148001;geneID=XLOC_069669
chr3	Cufflinks	exon	61237266	61237301	.	+	.	Parent=TCONS_00148001
chr3	Cufflinks	exon	61251489	61252087	.	+	.	Parent=TCONS_00148001
chr3	Cufflinks	transcript	101406948	101419814	.	+	.	ID=TCONS_00148905;geneID=XLOC_070207
chr3	Cufflinks	exon	101406948	101411066	.	+	.	Parent=TCONS_00148905
chr3	Cufflinks	exon	101411737	101411813	.	+	.	Parent=TCONS_00148905
chr3	Cufflinks	exon	101417082	101417176	.	+	.	Parent=TCONS_00148905
chr3	Cufflinks	exon	101418797	101419814	.	+	.	Parent=TCONS_00148905
chr3	Cufflinks	transcript	101406948	101419814	.	+	.	ID=TCONS_00148906;geneID=XLOC_070207
chr3	Cufflinks	exon	101406948	101411813	.	+	.	Parent=TCONS_00148906
chr3	Cufflinks	exon	101418797	101419814	.	+	.	Parent=TCONS_00148906
chr3	Cufflinks	transcript	114866591	114911892	.	+	.	ID=TCONS_00149572;geneID=XLOC_070538
chr3	Cufflinks	exon	114866591	114866610	.	+	.	Parent=TCONS_00149572
chr3	Cufflinks	exon	114909735	114909856	.	+	.	Parent=TCONS_00149572
chr3	Cufflinks	exon	114910786	114911892	.	+	.	Parent=TCONS_00149572
chr3	Cufflinks	transcript	114884328	114940572	.	+	.	ID=TCONS_00149573;geneID=XLOC_070538
chr3	Cufflinks	exon	114884328	114884353	.	+	.	Parent=TCONS_00149573
chr3	Cufflinks	exon	114909735	114909856	.	+	.	Parent=TCONS_00149573
chr3	Cufflinks	exon	114910786	114911629	.	+	.	Parent=TCONS_00149573
chr3	Cufflinks	exon	114924088	114924164	.	+	.	Parent=TCONS_00149573
chr3	Cufflinks	exon	114939692	114940572	.	+	.	Parent=TCONS_00149573
chr3	Cufflinks	transcript	114958699	114960066	.	+	.	ID=TCONS_00149579;geneID=XLOC_070538
chr3	Cufflinks	exon	114958699	114958829	.	+	.	Parent=TCONS_00149579
chr3	Cufflinks	exon	114959152	114960066	.	+	.	Parent=TCONS_00149579
chr3	Cufflinks	transcript	114959205	114966513	.	+	.	ID=TCONS_00149581;geneID=XLOC_070538
chr3	Cufflinks	exon	114959205	114959219	.	+	.	Parent=TCONS_00149581
chr3	Cufflinks	exon	114965320	114966513	.	+	.	Parent=TCONS_00149581
chr3	Cufflinks	transcript	115036856	115089578	.	+	.	ID=TCONS_00149584;geneID=XLOC_070538
chr3	Cufflinks	exon	115036856	115037354	.	+	.	Parent=TCONS_00149584
chr3	Cufflinks	exon	115088906	115089578	.	+	.	Parent=TCONS_00149584
chr3	Cufflinks	transcript	115036913	115089578	.	+	.	ID=TCONS_00149585;geneID=XLOC_070538
chr3	Cufflinks	exon	115036913	115036971	.	+	.	Parent=TCONS_00149585
chr3	Cufflinks	exon	115037205	115037354	.	+	.	Parent=TCONS_00149585
chr3	Cufflinks	exon	115088906	115089578	.	+	.	Parent=TCONS_00149585
chr3	Cufflinks	transcript	125633415	125634709	.	-	.	ID=TCONS_00158736;geneID=XLOC_075092
chr3	Cufflinks	exon	125633415	125633610	.	-	.	Parent=TCONS_00158736
chr3	Cufflinks	exon	125634496	125634709	.	-	.	Parent=TCONS_00158736
chr3	Cufflinks	transcript	127542191	127565274	.	+	.	ID=TCONS_00150160;geneID=XLOC_070869
chr3	Cufflinks	exon	127542191	127556412	.	+	.	Parent=TCONS_00150160
chr3	Cufflinks	exon	127558025	127558097	.	+	.	Parent=TCONS_00150160
chr3	Cufflinks	exon	127563471	127565274	.	+	.	Parent=TCONS_00150160
chr3	Cufflinks	transcript	127542191	127565274	.	+	.	ID=TCONS_00150161;geneID=XLOC_070869
chr3	Cufflinks	exon	127542191	127558097	.	+	.	Parent=TCONS_00150161
chr3	Cufflinks	exon	127563471	127565274	.	+	.	Parent=TCONS_00150161
chr3	Cufflinks	transcript	128902877	128922928	.	+	.	ID=TCONS_00150262;geneID=XLOC_070916
chr3	Cufflinks	exon	128902877	128903315	.	+	.	Parent=TCONS_00150262
chr3	Cufflinks	exon	128917981	128922928	.	+	.	Parent=TCONS_00150262
chr3	Cufflinks	transcript	128902906	128917677	.	+	.	ID=TCONS_00150264;geneID=XLOC_070916
chr3	Cufflinks	exon	128902906	128903315	.	+	.	Parent=TCONS_00150264
chr3	Cufflinks	exon	128914908	128917677	.	+	.	Parent=TCONS_00150264
chr3	Cufflinks	transcript	189273745	189284334	.	-	.	ID=TCONS_00161352;geneID=XLOC_076450
chr3	Cufflinks	exon	189273745	189274512	.	-	.	Parent=TCONS_00161352
chr3	Cufflinks	exon	189284312	189284334	.	-	.	Parent=TCONS_00161352
chr3	Cufflinks	transcript	189273745	189320571	.	-	.	ID=TCONS_00161353;geneID=XLOC_076450
chr3	Cufflinks	exon	189273745	189274512	.	-	.	Parent=TCONS_00161353
chr3	Cufflinks	exon	189320401	189320571	.	-	.	Parent=TCONS_00161353
chr3	Cufflinks	transcript	189273745	189347967	.	-	.	ID=TCONS_00161354;geneID=XLOC_076450
chr3	Cufflinks	exon	189273745	189274512	.	-	.	Parent=TCONS_00161354
chr3	Cufflinks	exon	189347048	189347168	.	-	.	Parent=TCONS_00161354
chr3	Cufflinks	exon	189347934	189347967	.	-	.	Parent=TCONS_00161354
chr4	Cufflinks	transcript	10459157	10464174	.	+	.	ID=TCONS_00163447;geneID=XLOC_077606
chr4	Cufflinks	exon	10459157	10459386	.	+	.	Parent=TCONS_00163447
chr4	Cufflinks	exon	10463251	10464174	.	+	.	Parent=TCONS_00163447
chr4	Cufflinks	transcript	47477273	47486994	.	-	.	ID=TCONS_00170619;geneID=XLOC_081491
chr4	Cufflinks	exon	47477273	47484558	.	-	.	Parent=TCONS_00170619
chr4	Cufflinks	exon	47486288	47486994	.	-	.	Parent=TCONS_00170619
chr4	Cufflinks	transcript	47477273	47487112	.	-	.	ID=TCONS_00170620;geneID=XLOC_081491
chr4	Cufflinks	exon	47477273	47483071	.	-	.	Parent=TCONS_00170620
chr4	Cufflinks	exon	47483248	47487112	.	-	.	Parent=TCONS_00170620
chr4	Cufflinks	transcript	48271943	48306191	.	+	.	ID=TCONS_00164743;geneID=XLOC_078306
chr4	Cufflinks	exon	48271943	48272083	.	+	.	Parent=TCONS_00164743
chr4	Cufflinks	exon	48293818	48306191	.	+	.	Parent=TCONS_00164743
chr4	Cufflinks	transcript	48271956	48306191	.	+	.	ID=TCONS_00164744;geneID=XLOC_078306
chr4	Cufflinks	exon	48271956	48272083	.	+	.	Parent=TCONS_00164744
chr4	Cufflinks	exon	48290138	48298196	.	+	.	Parent=TCONS_00164744
chr4	Cufflinks	exon	48298290	48306191	.	+	.	Parent=TCONS_00164744
chr4	Cufflinks	transcript	48271971	48306191	.	+	.	ID=TCONS_00164745;geneID=XLOC_078306
chr4	Cufflinks	exon	48271971	48272049	.	+	.	Parent=TCONS_00164745
chr4	Cufflinks	exon	48290138	48290204	.	+	.	Parent=TCONS_00164745
chr4	Cufflinks	exon	48293818	48306191	.	+	.	Parent=TCONS_00164745
chr4	Cufflinks	transcript	48271983	48306191	.	+	.	ID=TCONS_00164746;geneID=XLOC_078306
chr4	Cufflinks	exon	48271983	48272049	.	+	.	Parent=TCONS_00164746
chr4	Cufflinks	exon	48293818	48306191	.	+	.	Parent=TCONS_00164746
chr4	Cufflinks	transcript	48271983	48306191	.	+	.	ID=TCONS_00164747;geneID=XLOC_078306
chr4	Cufflinks	exon	48271983	48272083	.	+	.	Parent=TCONS_00164747
chr4	Cufflinks	exon	48290138	48290204	.	+	.	Parent=TCONS_00164747
chr4	Cufflinks	exon	48293818	48306191	.	+	.	Parent=TCONS_00164747
chr4	Cufflinks	transcript	48271983	48306191	.	+	.	ID=TCONS_00164748;geneID=XLOC_078306
chr4	Cufflinks	exon	48271983	48272083	.	+	.	Parent=TCONS_00164748
chr4	Cufflinks	exon	48294329	48306191	.	+	.	Parent=TCONS_00164748
chr4	Cufflinks	transcript	48271983	48306191	.	+	.	ID=TCONS_00164749;geneID=XLOC_078306
chr4	Cufflinks	exon	48271983	48272049	.	+	.	Parent=TCONS_00164749
chr4	Cufflinks	exon	48293818	48294602	.	+	.	Parent=TCONS_00164749
chr4	Cufflinks	exon	48297775	48306191	.	+	.	Parent=TCONS_00164749
chr4	Cufflinks	transcript	48271987	48306191	.	+	.	ID=TCONS_00164750;geneID=XLOC_078306
chr4	Cufflinks	exon	48271987	48272083	.	+	.	Parent=TCONS_00164750
chr4	Cufflinks	exon	48290138	48290204	.	+	.	Parent=TCONS_00164750
chr4	Cufflinks	exon	48293836	48295794	.	+	.	Parent=TCONS_00164750
chr4	Cufflinks	exon	48295819	48297916	.	+	.	Parent=TCONS_00164750
chr4	Cufflinks	exon	48304037	48306191	.	+	.	Parent=TCONS_00164750
chr4	Cufflinks	transcript	48271992	48292634	.	+	.	ID=TCONS_00164751;geneID=XLOC_078306
chr4	Cufflinks	exon	48271992	48272083	.	+	.	Parent=TCONS_00164751
chr4	Cufflinks	exon	48281596	48281697	.	+	.	Parent=TCONS_00164751
chr4	Cufflinks	exon	48290138	48292634	.	+	.	Parent=TCONS_00164751
chr4	Cufflinks	transcript	48271992	48306191	.	+	.	ID=TCONS_00164752;geneID=XLOC_078306
chr4	Cufflinks	exon	48271992	48272083	.	+	.	Parent=TCONS_00164752
chr4	Cufflinks	exon	48293818	48294859	.	+	.	Parent=TCONS_00164752
chr4	Cufflinks	exon	48297775	48306191	.	+	.	Parent=TCONS_00164752
chr4	Cufflinks	transcript	48271999	48306191	.	+	.	ID=TCONS_00164753;geneID=XLOC_078306
chr4	Cufflinks	exon	48271999	48272334	.	+	.	Parent=TCONS_00164753
chr4	Cufflinks	exon	48293818	48306191	.	+	.	Parent=TCONS_00164753
chr4	Cufflinks	transcript	48272002	48306191	.	+	.	ID=TCONS_00164754;geneID=XLOC_078306
chr4	Cufflinks	exon	48272002	48272083	.	+	.	Parent=TCONS_00164754
chr4	Cufflinks	exon	48281596	48281697	.	+	.	Parent=TCONS_00164754
chr4	Cufflinks	exon	48293818	48306191	.	+	.	Parent=TCONS_00164754
chr4	Cufflinks	transcript	48281060	48306191	.	+	.	ID=TCONS_00164755;geneID=XLOC_078306
chr4	Cufflinks	exon	48281060	48290204	.	+	.	Parent=TCONS_00164755
chr4	Cufflinks	exon	48293818	48306191	.	+	.	Parent=TCONS_00164755
chr4	Cufflinks	transcript	48281684	48306191	.	+	.	ID=TCONS_00164756;geneID=XLOC_078306
chr4	Cufflinks	exon	48281684	48281697	.	+	.	Parent=TCONS_00164756
chr4	Cufflinks	exon	48290138	48290204	.	+	.	Parent=TCONS_00164756
chr4	Cufflinks	exon	48293818	48306191	.	+	.	Parent=TCONS_00164756
chr4	Cufflinks	transcript	48286222	48306191	.	+	.	ID=TCONS_00164758;geneID=XLOC_078306
chr4	Cufflinks	exon	48286222	48290204	.	+	.	Parent=TCONS_00164758
chr4	Cufflinks	exon	48293836	48294859	.	+	.	Parent=TCONS_00164758
chr4	Cufflinks	exon	48297775	48306191	.	+	.	Parent=TCONS_00164758
chr4	Cufflinks	transcript	48292949	48306191	.	+	.	ID=TCONS_00164759;geneID=XLOC_078306
chr4	Cufflinks	exon	48292949	48294562	.	+	.	Parent=TCONS_00164759
chr4	Cufflinks	exon	48294864	48306191	.	+	.	Parent=TCONS_00164759
chr4	Cufflinks	transcript	77069725	77074477	.	+	.	ID=TCONS_00165513;geneID=XLOC_078747
chr4	Cufflinks	exon	77069725	77069755	.	+	.	Parent=TCONS_00165513
chr4	Cufflinks	exon	77070360	77074477	.	+	.	Parent=TCONS_00165513
chr4	Cufflinks	transcript	77860643	77870700	.	-	.	ID=TCONS_00171521;geneID=XLOC_082025
chr4	Cufflinks	exon	77860643	77864657	.	-	.	Parent=TCONS_00171521
chr4	Cufflinks	exon	77867654	77870700	.	-	.	Parent=TCONS_00171521
chr4	Cufflinks	transcript	77860643	77870741	.	-	.	ID=TCONS_00171522;geneID=XLOC_082025
chr4	Cufflinks	exon	77860643	77870301	.	-	.	Parent=TCONS_00171522
chr4	Cufflinks	exon	77870432	77870741	.	-	.	Parent=TCONS_00171522
chr4	Cufflinks	transcript	77860643	77870792	.	-	.	ID=TCONS_00171523;geneID=XLOC_082025
chr4	Cufflinks	exon	77860643	77864657	.	-	.	Parent=TCONS_00171523
chr4	Cufflinks	exon	77870116	77870792	.	-	.	Parent=TCONS_00171523
chr4	Cufflinks	transcript	128790999	128801970	.	-	.	ID=TCONS_00173083;geneID=XLOC_082764
chr4	Cufflinks	exon	128790999	128792935	.	-	.	Parent=TCONS_00173083
chr4	Cufflinks	exon	128793647	128801970	.	-	.	Parent=TCONS_00173083
chr4	Cufflinks	transcript	147443595	147496291	.	+	.	ID=TCONS_00167451;geneID=XLOC_079796
chr4	Cufflinks	exon	147443595	147444269	.	+	.	Parent=TCONS_00167451
chr4	Cufflinks	exon	147496275	147496291	.	+	.	Parent=TCONS_00167451
chr5	Cufflinks	transcript	693626	695011	.	+	.	ID=TCONS_00175548;geneID=XLOC_084289
chr5	Cufflinks	exon	693626	693837	.	+	.	Parent=TCONS_00175548
chr5	Cufflinks	exon	694196	695011	.	+	.	Parent=TCONS_00175548
chr5	Cufflinks	transcript	1112769	1131053	.	+	.	ID=TCONS_00175573;geneID=XLOC_084301
chr5	Cufflinks	exon	1112769	1115896	.	+	.	Parent=TCONS_00175573
chr5	Cufflinks	exon	1116066	1116484	.	+	.	Parent=TCONS_00175573
chr5	Cufflinks	exon	1116586	1116939	.	+	.	Parent=TCONS_00175573
chr5	Cufflinks	exon	1117041	1131053	.	+	.	Parent=TCONS_00175573
chr5	Cufflinks	transcript	1295287	1297992	.	+	.	ID=TCONS_00175580;geneID=XLOC_084307
chr5	Cufflinks	exon	1295287	1295298	.	+	.	Parent=TCONS_00175580
chr5	Cufflinks	exon	1295842	1297992	.	+	.	Parent=TCONS_00175580
chr5	Cufflinks	transcript	1295294	1297992	.	+	.	ID=TCONS_00175581;geneID=XLOC_084307
chr5	Cufflinks	exon	1295294	1295582	.	+	.	Parent=TCONS_00175581
chr5	Cufflinks	exon	1295842	1297992	.	+	.	Parent=TCONS_00175581
chr5	Cufflinks	transcript	1295329	1297992	.	+	.	ID=TCONS_00175582;geneID=XLOC_084307
chr5	Cufflinks	exon	1295329	1295841	.	+	.	Parent=TCONS_00175582
chr5	Cufflinks	exon	1296369	1296453	.	+	.	Parent=TCONS_00175582
chr5	Cufflinks	exon	1296635	1297992	.	+	.	Parent=TCONS_00175582
chr5	Cufflinks	transcript	1525945	1538822	.	+	.	ID=TCONS_00175604;geneID=XLOC_084320
chr5	Cufflinks	exon	1525945	1526197	.	+	.	Parent=TCONS_00175604
chr5	Cufflinks	exon	1527468	1527538	.	+	.	Parent=TCONS_00175604
chr5	Cufflinks	exon	1527683	1538822	.	+	.	Parent=TCONS_00175604
chr5	Cufflinks	transcript	10343090	10352216	.	-	.	ID=TCONS_00182930;geneID=XLOC_088181
chr5	Cufflinks	exon	10343090	10343436	.	-	.	Parent=TCONS_00182930
chr5	Cufflinks	exon	10351650	10351885	.	-	.	Parent=TCONS_00182930
chr5	Cufflinks	exon	10352180	10352216	.	-	.	Parent=TCONS_00182930
chr5	Cufflinks	transcript	66492897	66496121	.	+	.	ID=TCONS_00177578;geneID=XLOC_085561
chr5	Cufflinks	exon	66492897	66492920	.	+	.	Parent=TCONS_00177578
chr5	Cufflinks	exon	66495476	66496121	.	+	.	Parent=TCONS_00177578
chr5	Cufflinks	transcript	75013479	75030494	.	+	.	ID=TCONS_00177988;geneID=XLOC_085841
chr5	Cufflinks	exon	75013479	75013593	.	+	.	Parent=TCONS_00177988
chr5	Cufflinks	exon	75015760	75015882	.	+	.	Parent=TCONS_00177988
chr5	Cufflinks	exon	75025889	75030494	.	+	.	Parent=TCONS_00177988
chr5	Cufflinks	transcript	75013498	75030494	.	+	.	ID=TCONS_00177989;geneID=XLOC_085841
chr5	Cufflinks	exon	75013498	75013593	.	+	.	Parent=TCONS_00177989
chr5	Cufflinks	exon	75015760	75015882	.	+	.	Parent=TCONS_00177989
chr5	Cufflinks	exon	75025889	75026017	.	+	.	Parent=TCONS_00177989
chr5	Cufflinks	exon	75026527	75030494	.	+	.	Parent=TCONS_00177989
chr5	Cufflinks	transcript	79552027	79556550	.	+	.	ID=TCONS_00178166;geneID=XLOC_085933
chr5	Cufflinks	exon	79552027	79552669	.	+	.	Parent=TCONS_00178166
chr5	Cufflinks	exon	79552962	79556550	.	+	.	Parent=TCONS_00178166
chr5	Cufflinks	transcript	100239128	100288643	.	+	.	ID=TCONS_00178919;geneID=XLOC_086317
chr5	Cufflinks	exon	100239128	100240279	.	+	.	Parent=TCONS_00178919
chr5	Cufflinks	exon	100275670	100288643	.	+	.	Parent=TCONS_00178919
chr5	Cufflinks	transcript	112259058	112275398	.	+	.	ID=TCONS_00179241;geneID=XLOC_086530
chr5	Cufflinks	exon	112259058	112259353	.	+	.	Parent=TCONS_00179241
chr5	Cufflinks	exon	112268582	112268693	.	+	.	Parent=TCONS_00179241
chr5	Cufflinks	exon	112269357	112274116	.	+	.	Parent=TCONS_00179241
chr5	Cufflinks	exon	112274410	112275398	.	+	.	Parent=TCONS_00179241
chr5	Cufflinks	transcript	112259058	112292166	.	+	.	ID=TCONS_00179242;geneID=XLOC_086530
chr5	Cufflinks	exon	112259058	112259353	.	+	.	Parent=TCONS_00179242
chr5	Cufflinks	exon	112268582	112268693	.	+	.	Parent=TCONS_00179242
chr5	Cufflinks	exon	112289940	112292166	.	+	.	Parent=TCONS_00179242
chr5	Cufflinks	transcript	112265265	112292166	.	+	.	ID=TCONS_00179244;geneID=XLOC_086530
chr5	Cufflinks	exon	112265265	112265286	.	+	.	Parent=TCONS_00179244
chr5	Cufflinks	exon	112268582	112268693	.	+	.	Parent=TCONS_00179244
chr5	Cufflinks	exon	112269357	112269387	.	+	.	Parent=TCONS_00179244
chr5	Cufflinks	exon	112289940	112292166	.	+	.	Parent=TCONS_00179244
chr5	Cufflinks	transcript	122104583	122110581	.	-	.	ID=TCONS_00186268;geneID=XLOC_090118
chr5	Cufflinks	exon	122104583	122104925	.	-	.	Parent=TCONS_00186268
chr5	Cufflinks	exon	122109879	122110581	.	-	.	Parent=TCONS_00186268
chr5	Cufflinks	transcript	135357360	135363958	.	-	.	ID=TCONS_00186942;geneID=XLOC_090464
chr5	Cufflinks	exon	135357360	135357550	.	-	.	Parent=TCONS_00186942
chr5	Cufflinks	exon	135360348	135360468	.	-	.	Parent=TCONS_00186942
chr5	Cufflinks	exon	135360552	135360631	.	-	.	Parent=TCONS_00186942
chr5	Cufflinks	exon	135363934	135363958	.	-	.	Parent=TCONS_00186942
chr5	Cufflinks	transcript	135547466	135548387	.	+	.	ID=TCONS_00180297;geneID=XLOC_087047
chr5	Cufflinks	exon	135547466	135547647	.	+	.	Parent=TCONS_00180297
chr5	Cufflinks	exon	135547806	135548387	.	+	.	Parent=TCONS_00180297
chr5	Cufflinks	transcript	141301043	141303072	.	-	.	ID=TCONS_00187309;geneID=XLOC_090600
chr5	Cufflinks	exon	141301043	141301926	.	-	.	Parent=TCONS_00187309
chr5	Cufflinks	exon	141302680	141303072	.	-	.	Parent=TCONS_00187309
chr5	Cufflinks	transcript	150154583	150155964	.	-	.	ID=TCONS_00187581;geneID=XLOC_090754
chr5	Cufflinks	exon	150154583	150155275	.	-	.	Parent=TCONS_00187581
chr5	Cufflinks	exon	150155583	150155964	.	-	.	Parent=TCONS_00187581
chr5	Cufflinks	transcript	157002922	157004015	.	+	.	ID=TCONS_00181419;geneID=XLOC_087500
chr5	Cufflinks	exon	157002922	157002964	.	+	.	Parent=TCONS_00181419
chr5	Cufflinks	exon	157003291	157004015	.	+	.	Parent=TCONS_00181419
chr5	Cufflinks	transcript	157003080	157004015	.	+	.	ID=TCONS_00181420;geneID=XLOC_087500
chr5	Cufflinks	exon	157003080	157003141	.	+	.	Parent=TCONS_00181420
chr5	Cufflinks	exon	157003291	157004015	.	+	.	Parent=TCONS_00181420
chr5	Cufflinks	transcript	169754005	169758197	.	-	.	ID=TCONS_00188183;geneID=XLOC_091031
chr5	Cufflinks	exon	169754005	169754045	.	-	.	Parent=TCONS_00188183
chr5	Cufflinks	exon	169757617	169758197	.	-	.	Parent=TCONS_00188183
chr5	Cufflinks	transcript	178967697	178969599	.	-	.	ID=TCONS_00188791;geneID=XLOC_091282
chr5	Cufflinks	exon	178967697	178967833	.	-	.	Parent=TCONS_00188791
chr5	Cufflinks	exon	178968723	178969599	.	-	.	Parent=TCONS_00188791
chr5	Cufflinks	transcript	178967697	178975753	.	-	.	ID=TCONS_00188793;geneID=XLOC_091282
chr5	Cufflinks	exon	178967697	178968089	.	-	.	Parent=TCONS_00188793
chr5	Cufflinks	exon	178970469	178975753	.	-	.	Parent=TCONS_00188793
chr5	Cufflinks	transcript	180457626	180465526	.	-	.	ID=TCONS_00188977;geneID=XLOC_091321
chr5	Cufflinks	exon	180457626	180459081	.	-	.	Parent=TCONS_00188977
chr5	Cufflinks	exon	180464932	180465526	.	-	.	Parent=TCONS_00188977
chr6	Cufflinks	transcript	389004	391594	.	-	.	ID=TCONS_00196866;geneID=XLOC_095430
chr6	Cufflinks	exon	389004	390103	.	-	.	Parent=TCONS_00196866
chr6	Cufflinks	exon	390464	391594	.	-	.	Parent=TCONS_00196866
chr6	Cufflinks	transcript	13572098	13574374	.	-	.	ID=TCONS_00197463;geneID=XLOC_095735
chr6	Cufflinks	exon	13572098	13573453	.	-	.	Parent=TCONS_00197463
chr6	Cufflinks	exon	13574197	13574374	.	-	.	Parent=TCONS_00197463
chr6	Cufflinks	transcript	17708500	17711558	.	+	.	ID=TCONS_00190604;geneID=XLOC_092459
chr6	Cufflinks	exon	17708500	17711119	.	+	.	Parent=TCONS_00190604
chr6	Cufflinks	exon	17711256	17711558	.	+	.	Parent=TCONS_00190604
chr6	Cufflinks	transcript	18265264	18266444	.	+	.	ID=TCONS_00190623;geneID=XLOC_092469
chr6	Cufflinks	exon	18265264	18265308	.	+	.	Parent=TCONS_00190623
chr6	Cufflinks	exon	18265961	18266444	.	+	.	Parent=TCONS_00190623
chr6	Cufflinks	transcript	44234987	44238066	.	+	.	ID=TCONS_00193040;geneID=XLOC_093388
chr6	Cufflinks	exon	44234987	44236238	.	+	.	Parent=TCONS_00193040
chr6	Cufflinks	exon	44237038	44238066	.	+	.	Parent=TCONS_00193040
chr6	Cufflinks	transcript	44352173	44353817	.	-	.	ID=TCONS_00199948;geneID=XLOC_096727
chr6	Cufflinks	exon	44352173	44353266	.	-	.	Parent=TCONS_00199948
chr6	Cufflinks	exon	44353787	44353817	.	-	.	Parent=TCONS_00199948
chr6	Cufflinks	transcript	53531994	53551297	.	+	.	ID=TCONS_00193260;geneID=XLOC_093502
chr6	Cufflinks	exon	53531994	53532157	.	+	.	Parent=TCONS_00193260
chr6	Cufflinks	exon	53550290	53550424	.	+	.	Parent=TCONS_00193260
chr6	Cufflinks	exon	53550587	53551297	.	+	.	Parent=TCONS_00193260
chr6	Cufflinks	transcript	79788165	79791181	.	+	.	ID=TCONS_00193799;geneID=XLOC_093825
chr6	Cufflinks	exon	79788165	79788587	.	+	.	Parent=TCONS_00193799
chr6	Cufflinks	exon	79789154	79791181	.	+	.	Parent=TCONS_00193799
chr6	Cufflinks	transcript	90139952	90142152	.	-	.	ID=TCONS_00201073;geneID=XLOC_097289
chr6	Cufflinks	exon	90139952	90141248	.	-	.	Parent=TCONS_00201073
chr6	Cufflinks	exon	90141371	90142152	.	-	.	Parent=TCONS_00201073
chr6	Cufflinks	transcript	91007043	91012124	.	+	.	ID=TCONS_00194225;geneID=XLOC_094067
chr6	Cufflinks	exon	91007043	91007455	.	+	.	Parent=TCONS_00194225
chr6	Cufflinks	exon	91011921	91012124	.	+	.	Parent=TCONS_00194225
chr6	Cufflinks	transcript	97346094	97358403	.	+	.	ID=TCONS_00194299;geneID=XLOC_094122
chr6	Cufflinks	exon	97346094	97346117	.	+	.	Parent=TCONS_00194299
chr6	Cufflinks	exon	97348191	97348278	.	+	.	Parent=TCONS_00194299
chr6	Cufflinks	exon	97353325	97353422	.	+	.	Parent=TCONS_00194299
chr6	Cufflinks	exon	97356714	97358403	.	+	.	Parent=TCONS_00194299
chr7	Cufflinks	transcript	6139749	6144262	.	-	.	ID=TCONS_00212215;geneID=XLOC_102783
chr7	Cufflinks	exon	6139749	6143365	.	-	.	Parent=TCONS_00212215
chr7	Cufflinks	exon	6144017	6144262	.	-	.	Parent=TCONS_00212215
chr7	Cufflinks	transcript	22397029	22402510	.	+	.	ID=TCONS_00205473;geneID=XLOC_099768
chr7	Cufflinks	exon	22397029	22398112	.	+	.	Parent=TCONS_00205473
chr7	Cufflinks	exon	22398414	22402510	.	+	.	Parent=TCONS_00205473
chr7	Cufflinks	transcript	23526902	23529158	.	-	.	ID=TCONS_00212863;geneID=XLOC_103164
chr7	Cufflinks	exon	23526902	23528542	.	-	.	Parent=TCONS_00212863
chr7	Cufflinks	exon	23528795	23529158	.	-	.	Parent=TCONS_00212863
chr7	Cufflinks	transcript	72938487	72943574	.	+	.	ID=TCONS_00207741;geneID=XLOC_100730
chr7	Cufflinks	exon	72938487	72939484	.	+	.	Parent=TCONS_00207741
chr7	Cufflinks	exon	72942460	72943574	.	+	.	Parent=TCONS_00207741
chr7	Cufflinks	transcript	75368933	75371730	.	+	.	ID=TCONS_00207964;geneID=XLOC_100823
chr7	Cufflinks	exon	75368933	75369368	.	+	.	Parent=TCONS_00207964
chr7	Cufflinks	exon	75370053	75371730	.	+	.	Parent=TCONS_00207964
chr7	Cufflinks	transcript	87543289	87563328	.	-	.	ID=TCONS_00215426;geneID=XLOC_104392
chr7	Cufflinks	exon	87543289	87543308	.	-	.	Parent=TCONS_00215426
chr7	Cufflinks	exon	87563028	87563328	.	-	.	Parent=TCONS_00215426
chr7	Cufflinks	transcript	98914997	98923422	.	-	.	ID=TCONS_00215850;geneID=XLOC_104610
chr7	Cufflinks	exon	98914997	98915652	.	-	.	Parent=TCONS_00215850
chr7	Cufflinks	exon	98916860	98917067	.	-	.	Parent=TCONS_00215850
chr7	Cufflinks	exon	98923137	98923422	.	-	.	Parent=TCONS_00215850
chr7	Cufflinks	transcript	134329192	134331353	.	-	.	ID=TCONS_00217420;geneID=XLOC_105377
chr7	Cufflinks	exon	134329192	134331009	.	-	.	Parent=TCONS_00217420
chr7	Cufflinks	exon	134331205	134331353	.	-	.	Parent=TCONS_00217420
chr7	Cufflinks	transcript	134329192	134331353	.	-	.	ID=TCONS_00217421;geneID=XLOC_105377
chr7	Cufflinks	exon	134329192	134331004	.	-	.	Parent=TCONS_00217421
chr7	Cufflinks	exon	134331200	134331353	.	-	.	Parent=TCONS_00217421
chr7	Cufflinks	transcript	140624776	140626933	.	+	.	ID=TCONS_00210711;geneID=XLOC_102128
chr7	Cufflinks	exon	140624776	140626302	.	+	.	Parent=TCONS_00210711
chr7	Cufflinks	exon	140626871	140626933	.	+	.	Parent=TCONS_00210711
chr7	Cufflinks	transcript	158497869	158501040	.	+	.	ID=TCONS_00211717;geneID=XLOC_102563
chr7	Cufflinks	exon	158497869	158500633	.	+	.	Parent=TCONS_00211717
chr7	Cufflinks	exon	158500752	158501040	.	+	.	Parent=TCONS_00211717
chr7	Cufflinks	transcript	158497999	158501040	.	+	.	ID=TCONS_00211718;geneID=XLOC_102563
chr7	Cufflinks	exon	158497999	158498011	.	+	.	Parent=TCONS_00211718
chr7	Cufflinks	exon	158500374	158501040	.	+	.	Parent=TCONS_00211718
chr7	Cufflinks	transcript	158498086	158501040	.	+	.	ID=TCONS_00211719;geneID=XLOC_102563
chr7	Cufflinks	exon	158498086	158498107	.	+	.	Parent=TCONS_00211719
chr7	Cufflinks	exon	158500374	158501040	.	+	.	Parent=TCONS_00211719
chr8	Cufflinks	transcript	11336024	11342060	.	-	.	ID=TCONS_00224918;geneID=XLOC_109528
chr8	Cufflinks	exon	11336024	11337076	.	-	.	Parent=TCONS_00224918
chr8	Cufflinks	exon	11337862	11337997	.	-	.	Parent=TCONS_00224918
chr8	Cufflinks	exon	11341883	11342060	.	-	.	Parent=TCONS_00224918
chr8	Cufflinks	transcript	11336024	11351436	.	-	.	ID=TCONS_00224919;geneID=XLOC_109528
chr8	Cufflinks	exon	11336024	11337148	.	-	.	Parent=TCONS_00224919
chr8	Cufflinks	exon	11337862	11337997	.	-	.	Parent=TCONS_00224919
chr8	Cufflinks	exon	11351219	11351436	.	-	.	Parent=TCONS_00224919
chr8	Cufflinks	transcript	11340487	11342263	.	-	.	ID=TCONS_00224925;geneID=XLOC_109528
chr8	Cufflinks	exon	11340487	11341050	.	-	.	Parent=TCONS_00224925
chr8	Cufflinks	exon	11341301	11342263	.	-	.	Parent=TCONS_00224925
chr8	Cufflinks	transcript	103668413	103679439	.	+	.	ID=TCONS_00222876;geneID=XLOC_108561
chr8	Cufflinks	exon	103668413	103669014	.	+	.	Parent=TCONS_00222876
chr8	Cufflinks	exon	103678431	103679439	.	+	.	Parent=TCONS_00222876
chr8	Cufflinks	transcript	103668416	103679439	.	+	.	ID=TCONS_00222877;geneID=XLOC_108561
chr8	Cufflinks	exon	103668416	103668896	.	+	.	Parent=TCONS_00222877
chr8	Cufflinks	exon	103678431	103679439	.	+	.	Parent=TCONS_00222877
chr8	Cufflinks	transcript	103668416	103699520	.	+	.	ID=TCONS_00222878;geneID=XLOC_108561
chr8	Cufflinks	exon	103668416	103668896	.	+	.	Parent=TCONS_00222878
chr8	Cufflinks	exon	103678431	103678567	.	+	.	Parent=TCONS_00222878
chr8	Cufflinks	exon	103679574	103679711	.	+	.	Parent=TCONS_00222878
chr8	Cufflinks	exon	103682368	103682498	.	+	.	Parent=TCONS_00222878
chr8	Cufflinks	exon	103695808	103695982	.	+	.	Parent=TCONS_00222878
chr8	Cufflinks	exon	103697983	103699520	.	+	.	Parent=TCONS_00222878
chr8	Cufflinks	transcript	103668417	103699520	.	+	.	ID=TCONS_00222879;geneID=XLOC_108561
chr8	Cufflinks	exon	103668417	103669014	.	+	.	Parent=TCONS_00222879
chr8	Cufflinks	exon	103678431	103678567	.	+	.	Parent=TCONS_00222879
chr8	Cufflinks	exon	103679574	103679711	.	+	.	Parent=TCONS_00222879
chr8	Cufflinks	exon	103682368	103682498	.	+	.	Parent=TCONS_00222879
chr8	Cufflinks	exon	103695808	103695982	.	+	.	Parent=TCONS_00222879
chr8	Cufflinks	exon	103697983	103699520	.	+	.	Parent=TCONS_00222879
chr8	Cufflinks	transcript	103668417	103699520	.	+	.	ID=TCONS_00222880;geneID=XLOC_108561
chr8	Cufflinks	exon	103668417	103669014	.	+	.	Parent=TCONS_00222880
chr8	Cufflinks	exon	103678431	103678567	.	+	.	Parent=TCONS_00222880
chr8	Cufflinks	exon	103682368	103682498	.	+	.	Parent=TCONS_00222880
chr8	Cufflinks	exon	103695808	103695982	.	+	.	Parent=TCONS_00222880
chr8	Cufflinks	exon	103697986	103699520	.	+	.	Parent=TCONS_00222880
chr8	Cufflinks	transcript	103668417	103699520	.	+	.	ID=TCONS_00222881;geneID=XLOC_108561
chr8	Cufflinks	exon	103668417	103669014	.	+	.	Parent=TCONS_00222881
chr8	Cufflinks	exon	103678431	103678567	.	+	.	Parent=TCONS_00222881
chr8	Cufflinks	exon	103682368	103682498	.	+	.	Parent=TCONS_00222881
chr8	Cufflinks	exon	103695808	103695982	.	+	.	Parent=TCONS_00222881
chr8	Cufflinks	exon	103698446	103699520	.	+	.	Parent=TCONS_00222881
chr8	Cufflinks	transcript	103668417	103699520	.	+	.	ID=TCONS_00222882;geneID=XLOC_108561
chr8	Cufflinks	exon	103668417	103669014	.	+	.	Parent=TCONS_00222882
chr8	Cufflinks	exon	103678431	103678567	.	+	.	Parent=TCONS_00222882
chr8	Cufflinks	exon	103682368	103682498	.	+	.	Parent=TCONS_00222882
chr8	Cufflinks	exon	103695808	103695982	.	+	.	Parent=TCONS_00222882
chr8	Cufflinks	exon	103697983	103698100	.	+	.	Parent=TCONS_00222882
chr8	Cufflinks	exon	103698446	103699520	.	+	.	Parent=TCONS_00222882
chr8	Cufflinks	transcript	103668417	103699520	.	+	.	ID=TCONS_00222883;geneID=XLOC_108561
chr8	Cufflinks	exon	103668417	103669014	.	+	.	Parent=TCONS_00222883
chr8	Cufflinks	exon	103678431	103678567	.	+	.	Parent=TCONS_00222883
chr8	Cufflinks	exon	103682368	103682498	.	+	.	Parent=TCONS_00222883
chr8	Cufflinks	exon	103695808	103695982	.	+	.	Parent=TCONS_00222883
chr8	Cufflinks	exon	103697983	103699520	.	+	.	Parent=TCONS_00222883
chr8	Cufflinks	transcript	125741325	125743505	.	+	.	ID=TCONS_00223450;geneID=XLOC_108877
chr8	Cufflinks	exon	125741325	125742307	.	+	.	Parent=TCONS_00223450
chr8	Cufflinks	exon	125743299	125743505	.	+	.	Parent=TCONS_00223450
chr8	Cufflinks	transcript	144912604	144915262	.	+	.	ID=TCONS_00224135;geneID=XLOC_109172
chr8	Cufflinks	exon	144912604	144913160	.	+	.	Parent=TCONS_00224135
chr8	Cufflinks	exon	144914333	144915262	.	+	.	Parent=TCONS_00224135
chr8	Cufflinks	transcript	146018115	146018806	.	+	.	ID=TCONS_00224321;geneID=XLOC_109229
chr8	Cufflinks	exon	146018115	146018515	.	+	.	Parent=TCONS_00224321
chr8	Cufflinks	exon	146018796	146018806	.	+	.	Parent=TCONS_00224321
chr9	Cufflinks	transcript	4416880	4490418	.	-	.	ID=TCONS_00234876;geneID=XLOC_114843
chr9	Cufflinks	exon	4416880	4431841	.	-	.	Parent=TCONS_00234876
chr9	Cufflinks	exon	4489628	4490418	.	-	.	Parent=TCONS_00234876
chr9	Cufflinks	transcript	88410323	88419816	.	-	.	ID=TCONS_00237065;geneID=XLOC_115997
chr9	Cufflinks	exon	88410323	88410371	.	-	.	Parent=TCONS_00237065
chr9	Cufflinks	exon	88417616	88417744	.	-	.	Parent=TCONS_00237065
chr9	Cufflinks	exon	88418353	88418524	.	-	.	Parent=TCONS_00237065
chr9	Cufflinks	exon	88419490	88419816	.	-	.	Parent=TCONS_00237065
chr9	Cufflinks	transcript	100797542	100802778	.	-	.	ID=TCONS_00237690;geneID=XLOC_116280
chr9	Cufflinks	exon	100797542	100798095	.	-	.	Parent=TCONS_00237690
chr9	Cufflinks	exon	100802723	100802778	.	-	.	Parent=TCONS_00237690
chr9	Cufflinks	transcript	100797542	100818182	.	-	.	ID=TCONS_00237691;geneID=XLOC_116280
chr9	Cufflinks	exon	100797542	100798095	.	-	.	Parent=TCONS_00237691
chr9	Cufflinks	exon	100815969	100818182	.	-	.	Parent=TCONS_00237691
chr9	Cufflinks	transcript	100806787	100818182	.	-	.	ID=TCONS_00237692;geneID=XLOC_116280
chr9	Cufflinks	exon	100806787	100808837	.	-	.	Parent=TCONS_00237692
chr9	Cufflinks	exon	100810238	100813049	.	-	.	Parent=TCONS_00237692
chr9	Cufflinks	exon	100813176	100818182	.	-	.	Parent=TCONS_00237692
chr9	Cufflinks	transcript	100806787	100818182	.	-	.	ID=TCONS_00237693;geneID=XLOC_116280
chr9	Cufflinks	exon	100806787	100813049	.	-	.	Parent=TCONS_00237693
chr9	Cufflinks	exon	100813176	100818182	.	-	.	Parent=TCONS_00237693
chr9	Cufflinks	transcript	101561451	101569083	.	-	.	ID=TCONS_00237747;geneID=XLOC_116303
chr9	Cufflinks	exon	101561451	101561891	.	-	.	Parent=TCONS_00237747
chr9	Cufflinks	exon	101569053	101569083	.	-	.	Parent=TCONS_00237747
chr9	Cufflinks	transcript	130341441	130342454	.	+	.	ID=TCONS_00233755;geneID=XLOC_114444
chr9	Cufflinks	exon	130341441	130341813	.	+	.	Parent=TCONS_00233755
chr9	Cufflinks	exon	130342260	130342454	.	+	.	Parent=TCONS_00233755
chr9	Cufflinks	transcript	131419554	131421520	.	+	.	ID=TCONS_00233882;geneID=XLOC_114487
chr9	Cufflinks	exon	131419554	131420721	.	+	.	Parent=TCONS_00233882
chr9	Cufflinks	exon	131421288	131421520	.	+	.	Parent=TCONS_00233882
chr9	Cufflinks	transcript	136858263	136860832	.	+	.	ID=TCONS_00234297;geneID=XLOC_114624
chr9	Cufflinks	exon	136858263	136858271	.	+	.	Parent=TCONS_00234297
chr9	Cufflinks	exon	136858630	136860832	.	+	.	Parent=TCONS_00234297
chrX	Cufflinks	transcript	11773107	11775855	.	-	.	ID=TCONS_00242964;geneID=XLOC_118968
chrX	Cufflinks	exon	11773107	11773639	.	-	.	Parent=TCONS_00242964
chrX	Cufflinks	exon	11774871	11775855	.	-	.	Parent=TCONS_00242964
chrX	Cufflinks	transcript	13340129	13343722	.	+	.	ID=TCONS_00240162;geneID=XLOC_117562
chrX	Cufflinks	exon	13340129	13340228	.	+	.	Parent=TCONS_00240162
chrX	Cufflinks	exon	13340336	13340455	.	+	.	Parent=TCONS_00240162
chrX	Cufflinks	exon	13342130	13342710	.	+	.	Parent=TCONS_00240162
chrX	Cufflinks	exon	13342928	13343022	.	+	.	Parent=TCONS_00240162
chrX	Cufflinks	exon	13343130	13343189	.	+	.	Parent=TCONS_00240162
chrX	Cufflinks	exon	13343377	13343539	.	+	.	Parent=TCONS_00240162
chrX	Cufflinks	exon	13343646	13343722	.	+	.	Parent=TCONS_00240162
chrX	Cufflinks	transcript	44706213	44732057	.	-	.	ID=TCONS_00243576;geneID=XLOC_119263
chrX	Cufflinks	exon	44706213	44706218	.	-	.	Parent=TCONS_00243576
chrX	Cufflinks	exon	44730359	44732057	.	-	.	Parent=TCONS_00243576
chrX	Cufflinks	transcript	118925940	118945280	.	+	.	ID=TCONS_00242161;geneID=XLOC_118588
chrX	Cufflinks	exon	118925940	118927699	.	+	.	Parent=TCONS_00242161
chrX	Cufflinks	exon	118932686	118933283	.	+	.	Parent=TCONS_00242161
chrX	Cufflinks	exon	118943747	118945280	.	+	.	Parent=TCONS_00242161
chrY	Cufflinks	transcript	21716919	21719948	.	-	.	ID=TCONS_00246602;geneID=XLOC_121007
chrY	Cufflinks	exon	21716919	21717440	.	-	.	Parent=TCONS_00246602
chrY	Cufflinks	exon	21719116	21719175	.	-	.	Parent=TCONS_00246602
chrY	Cufflinks	exon	21719910	21719948	.	-	.	Parent=TCONS_00246602
chrY	Cufflinks	transcript	21716919	21721868	.	-	.	ID=TCONS_00246603;geneID=XLOC_121007
chrY	Cufflinks	exon	21716919	21717440	.	-	.	Parent=TCONS_00246603
chrY	Cufflinks	exon	21719116	21720026	.	-	.	Parent=TCONS_00246603
chrY	Cufflinks	exon	21721226	21721868	.	-	.	Parent=TCONS_00246603
chrY	Cufflinks	transcript	21716919	21729090	.	-	.	ID=TCONS_00246604;geneID=XLOC_121007
chrY	Cufflinks	exon	21716919	21717440	.	-	.	Parent=TCONS_00246604
chrY	Cufflinks	exon	21719116	21719175	.	-	.	Parent=TCONS_00246604
chrY	Cufflinks	exon	21719926	21720026	.	-	.	Parent=TCONS_00246604
chrY	Cufflinks	exon	21728868	21729090	.	-	.	Parent=TCONS_00246604
chrY	Cufflinks	transcript	21716919	21729090	.	-	.	ID=TCONS_00246605;geneID=XLOC_121007
chrY	Cufflinks	exon	21716919	21718698	.	-	.	Parent=TCONS_00246605
chrY	Cufflinks	exon	21719116	21720026	.	-	.	Parent=TCONS_00246605
chrY	Cufflinks	exon	21728868	21729090	.	-	.	Parent=TCONS_00246605

## Sheet: mutation_hotspots
Chromosome	Mutation_position	Number of mutations present within 50bp upstream and downstream of mutated postion
chr2	89878515	17
chr18	18517502	16
chr9	37407319	16
chr9	37407320	16
chr9	37407321	16
chr9	37407337	16
chr9	69955460	16
chr9	69955461	16
chr9	69955465	16
chr9	69955466	16
chr9	69955468	16
chr9	69955471	16
chr9	69955476	16
chr9	69955477	16
chr9	69955479	16
chr9	69955481	16
chr9	69955483	16
chr9	69955490	16
chr9	69955495	16
chr9	69955496	16
chr9	69955497	16
chr9	69955499	16
chr18	18517488	15
chr18	18517493	15
chr18	18517501	15
chr18	18517524	15
chr2	89878522	15
chr9	37401692	15
chr9	37401694	15
chr9	37401710	15
chr9	37401716	15
chr9	37401726	15
chr9	37401727	15
chr9	37407298	15
chr9	37407340	15
chr9	37407346	15
chr9	37407347	15
chr9	69711079	15
chr9	69711082	15
chr9	69711121	15
chr9	69711217	15
chr18	18517476	14
chr18	18517482	14
chr18	18517506	14
chr18	18517507	14
chr2	89871163	14
chr2	89871164	14
chr2	89871167	14
chr2	89875333	14
chr2	89878492	14
chr2	89878493	14
chr2	89878610	14
chr2	191619396	14
chr2	191619403	14
chr9	37407303	14
chr9	37407304	14
chr9	37407306	14
chr9	37407307	14
chr9	69710972	14
chr9	69710977	14
chr9	69710978	14
chr9	69710982	14
chr9	69710983	14
chr9	69710991	14
chr9	69710994	14
chr9	69710999	14
chr9	69711001	14
chr9	69711004	14
chr9	69711076	14
chr9	69711078	14
chr9	69711092	14
chr9	69711093	14
chr9	69711097	14
chr9	69711101	14
chr9	69711112	14
chr9	69711115	14
chr9	69711123	14
chr9	69711168	14
chr9	69711211	14
chr18	18517511	13
chr18	18517514	13
chr18	18517534	13
chr7	72833849	13
chr7	72833850	13
chr6	12248364	13
chr2	61284244	13
chr2	61284248	13
chr2	61284249	13
chr2	89871140	13
chr2	89871144	13
chr2	89875341	13
chr2	89878486	13
chr2	89878562	13
chr2	89878565	13
chr2	89878571	13
chr2	89878606	13
chr2	89878607	13
chr2	89878611	13
chr2	191619410	13
chr9	37401205	13
chr9	37401234	13
chr9	37401236	13
chr9	37401736	13
chr9	37401738	13
chr9	37401740	13
chr9	37401759	13
chr9	69710971	13
chr9	69711021	13
chr9	69711035	13
chr9	69711073	13
chr9	69711128	13
chr9	69711190	13
chr9	69711192	13
chr9	69711194	13
chr9	69711236	13
chr12	27961671	12
chr10	135500857	12
chr10	135500866	12
chr15	65121136	12
chr18	18517551	12
chr18	18520286	12
chr18	18520296	12
chr7	72833860	12
chr7	72833863	12
chr7	72833866	12
chr6	12248353	12
chr6	12248360	12
chr6	12248384	12
chr6	12248389	12
chr6	12248391	12
chr2	61284221	12
chr2	61284232	12
chr2	61284237	12
chr2	61284238	12
chr2	61284239	12
chr2	61284268	12
chr2	89871174	12
chr2	89871186	12
chr2	89871189	12
chr2	89875304	12
chr2	89875347	12
chr2	89875349	12
chr2	89875352	12
chr2	89878474	12
chr2	89878480	12
chr2	89878485	12
chr2	89878535	12
chr2	89878561	12
chr2	89878614	12
chr2	191619372	12
chr2	191619381	12
chr2	191619384	12
chr9	37401224	12
chr9	37401244	12
chr9	37401245	12
chr9	37401248	12
chr9	37401251	12
chr9	37401254	12
chr9	37401681	12
chr9	37401684	12
chr9	37401685	12
chr9	37401749	12
chr9	37407289	12
chr9	37407358	12
chr9	37407362	12
chr9	37407363	12
chr9	69711022	12
chr9	69711177	12
chr9	69711188	12
chr9	69711238	12
chr9	98155082	12
chrX	57241611	11
chrX	57241614	11
chrX	57241622	11
chr13	107222168	11
chr13	107222183	11
chr13	107222192	11
chr13	107222193	11
chr13	114069945	11
chr13	114069959	11
chr12	31987669	11
chr10	30823449	11
chr10	30823464	11
chr10	30823468	11
chr10	135500855	11
chr10	135500860	11
chr10	135500878	11
chr10	135500884	11
chr10	135500889	11
chr10	135500892	11
chr10	135500899	11
chr15	65121135	11
chr18	18517459	11
chr18	18517617	11
chr18	18517646	11
chr18	18517687	11
chr18	18520307	11
chr18	18520308	11
chr7	72833870	11
chr7	72833878	11
chr7	72833881	11
chr7	72833882	11
chr7	72833883	11
chr7	72833888	11
chr6	12248348	11
chr6	12248351	11
chr6	12248396	11
chr2	61284216	11
chr2	61284226	11
chr2	61284279	11
chr2	89867430	11
chr2	89871119	11
chr2	89871123	11
chr2	89871129	11
chr2	89871199	11
chr2	89871203	11
chr2	89875363	11
chr2	89875364	11
chr2	89875365	11
chr2	89875366	11
chr2	89875368	11
chr2	89875371	11
chr2	89878467	11
chr2	89878469	11
chr2	89878471	11
chr2	89878472	11
chr2	89878540	11
chr2	89878560	11
chr2	191619364	11
chr2	191619370	11
chr2	191619420	11
chr1	9691562	11
chr1	9691593	11
chr1	9691594	11
chr1	9695116	11
chr1	9695140	11
chr9	37400671	11
chr9	37400672	11
chr9	37400677	11
chr9	37400678	11
chr9	37400680	11
chr9	37401227	11
chr9	37401745	11
chr9	37407100	11
chr9	37407110	11
chr9	37407111	11
chr9	37407119	11
chr9	37407126	11
chr9	37407127	11
chr9	37407131	11
chr9	37407132	11
chr9	37407135	11
chr9	37407136	11
chr9	37407143	11
chr9	67320806	11
chr9	69710934	11
chr9	69711182	11
chr9	69711183	11
chr9	69711185	11
chr9	69961995	11
chr9	69962002	11
chr9	69962005	11
chr9	98154790	11
chr9	98154795	11
chr9	98155081	11
chr9	98155086	11
chr9	98155097	11
chr9	98155098	11
chr9	98155100	11
chrX	57241642	10
chr13	107222197	10
chr13	107222206	10
chr13	114069919	10
chr12	27961661	10
chr12	27961701	10
chr12	27961702	10
chr12	27961703	10
chr12	31987638	10
chr12	31987671	10
chr12	31989776	10
chr12	31989777	10
chr12	70030377	10
chr12	70030380	10
chr11	510788	10
chr11	510789	10
chr10	30823422	10
chr10	30823423	10
chr10	30823436	10
chr10	30823455	10
chr10	135500905	10
chr16	4354849	10
chr15	65121148	10
chr15	65121177	10
chr18	18517570	10
chr18	18517573	10
chr18	18517607	10
chr18	18517608	10
chr18	18517635	10
chr18	18517643	10
chr18	18517664	10
chr18	18517676	10
chr18	18517695	10
chr18	18520015	10
chr18	18520313	10
chr6	12248343	10
chr5	32212696	10
chr5	32212698	10
chr2	10256735	10
chr2	10256741	10
chr2	10256744	10
chr2	10256750	10
chr2	10256751	10
chr2	10256764	10
chr2	10256765	10
chr2	10256766	10
chr2	10256767	10
chr2	10256771	10
chr2	65127402	10
chr2	65127403	10
chr2	65127410	10
chr2	89867434	10
chr2	89867439	10
chr2	89867471	10
chr2	89867479	10
chr2	89869845	10
chr2	89869891	10
chr2	89871116	10
chr2	89878623	10
chr2	89878629	10
chr2	89878649	10
chr2	191619359	10
chr1	9691554	10
chr1	9691555	10
chr1	9691557	10
chr1	9695103	10
chr1	9695146	10
chr1	9695149	10
chr1	9695190	10
chr9	37398205	10
chr9	37398225	10
chr9	37398228	10
chr9	37399990	10
chr9	37400634	10
chr9	37400663	10
chr9	37401277	10
chr9	37401278	10
chr9	67320764	10
chr9	67320765	10
chr9	67320769	10
chr9	67320770	10
chr9	67320774	10
chr9	67320775	10
chr9	67320777	10
chr9	67320779	10
chr9	69961991	10
chr9	69962017	10
chr9	69962023	10
chr9	69962026	10
chr9	69962030	10
chr9	69962036	10
chr9	98154762	10
chr9	98154770	10
chr9	98154771	10
chr9	98154803	10
chr9	98154806	10
chr9	98154807	10
chr9	98155065	10
chr9	98155068	10
chr9	100791770	10
chr9	100791778	10
chr9	100791783	10
chr9	101998791	10
chr9	101998792	10
chr9	101998793	10
chr9	101998795	10
chr9	101998797	10
chr9	101998798	10
chr9	101998799	10
chr9	101998800	10
chr9	101998801	10
chr9	101998802	10
chr9	110806443	10
chr9	110806444	10
chr9	110806445	10
chr9	110806446	10
chr9	110806447	10
chr9	110806454	10
chr9	110806455	10
chr9	110806458	10
chr9	110806461	10
chr9	110806462	10
chrX	57241593	9
chrX	57241594	9
chrX	57241597	9
chr13	107222148	9
chr13	107222198	9
chr13	107222199	9
chr13	107222226	9
chr13	114067588	9
chr13	114067591	9
chr13	114067592	9
chr13	114067593	9
chr13	114067595	9
chr13	114067597	9
chr13	114067598	9
chr13	114067599	9
chr13	114067602	9
chr13	114069967	9
chr13	114069968	9
chr12	27961657	9
chr12	27961710	9
chr12	31979776	9
chr12	31979779	9
chr12	31986958	9
chr12	31986990	9
chr12	31989701	9
chr12	31989704	9
chr12	31989825	9
chr12	31992187	9
chr12	31992188	9
chr12	93341083	9
chr11	510798	9
chr11	510821	9
chr11	510829	9
chr11	510830	9
chr11	510834	9
chr11	117836442	9
chr11	117836444	9
chr11	117836445	9
chr10	30823432	9
chr17	44326633	9
chr17	44326640	9
chr16	4353855	9
chr16	4354841	9
chr16	14516758	9
chr16	14516763	9
chr16	14516768	9
chr15	65121161	9
chr15	65121162	9
chr15	65121165	9
chr15	65121175	9
chr15	65121185	9
chr15	65333809	9
chr18	18517454	9
chr18	18517455	9
chr18	18517588	9
chr18	18517668	9
chr18	18517706	9
chr18	18520325	9
chr18	18520328	9
chr18	18520330	9
chr18	18520335	9
chr7	105696985	9
chr7	105696997	9
chr7	105697003	9
chr6	12248401	9
chr6	139722203	9
chr6	139722206	9
chr6	139722207	9
chr6	139722208	9
chr6	139722216	9
chr6	139722217	9
chr6	139722218	9
chr6	139722219	9
chr6	139722220	9
chr5	25684114	9
chr5	25684116	9
chr5	25684123	9
chr5	25684125	9
chr5	25684134	9
chr5	25684144	9
chr5	25684145	9
chr5	25685365	9
chr5	32212717	9
chr4	77865474	9
chr4	77865480	9
chr4	77865483	9
chr4	77865484	9
chr4	77865485	9
chr4	77865486	9
chr4	77865487	9
chr4	77865489	9
chr4	77865495	9
chr3	101408862	9
chr3	101408863	9
chr2	65127364	9
chr2	65127365	9
chr2	65127438	9
chr2	89867468	9
chr2	89869884	9
chr2	89871216	9
chr2	89875296	9
chr2	191619433	9
chr2	201961563	9
chr1	9691551	9
chr1	9691552	9
chr1	9691603	9
chr1	9695101	9
chr1	9695151	9
chr1	9695156	9
chr1	9695168	9
chr1	9697440	9
chr1	178554293	9
chr1	178554295	9
chr1	178554299	9
chr1	178554300	9
chr1	178554304	9
chr1	178554305	9
chr1	178554306	9
chr1	178554310	9
chr1	178554311	9
chr1	206125900	9
chr1	206125904	9
chr1	206125905	9
chr1	206125906	9
chr1	206125907	9
chr1	206125908	9
chr1	206125909	9
chr1	206125914	9
chr1	206125920	9
chr1	221276879	9
chr1	221276886	9
chr1	221276907	9
chr1	221276928	9
chr1	221276947	9
chr1	221280421	9
chr1	221281971	9
chr1	221281976	9
chr1	221281977	9
chr1	221281980	9
chr9	37399986	9
chr9	37399987	9
chr9	37400018	9
chr9	37400026	9
chr9	37400656	9
chr9	37400660	9
chr9	37400710	9
chr9	37401782	9
chr9	66774508	9
chr9	67320750	9
chr9	69711260	9
chr9	69962043	9
chr9	98155127	9
chr9	100791472	9
chr9	100791473	9
chr9	100791477	9
chr9	100791486	9
chr9	100791785	9
chr8	1690009	9
chr8	1690010	9
chr8	1690012	9
chr8	1690013	9
chr8	1690020	9
chr8	1690021	9
chr8	1690023	9
chr8	1690024	9
chr8	1690031	9
chr8	43092906	9
chr8	43092908	9
chrX	57241576	8
chrX	57241586	8
chr13	107222116	8
chr13	107222126	8
chr13	107222147	8
chr13	107222718	8
chr13	107222724	8
chr13	107222726	8
chr13	107222729	8
chr13	107222743	8
chr13	107222744	8
chr13	114069910	8
chr13	114069914	8
chr13	114069987	8
chr13	114069991	8
chr12	8123077	8
chr12	25137191	8
chr12	25137194	8
chr12	25137195	8
chr12	25137196	8
chr12	25137197	8
chr12	25137198	8
chr12	25137199	8
chr12	25137200	8
chr12	27961711	8
chr12	27961712	8
chr12	31979432	8
chr12	31984773	8
chr12	31984775	8
chr12	31986999	8
chr12	31987002	8
chr12	31987003	8
chr12	31987685	8
chr12	31987686	8
chr12	31987687	8
chr12	31989718	8
chr12	31989731	8
chr12	31989740	8
chr12	31989743	8
chr12	51486662	8
chr12	80479973	8
chr12	80479976	8
chr12	80479980	8
chr12	80479981	8
chr12	80479982	8
chr12	80479983	8
chr12	80479987	8
chr12	80479990	8
chr12	93341077	8
chr11	508260	8
chr11	508924	8
chr11	508925	8
chr11	510815	8
chr11	65439109	8
chr11	65439110	8
chr11	65439113	8
chr11	65439136	8
chr11	117836440	8
chr11	117836488	8
chr10	30823485	8
chr10	85308706	8
chr10	85308707	8
chr10	85308709	8
chr10	85308711	8
chr10	85308714	8
chr10	85308716	8
chr10	85308718	8
chr10	85308719	8
chr10	103881811	8
chr10	103881812	8
chr10	103881814	8
chr10	103881815	8
chr10	103881816	8
chr10	103881817	8
chr10	103881819	8
chr10	103881822	8
chr10	121393120	8
chr10	121393164	8
chr10	135500915	8
chr17	44326629	8
chr17	44326653	8
chr16	4354788	8
chr16	4354811	8
chr16	4354814	8
chr16	4354824	8
chr16	4354825	8
chr16	4354827	8
chr16	14516775	8
chr16	14516782	8
chr16	14516786	8
chr16	14516789	8
chr16	14516793	8
chr16	14516917	8
chr16	14518168	8
chr16	30353651	8
chr16	30353660	8
chr16	30353661	8
chr16	30353690	8
chr16	30353691	8
chr16	30353698	8
chr15	65121100	8
chr15	65333797	8
chr18	18517584	8
chr18	18517725	8
chr18	18519479	8
chr18	18519877	8
chr18	18520035	8
chr18	18520275	8
chr22	24266823	8
chr7	105697012	8
chr7	105697023	8
chr7	105697024	8
chr7	105697027	8
chr7	105697028	8
chr6	33453324	8
chr5	1528597	8
chr5	25684131	8
chr5	32212729	8
chr5	32212730	8
chr5	32212731	8
chr5	32212733	8
chr5	32212736	8
chr4	36903895	8
chr4	36903897	8
chr4	36903898	8
chr4	36903899	8
chr4	36903902	8
chr4	36903903	8
chr4	36903904	8
chr4	36903906	8
chr3	178669061	8
chr3	178669063	8
chr3	178669064	8
chr3	178669066	8
chr3	178669070	8
chr3	178669071	8
chr3	178669072	8
chr3	178669076	8
chr2	61284292	8
chr2	65127356	8
chr2	65127415	8
chr2	65127416	8
chr2	65127425	8
chr2	89867401	8
chr2	89867403	8
chr2	89867406	8
chr2	89867409	8
chr2	89869858	8
chr2	89869860	8
chr2	89869861	8
chr2	89869866	8
chr2	89869874	8
chr2	89869931	8
chr2	89871102	8
chr2	89871375	8
chr2	89871376	8
chr2	89871377	8
chr2	89871381	8
chr2	89871386	8
chr2	89871388	8
chr2	89871397	8
chr2	89871399	8
chr2	89875290	8
chr2	89878657	8
chr2	89878659	8
chr2	184666957	8
chr2	191618660	8
chr2	191618677	8
chr2	191619337	8
chr2	191619434	8
chr2	191619441	8
chr2	191619442	8
chr2	201961573	8
chr2	201961577	8
chr2	201961585	8
chr2	201961592	8
chr2	201961593	8
chr2	201961602	8
chr2	201961609	8
chr1	9691488	8
chr1	9691537	8
chr1	9696352	8
chr1	9697444	8
chr1	9697470	8
chr1	108113282	8
chr1	108113289	8
chr1	108113290	8
chr1	108113295	8
chr1	108113300	8
chr1	108113302	8
chr1	108113312	8
chr1	108113314	8
chr1	167585574	8
chr1	221276915	8
chr1	221280427	8
chr1	221281952	8
chr1	221281994	8
chr1	221281995	8
chr9	37399982	8
chr9	37399985	8
chr9	37400035	8
chr9	37400716	8
chr9	37401193	8
chr9	37401650	8
chr9	37401651	8
chr9	37401652	8
chr9	37402062	8
chr9	37406148	8
chr9	37406151	8
chr9	37407260	8
chr9	37408538	8
chr9	66774514	8
chr9	66774515	8
chr9	66774529	8
chr9	67360077	8
chr9	67360083	8
chr9	69711262	8
chr9	69959613	8
chr9	69959616	8
chr9	69959617	8
chr9	69959620	8
chr9	69959623	8
chr9	98155131	8
chr9	100791487	8
chr9	100791786	8
chr9	100791787	8
chr9	100791789	8
chr9	100791801	8
chr9	100808824	8
chr9	100808825	8
chr9	100808827	8
chr9	100809811	8
chr9	100809829	8
chrY	13468257	7
chrY	13468266	7
chrY	13468273	7
chrY	13468276	7
chrX	13283784	7
chrX	13283786	7
chrX	13283787	7
chrX	13283793	7
chrX	13283794	7
chrX	13283797	7
chrX	13283798	7
chrX	39667621	7
chrX	39667622	7
chrX	39667623	7
chrX	39667624	7
chrX	39667625	7
chrX	39667629	7
chrX	39667630	7
chrX	57241654	7
chrX	57241659	7
chrX	57241812	7
chrX	57241818	7
chrX	57241821	7
chrX	57241829	7
chrX	57241841	7
chrX	57241850	7
chrX	57241851	7
chrX	57242073	7
chrX	57243269	7
chrX	57243270	7
chrX	57243297	7
chr13	74981536	7
chr13	74981542	7
chr13	74981544	7
chr13	74981549	7
chr13	74981550	7
chr13	74981551	7
chr13	74981552	7
chr13	107222020	7
chr13	107222697	7
chr13	107222761	7
chr13	114069116	7
chr13	114069117	7
chr13	114069130	7
chr13	114069896	7
chr13	114069905	7
chr13	114069995	7
chr13	114069998	7
chr12	8116752	7
chr12	8123062	7
chr12	8123063	7
chr12	8123094	7
chr12	27961734	7
chr12	27962569	7
chr12	31979415	7
chr12	31979418	7
chr12	31979809	7
chr12	31984769	7
chr12	31984797	7
chr12	31984810	7
chr12	31984815	7
chr12	31987015	7
chr12	31987032	7
chr12	31987033	7
chr12	31987628	7
chr12	31987632	7
chr12	31987688	7
chr12	31987711	7
chr12	31989801	7
chr12	31989803	7
chr12	31989808	7
chr12	31989813	7
chr12	31992218	7
chr12	51486311	7
chr12	51486312	7
chr12	51486357	7
chr12	51486613	7
chr12	51486614	7
chr12	93341072	7
chr11	508301	7
chr11	508345	7
chr11	508916	7
chr11	508934	7
chr11	508938	7
chr11	508951	7
chr11	65439101	7
chr11	65439105	7
chr11	65439108	7
chr11	117836435	7
chr11	117836436	7
chr11	117836438	7
chr11	117836491	7
chr11	118858815	7
chr10	30823401	7
chr10	30823489	7
chr10	121393090	7
chr10	121393091	7
chr10	121393097	7
chr10	121393136	7
chr10	121393139	7
chr10	135500823	7
chr17	29874658	7
chr17	29874659	7
chr17	29874661	7
chr17	29874662	7
chr17	29874664	7
chr17	29874665	7
chr17	29874666	7
chr17	44326669	7
chr17	44326672	7
chr16	4353841	7
chr16	4353889	7
chr16	14516928	7
chr16	14518199	7
chr15	65121090	7
chr15	65121098	7
chr15	65333793	7
chr15	65333834	7
chr15	65333835	7
chr14	35381390	7
chr14	50382977	7
chr14	50382978	7
chr14	50382981	7
chr14	50382985	7
chr19	13272436	7
chr18	18517731	7
chr18	18517732	7
chr18	18519142	7
chr18	18519332	7
chr18	18519433	7
chr18	18519444	7
chr18	18519446	7
chr18	18519449	7
chr18	18519456	7
chr18	18519459	7
chr18	18519653	7
chr18	18519987	7
chr18	18519989	7
chr18	18519990	7
chr18	18520261	7
chr22	24266813	7
chr22	24266814	7
chr22	24266857	7
chr22	24266858	7
chr22	24266861	7
chr22	41811291	7
chr20	4807349	7
chr20	4807351	7
chr20	4807358	7
chr20	4807359	7
chr20	4807395	7
chr20	4807398	7
chr20	5043284	7
chr20	31555521	7
chr20	31555531	7
chr20	31555538	7
chr20	31555539	7
chr20	31555540	7
chr20	31555541	7
chr20	31555542	7
chr7	25526574	7
chr7	25526577	7
chr7	25526578	7
chr7	25526580	7
chr7	25526582	7
chr7	25526583	7
chr7	25526607	7
chr7	72833819	7
chr7	75951862	7
chr7	75951863	7
chr7	75951866	7
chr7	75951867	7
chr7	75951868	7
chr7	75951871	7
chr7	75951872	7
chr7	105696574	7
chr7	105696576	7
chr7	105696578	7
chr7	105696579	7
chr7	105696613	7
chr7	148219934	7
chr7	148219937	7
chr7	148219943	7
chr7	148219946	7
chr7	148219947	7
chr7	148219952	7
chr7	148219978	7
chr6	12248331	7
chr6	12248411	7
chr6	33453319	7
chr6	139874623	7
chr6	139874629	7
chr6	151183437	7
chr6	151183442	7
chr6	151183443	7
chr6	151183444	7
chr6	151183445	7
chr6	151183446	7
chr6	151183451	7
chr5	1528587	7
chr5	1528629	7
chr5	1528632	7
chr5	1528633	7
chr5	25684250	7
chr5	25685383	7
chr5	25685387	7
chr5	25685390	7
chr5	25685391	7
chr5	25685397	7
chr5	25685399	7
chr5	32210701	7
chr5	32210704	7
chr5	32210707	7
chr5	32210710	7
chr5	32210714	7
chr5	32210715	7
chr5	32210716	7
chr5	32212669	7
chr4	25731723	7
chr4	25731734	7
chr4	25731735	7
chr4	25731738	7
chr4	25731755	7
chr4	68264514	7
chr4	68264530	7
chr4	68264537	7
chr4	68264547	7
chr4	68264553	7
chr4	68264560	7
chr4	68264563	7
chr4	68264819	7
chr4	77864113	7
chr4	77864116	7
chr3	27965428	7
chr3	27965429	7
chr3	27965430	7
chr3	27965432	7
chr3	27965433	7
chr3	27965434	7
chr3	27965435	7
chr3	46118668	7
chr3	46118670	7
chr3	46118675	7
chr3	46118676	7
chr3	46118677	7
chr3	46118682	7
chr3	46118684	7
chr3	101407267	7
chr3	101407268	7
chr3	101407271	7
chr3	101407276	7
chr3	101407306	7
chr3	101407307	7
chr3	101408843	7
chr3	101408892	7
chr2	65109481	7
chr2	65109497	7
chr2	65127454	7
chr2	89867490	7
chr2	89867495	7
chr2	89867501	7
chr2	89869935	7
chr2	89871233	7
chr2	89875272	7
chr2	89875277	7
chr2	89875278	7
chr2	89875281	7
chr2	133028347	7
chr2	133028365	7
chr2	133028369	7
chr2	133028373	7
chr2	133028381	7
chr2	133028382	7
chr2	134684973	7
chr2	134684974	7
chr2	134684977	7
chr2	134684979	7
chr2	134684981	7
chr2	134684984	7
chr2	134684985	7
chr2	184666913	7
chr2	184666921	7
chr2	184666922	7
chr2	184666962	7
chr2	191618664	7
chr2	191619333	7
chr2	196185785	7
chr2	196185787	7
chr2	196185789	7
chr2	196185791	7
chr2	196185793	7
chr2	196185795	7
chr2	196185797	7
chr2	225603415	7
chr2	225603418	7
chr2	225603420	7
chr2	225603423	7
chr2	225603425	7
chr2	225603428	7
chr2	225603432	7
chr1	4074217	7
chr1	4074218	7
chr1	9691441	7
chr1	9691457	7
chr1	9691458	7
chr1	9691479	7
chr1	9691480	7
chr1	9691484	7
chr1	9691620	7
chr1	9693495	7
chr1	9693505	7
chr1	9693588	7
chr1	9695094	7
chr1	9695095	7
chr1	9695204	7
chr1	9697344	7
chr1	9697460	7
chr1	9697464	7
chr1	9697466	7
chr1	9697468	7
chr1	9699933	7
chr1	167585544	7
chr1	167585561	7
chr1	167585565	7
chr1	167585589	7
chr1	178591452	7
chr1	221242367	7
chr1	221242372	7
chr1	221242378	7
chr1	221276867	7
chr1	221276920	7
chr1	221280411	7
chr1	221282016	7
chr1	244486219	7
chr1	244486221	7
chr1	244486223	7
chr1	244486225	7
chr1	244486227	7
chr1	244486229	7
chr1	244486231	7
chr9	37398179	7
chr9	37398187	7
chr9	37398189	7
chr9	37398190	7
chr9	37399968	7
chr9	37402049	7
chr9	37406106	7
chr9	37406131	7
chr9	37406133	7
chr9	37406139	7
chr9	37406147	7
chr9	37407402	7
chr9	37408535	7
chr9	37408536	7
chr9	66774487	7
chr9	66774491	7
chr9	67320833	7
chr9	67320849	7
chr9	67360100	7
chr9	67360101	7
chr9	69710926	7
chr9	69711268	7
chr9	69711273	7
chr9	69711277	7
chr9	69959648	7
chr9	69959659	7
chr9	69961621	7
chr9	98154748	7
chr9	98154825	7
chr9	98154831	7
chr9	98155035	7
chr9	98155036	7
chr9	98155134	7
chr9	100791438	7
chr9	100791513	7
chr9	100791518	7
chr9	100808798	7
chr9	100808800	7
chr9	100808836	7
chr9	100809788	7
chr9	100809789	7
chr9	100809790	7
chr9	100809833	7
chr9	130175272	7
chr9	130175285	7
chr9	130175286	7
chr9	130175289	7
chr9	130175290	7
chr9	130175292	7
chr9	130175293	7
chr9	134436816	7
chr9	134436818	7
chr9	134436831	7
chr9	134436832	7
chr9	134436840	7
chr9	134436845	7
chr9	134436857	7
chr9	134445617	7
chr9	134445620	7
chr9	134445623	7
chr9	134445637	7
chr9	134445648	7
chr9	134447893	7
chr9	134447902	7
chr9	134447904	7
chr9	134447905	7
chr9	134447911	7
chr9	134447916	7
chr9	134447925	7
chr9	139535188	7
chr9	139535190	7
chr9	139535192	7
chr9	139535193	7
chr9	139535194	7
chr9	139535196	7
chr9	139535198	7
chr9	139764967	7
chr9	139765010	7
chr8	43092895	7
chr8	43092898	7
chr8	43092935	7
chrY	13468236	6
chrY	13468241	6
chrX	57242109	6
chrX	57242110	6
chrX	57242111	6
chrX	57242118	6
chrX	57242122	6
chrX	57243261	6
chrX	57243306	6
chrX	118945118	6
chrX	118945120	6
chrX	118945126	6
chrX	118945130	6
chrX	118945134	6
chrX	118945137	6
chr13	107222005	6
chr13	107222006	6
chr13	107222012	6
chr13	107222017	6
chr13	107222018	6
chr13	107222069	6
chr13	107222077	6
chr13	107222078	6
chr13	107222087	6
chr13	114069095	6
chr13	114069108	6
chr13	114069890	6
chr12	8116786	6
chr12	8123048	6
chr12	8123099	6
chr12	27961638	6
chr12	27961639	6
chr12	27961640	6
chr12	31979458	6
chr12	31979464	6
chr12	31979764	6
chr12	31979816	6
chr12	31979817	6
chr12	31979818	6
chr12	31984821	6
chr12	31986912	6
chr12	31986943	6
chr12	31987621	6
chr12	31989678	6
chr12	31989679	6
chr12	31992039	6
chr12	31992041	6
chr12	31992042	6
chr12	31992072	6
chr12	31992077	6
chr12	31992086	6
chr12	31992170	6
chr12	31992223	6
chr12	31992224	6
chr12	31992226	6
chr12	47699916	6
chr12	47699918	6
chr12	47699923	6
chr12	47699924	6
chr12	47699927	6
chr12	47699928	6
chr12	51486268	6
chr12	51486293	6
chr12	51486296	6
chr12	51486320	6
chr12	51486579	6
chr12	51486596	6
chr12	51486599	6
chr12	51486605	6
chr12	51486676	6
chr12	51486679	6
chr12	51486680	6
chr12	51486690	6
chr12	51486699	6
chr12	70030337	6
chr12	70030338	6
chr12	70030339	6
chr12	70030343	6
chr12	70030401	6
chr12	70030405	6
chr12	70030409	6
chr12	70030415	6
chr12	93341034	6
chr12	93341058	6
chr12	93341067	6
chr12	93341117	6
chr12	93341125	6
chr12	93341174	6
chr12	122046224	6
chr11	508230	6
chr11	508235	6
chr11	508245	6
chr11	508252	6
chr11	508303	6
chr11	508304	6
chr11	508970	6
chr11	513243	6
chr11	513282	6
chr11	9642510	6
chr11	9642513	6
chr11	9642514	6
chr11	9642519	6
chr11	9642526	6
chr11	9642529	6
chr11	33932950	6
chr11	33932968	6
chr11	33932969	6
chr11	33932974	6
chr11	61147635	6
chr11	61147640	6
chr11	61147641	6
chr11	61147644	6
chr11	61147650	6
chr11	61147651	6
chr11	63943339	6
chr11	63943348	6
chr11	63943360	6
chr11	63943388	6
chr11	65217646	6
chr11	65217657	6
chr11	65217664	6
chr11	65217667	6
chr11	65217670	6
chr11	65217671	6
chr11	68715160	6
chr11	68715161	6
chr11	118858799	6
chr10	11743214	6
chr10	11743224	6
chr10	11743236	6
chr10	27247108	6
chr10	27247109	6
chr10	27247135	6
chr10	27247149	6
chr10	27247150	6
chr10	49241246	6
chr10	49241249	6
chr10	49241252	6
chr10	49241280	6
chr10	121393196	6
chr10	121393201	6
chr10	121393202	6
chr10	121393205	6
chr17	249445	6
chr17	249453	6
chr17	17149577	6
chr17	17149580	6
chr17	17149581	6
chr17	17149594	6
chr17	17149607	6
chr17	17149613	6
chr17	44326613	6
chr17	44326681	6
chr16	4353819	6
chr16	4353825	6
chr16	4353829	6
chr16	4353833	6
chr16	4353894	6
chr16	4353903	6
chr16	14516941	6
chr16	14516949	6
chr16	14516951	6
chr16	14516962	6
chr16	14518154	6
chr16	14518204	6
chr16	14518206	6
chr16	14518208	6
chr16	14518211	6
chr16	30353619	6
chr16	30353634	6
chr16	58452124	6
chr16	58452136	6
chr16	58452137	6
chr16	58452141	6
chr16	58452145	6
chr16	58452146	6
chr15	34399039	6
chr15	65333844	6
chr14	35381387	6
chr14	35381411	6
chr14	35381425	6
chr14	35381428	6
chr14	50383011	6
chr14	50383014	6
chr14	50383307	6
chr14	50383308	6
chr14	50383328	6
chr19	13272443	6
chr19	13272461	6
chr19	13272462	6
chr19	13272473	6
chr19	13272476	6
chr19	14728384	6
chr19	14728390	6
chr19	14728393	6
chr19	14728398	6
chr19	14728412	6
chr19	14728418	6
chr19	16459443	6
chr19	16459449	6
chr19	16459452	6
chr19	16459455	6
chr19	16459462	6
chr19	16459463	6
chr19	27731985	6
chr19	27731991	6
chr19	27733180	6
chr19	27733203	6
chr18	18517765	6
chr18	18518937	6
chr18	18518957	6
chr18	18518964	6
chr18	18518965	6
chr18	18518970	6
chr18	18518973	6
chr18	18519129	6
chr18	18519139	6
chr18	18519900	6
chr18	18519902	6
chr18	18519903	6
chr18	18519905	6
chr18	18519914	6
chr18	18519974	6
chr18	18519979	6
chr22	24266777	6
chr22	41811282	6
chr20	5043287	6
chr20	5043326	6
chr21	43587491	6
chr21	43587497	6
chr21	43587498	6
chr21	43587499	6
chr21	43587505	6
chr21	43587509	6
chr21	44555618	6
chr21	44555619	6
chr21	44555624	6
chr21	44555628	6
chr21	44555632	6
chr21	44555635	6
chr21	47871153	6
chr21	47871159	6
chr21	47871164	6
chr21	47871193	6
chr7	2931873	6
chr7	2931875	6
chr7	2931897	6
chr7	2931914	6
chr7	2931915	6
chr7	2931920	6
chr7	8394786	6
chr7	8394788	6
chr7	8394789	6
chr7	8394790	6
chr7	8394791	6
chr7	8394792	6
chr7	23318727	6
chr7	23318732	6
chr7	23318742	6
chr7	23318745	6
chr7	23318749	6
chr7	23318755	6
chr7	61967807	6
chr7	61967809	6
chr7	61967816	6
chr7	61967822	6
chr7	61967825	6
chr7	61967855	6
chr7	72830097	6
chr7	72833610	6
chr7	72833619	6
chr7	72833624	6
chr7	72833648	6
chr7	75953061	6
chr7	75953078	6
chr7	105696548	6
chr7	105696550	6
chr6	7060561	6
chr6	7060562	6
chr6	7060563	6
chr6	7060564	6
chr6	7060565	6
chr6	7060569	6
chr6	33453297	6
chr6	33453298	6
chr6	33453308	6
chr6	33453353	6
chr6	46746206	6
chr6	46746207	6
chr6	46746208	6
chr6	46746209	6
chr6	46746216	6
chr6	46746217	6
chr6	88629156	6
chr6	88629160	6
chr6	88629161	6
chr6	88629164	6
chr6	88629165	6
chr6	88629169	6
chr6	139874653	6
chr6	139874670	6
chr5	1528643	6
chr5	10343255	6
chr5	10343259	6
chr5	10343260	6
chr5	10343264	6
chr5	10343267	6
chr5	10343270	6
chr5	25684181	6
chr5	25684203	6
chr5	25684240	6
chr5	25685316	6
chr5	25685317	6
chr5	25685498	6
chr5	25685500	6
chr5	25685505	6
chr5	32212660	6
chr5	100239503	6
chr5	100239505	6
chr5	100239506	6
chr5	100239508	6
chr5	100239509	6
chr5	100239510	6
chr5	130575001	6
chr5	130575010	6
chr5	130575019	6
chr5	130575023	6
chr5	130575031	6
chr5	130575045	6
chr5	178973553	6
chr4	25731290	6
chr4	25731294	6
chr4	25731733	6
chr4	48290414	6
chr4	48290417	6
chr4	48290418	6
chr4	48290419	6
chr4	48290420	6
chr4	48290423	6
chr4	48300149	6
chr4	48300150	6
chr4	48300158	6
chr3	40740126	6
chr3	40740128	6
chr3	40740129	6
chr3	40740130	6
chr3	40740145	6
chr3	40740157	6
chr3	101407336	6
chr3	101407639	6
chr3	101408816	6
chr3	101408824	6
chr3	101408840	6
chr3	101408902	6
chr3	101408904	6
chr3	104236612	6
chr3	104236613	6
chr3	104236614	6
chr3	104236615	6
chr3	104236616	6
chr3	104236624	6
chr2	27254097	6
chr2	61284328	6
chr2	65109456	6
chr2	65109461	6
chr2	65109462	6
chr2	65109469	6
chr2	65127325	6
chr2	65127337	6
chr2	65127338	6
chr2	89867383	6
chr2	89867520	6
chr2	89869764	6
chr2	89869769	6
chr2	89869956	6
chr2	89869962	6
chr2	89869966	6
chr2	89869968	6
chr2	92269117	6
chr2	92269139	6
chr2	92269140	6
chr2	92269143	6
chr2	92269152	6
chr2	92269156	6
chr2	133028409	6
chr2	173030011	6
chr2	173030013	6
chr2	173030015	6
chr2	173030020	6
chr2	173030022	6
chr2	173030023	6
chr2	184666912	6
chr2	184666980	6
chr2	184666987	6
chr2	184667015	6
chr2	184667018	6
chr2	184853442	6
chr2	184853446	6
chr2	184853449	6
chr2	184853450	6
chr2	184853453	6
chr2	184853457	6
chr2	185249135	6
chr2	185249137	6
chr2	185249152	6
chr2	185249153	6
chr2	185249156	6
chr2	185249157	6
chr2	185459953	6
chr2	185459957	6
chr2	185459958	6
chr2	185459959	6
chr2	185459960	6
chr2	185459964	6
chr2	191618665	6
chr2	191618666	6
chr2	191618669	6
chr2	225565168	6
chr2	225565188	6
chr1	9691607	6
chr1	9693059	6
chr1	9693541	6
chr1	9693601	6
chr1	9693619	6
chr1	9693628	6
chr1	9693629	6
chr1	9694243	6
chr1	9694281	6
chr1	9694286	6
chr1	9694289	6
chr1	9694291	6
chr1	9694292	6
chr1	9695086	6
chr1	9695213	6
chr1	9696310	6
chr1	9696316	6
chr1	9696326	6
chr1	9696338	6
chr1	9697392	6
chr1	9697397	6
chr1	9697985	6
chr1	9697986	6
chr1	9699888	6
chr1	9699905	6
chr1	9699917	6
chr1	9699927	6
chr1	9699929	6
chr1	9700061	6
chr1	9700062	6
chr1	9700074	6
chr1	9700076	6
chr1	9700081	6
chr1	9700355	6
chr1	9700356	6
chr1	9700360	6
chr1	9700376	6
chr1	9700383	6
chr1	9700388	6
chr1	9700527	6
chr1	151310321	6
chr1	160958196	6
chr1	160959347	6
chr1	160959364	6
chr1	160964042	6
chr1	160964051	6
chr1	160964055	6
chr1	160964056	6
chr1	160964057	6
chr1	160964060	6
chr1	167585534	6
chr1	167585597	6
chr1	178570065	6
chr1	178570096	6
chr1	178570111	6
chr1	178585772	6
chr1	178585783	6
chr1	178585794	6
chr1	178585798	6
chr1	178585803	6
chr1	178585805	6
chr1	178597604	6
chr1	221242330	6
chr1	221242331	6
chr1	221242335	6
chr1	221276865	6
chr1	221276971	6
chr1	221276972	6
chr1	221280382	6
chr1	221280383	6
chr1	221280442	6
chr1	221281939	6
chr9	6688183	6
chr9	6688184	6
chr9	6688187	6
chr9	6688188	6
chr9	6688192	6
chr9	6688195	6
chr9	37394401	6
chr9	37397007	6
chr9	37397009	6
chr9	37397010	6
chr9	37398248	6
chr9	37398252	6
chr9	37398254	6
chr9	37398954	6
chr9	37398961	6
chr9	37398962	6
chr9	37398963	6
chr9	37398965	6
chr9	37398966	6
chr9	37400039	6
chr9	37400185	6
chr9	37400195	6
chr9	37400203	6
chr9	37402021	6
chr9	37402067	6
chr9	37407398	6
chr9	37407416	6
chr9	37407451	6
chr9	37407490	6
chr9	37408579	6
chr9	37408583	6
chr9	66774549	6
chr9	66774553	6
chr9	67320862	6
chr9	67320865	6
chr9	67320867	6
chr9	67320870	6
chr9	67360058	6
chr9	67360117	6
chr9	67360118	6
chr9	69959595	6
chr9	69961614	6
chr9	69961620	6
chr9	69961659	6
chr9	69964219	6
chr9	69964262	6
chr9	82702799	6
chr9	100791437	6
chr9	100791736	6
chr9	100808780	6
chr9	100809782	6
chr9	100814298	6
chr9	100814396	6
chr9	100814410	6
chr9	100814413	6
chr9	100814415	6
chr9	100814423	6
chr9	100814441	6
chr9	102012211	6
chr9	102012235	6
chr9	102012238	6
chr9	102012240	6
chr9	102012241	6
chr9	102012242	6
chr9	134441823	6
chr9	134441824	6
chr9	134441825	6
chr9	134441836	6
chr9	134441839	6
chr9	134441840	6
chr9	134445613	6
chr9	134445663	6
chr9	134447031	6
chr9	134447035	6
chr9	134447040	6
chr9	134447041	6
chr9	134447067	6
chr9	134447565	6
chr9	139531884	6
chr9	139531888	6
chr9	139531891	6
chr9	139531894	6
chr9	139531916	6
chr9	139531933	6
chr9	139764961	6
chr9	139765013	6
chr9	139765016	6
chr8	43092878	6
chr8	43092885	6
chr8	60940939	6
chr8	60940941	6
chr8	60940942	6
chr8	60940944	6
chr8	60940945	6
chr8	60940954	6
chr8	103593341	6
chr8	103593342	6
chr8	103593345	6
chr8	103593346	6
chr8	103593350	6
chr8	103593374	6
chrY	13468291	5
chrY	21717302	5
chrY	21717308	5
chrY	21717309	5
chrY	21717310	5
chrY	21717315	5
chrX	30552086	5
chrX	42806232	5
chrX	42806240	5
chrX	42806257	5
chrX	42806265	5
chrX	42806266	5
chrX	42964888	5
chrX	42964890	5
chrX	42964891	5
chrX	42964892	5
chrX	42964894	5
chrX	57243249	5
chrX	57243311	5
chr13	20385645	5
chr13	20385647	5
chr13	20385648	5
chr13	20385649	5
chr13	20385651	5
chr13	20390117	5
chr13	20390120	5
chr13	114069071	5
chr13	114069165	5
chr12	8116674	5
chr12	8116692	5
chr12	8116717	5
chr12	8116796	5
chr12	8116798	5
chr12	8116799	5
chr12	8123038	5
chr12	27962602	5
chr12	27962610	5
chr12	27962611	5
chr12	27962612	5
chr12	27963422	5
chr12	31979263	5
chr12	31979269	5
chr12	31979281	5
chr12	31979299	5
chr12	31979303	5
chr12	31979395	5
chr12	31979403	5
chr12	31979750	5
chr12	31979753	5
chr12	31984730	5
chr12	31986875	5
chr12	31986926	5
chr12	31986932	5
chr12	31987611	5
chr12	31989666	5
chr12	31992144	5
chr12	31992150	5
chr12	31993572	5
chr12	31993578	5
chr12	31993586	5
chr12	31993587	5
chr12	31993597	5
chr12	31995213	5
chr12	31995214	5
chr12	31995215	5
chr12	31995218	5
chr12	31995224	5
chr12	51437942	5
chr12	51437948	5
chr12	51437949	5
chr12	51437952	5
chr12	51437956	5
chr12	93341129	5
chr12	93341194	5
chr12	93341199	5
chr12	93341232	5
chr12	122046255	5
chr12	122046359	5
chr12	122046362	5
chr12	122046373	5
chr12	122046393	5
chr12	122046403	5
chr12	122047763	5
chr11	508310	5
chr11	508646	5
chr11	508879	5
chr11	510400	5
chr11	510415	5
chr11	510504	5
chr11	510746	5
chr11	510756	5
chr11	510869	5
chr11	512133	5
chr11	512141	5
chr11	513241	5
chr11	513242	5
chr11	513754	5
chr11	9640987	5
chr11	9641026	5
chr11	9641029	5
chr11	9641035	5
chr11	9642285	5
chr11	9642288	5
chr11	33932926	5
chr11	33932982	5
chr11	61139413	5
chr11	61142235	5
chr11	61142238	5
chr11	61142256	5
chr11	61142268	5
chr11	61142274	5
chr11	61151234	5
chr11	61151238	5
chr11	63942990	5
chr11	63943009	5
chr11	63943011	5
chr11	63943326	5
chr11	63943330	5
chr11	65439158	5
chr11	117836527	5
chr11	118858770	5
chr11	118858774	5
chr11	118858782	5
chr11	118858842	5
chr11	118858850	5
chr10	11743198	5
chr10	11743203	5
chr10	27246931	5
chr10	27246935	5
chr10	27246940	5
chr10	27246956	5
chr10	27246972	5
chr10	30822710	5
chr10	30822715	5
chr10	30822719	5
chr10	30822728	5
chr10	30822736	5
chr10	30823506	5
chr10	37884924	5
chr10	37884925	5
chr10	37884927	5
chr10	37884929	5
chr10	37884930	5
chr10	42400269	5
chr10	42400300	5
chr10	42400303	5
chr10	42400307	5
chr10	42400418	5
chr10	49241240	5
chr10	49241294	5
chr10	49241375	5
chr10	49241385	5
chr10	49241388	5
chr10	49241393	5
chr10	49241394	5
chr10	72332551	5
chr10	72332553	5
chr10	72332555	5
chr10	72332562	5
chr10	72332563	5
chr10	79462200	5
chr10	79462202	5
chr10	79462203	5
chr10	79462204	5
chr10	79462206	5
chr10	82575562	5
chr10	88139711	5
chr10	88139718	5
chr10	121393082	5
chr10	121393231	5
chr10	135500810	5
chr17	249404	5
chr17	249478	5
chr17	249484	5
chr17	249485	5
chr17	41416732	5
chr17	41416737	5
chr17	41416738	5
chr17	41416743	5
chr17	41416753	5
chr17	44326602	5
chr17	73299590	5
chr17	73299594	5
chr17	73299595	5
chr17	73299596	5
chr17	73299599	5
chr17	73300105	5
chr17	73300118	5
chr16	4349821	5
chr16	4349829	5
chr16	4353533	5
chr16	4353915	5
chr16	4353935	5
chr16	4354884	5
[truncated: 7,714 more rows]
