# Supplementary material for: Transcriptome sequencing reveals thousands of novel long non-coding RNAs in B cell lymphoma
Source: Genome Med. 2015 Nov 1;7:110. doi: 10.1186/s13073-015-0230-7 (PMC4628784; doi:10.1186/s13073-015-0230-7)
Supplement: Additional file 7: — List of protein-coding genes correlated with lncRNAs. Each protein-coding gene co-expressed with a novel lncRNA, with spearman correlation value, P value, and adjusted P value, respectively. The list includes most significantly positively correlated genes per lncRNA. (XLSX 23304 kb) [file 13073_2015_230_MOESM7_ESM.xlsx]

## Sheet: Novel_lncRNA.log2.cor.final.txt
lncRNA	gene	cor	p-value	BH p-value
XLOC_000059	SND1-IT1	0.43	7.05e-07	0.0155
XLOC_000059	CPSF3L	0.4	4.43e-06	0.0324
XLOC_000101	AFG3L1P	0.61	1.56e-13	3.42e-09
XLOC_000101	KIAA1656	0.59	1.03e-12	1.13e-08
XLOC_000101	GUSBP11	0.59	2.19e-12	1.6e-08
XLOC_000101	LENG8	0.58	5.25e-12	2.38e-08
XLOC_000101	TUBGCP6	0.58	5.42e-12	2.38e-08
XLOC_000101	PCED1A	0.57	7.64e-12	2.39e-08
XLOC_000101	EME2	0.57	7.98e-12	2.39e-08
XLOC_000101	CEMP1	0.57	8.72e-12	2.39e-08
XLOC_000101	CDK3	0.57	1.02e-11	2.48e-08
XLOC_000101	LOC102724814	0.57	1.49e-11	3.15e-08
XLOC_000101	KLHL17	0.57	1.58e-11	3.15e-08
XLOC_000101	LOC646471	0.56	2.01e-11	3.67e-08
XLOC_000101	HERC2P2	0.56	2.55e-11	4.31e-08
XLOC_000101	STX16-NPEPL1	0.56	3.08e-11	4.83e-08
XLOC_000101	LOC100506472	0.55	6.11e-11	7.86e-08
XLOC_000101	NBEAL2	0.55	6.15e-11	7.86e-08
XLOC_000101	TAF1C	0.55	6.36e-11	7.86e-08
XLOC_000101	ERVK13-1	0.55	6.45e-11	7.86e-08
XLOC_000101	GLUD1P3	0.55	6.84e-11	7.89e-08
XLOC_000101	CCNL2	0.55	7.63e-11	8.37e-08
XLOC_000101	CYP2D7P	0.55	9.76e-11	1.02e-07
XLOC_000101	LOC101928378	0.54	1.33e-10	1.33e-07
XLOC_000101	GOLGA8B	0.54	1.65e-10	1.55e-07
XLOC_000101	WASH5P	0.54	1.7e-10	1.55e-07
XLOC_000101	ANKRD23	0.54	1.95e-10	1.68e-07
XLOC_000101	LOC90834	0.54	2e-10	1.68e-07
XLOC_000101	DNAH1	0.54	2.1e-10	1.71e-07
XLOC_000101	SEC31B	0.54	2.42e-10	1.85e-07
XLOC_000101	LOC100133445	0.54	2.45e-10	1.85e-07
XLOC_000101	MST1	0.54	2.81e-10	2.06e-07
XLOC_000101	LCNL1	0.54	2.97e-10	2.1e-07
XLOC_000101	GIPR	0.53	4.25e-10	2.91e-07
XLOC_000101	ATHL1	0.53	4.91e-10	3.26e-07
XLOC_000101	MAN2A2	0.53	5.09e-10	3.29e-07
XLOC_000101	LOC100131094	0.53	6.42e-10	4.02e-07
XLOC_000101	HERC2P9	0.53	7e-10	4.26e-07
XLOC_000101	CDK5RAP3	0.52	7.68e-10	4.49e-07
XLOC_000101	LOC100289019	0.52	7.78e-10	4.49e-07
XLOC_000101	GOLGA8A	0.52	8.8e-10	4.95e-07
XLOC_000101	ANO9	0.52	9.42e-10	5.16e-07
XLOC_000101	TEN1-CDK3	0.52	1.02e-09	5.43e-07
XLOC_000101	RNF207	0.52	1.06e-09	5.55e-07
XLOC_000101	CSAD	0.52	1.09e-09	5.58e-07
XLOC_000101	MYO15B	0.52	1.25e-09	6.24e-07
XLOC_000101	LOC401320	0.52	1.55e-09	7.55e-07
XLOC_000101	PABPC1L	0.51	1.66e-09	7.8e-07
XLOC_000101	AMY2B	0.51	1.67e-09	7.8e-07
XLOC_000101	SLC35G6	0.51	1.77e-09	8.1e-07
XLOC_000101	PLEKHM1P	0.51	1.83e-09	8.2e-07
XLOC_000101	CHKB	0.51	2.01e-09	8.81e-07
XLOC_000101	FAM156A	0.51	2.14e-09	9.18e-07
XLOC_000101	AMT	0.51	2.31e-09	9.76e-07
XLOC_000101	HERC2P3	0.51	2.58e-09	1.07e-06
XLOC_000101	LAMA5	0.51	2.69e-09	1.09e-06
XLOC_000101	PLA2G4B	0.51	2.83e-09	1.11e-06
XLOC_000101	SPTBN5	0.51	2.84e-09	1.11e-06
XLOC_000101	GABBR1	0.51	2.9e-09	1.12e-06
XLOC_000101	LOC155060	0.51	2.97e-09	1.12e-06
XLOC_000101	LOC102723859	0.51	3.08e-09	1.13e-06
XLOC_000101	MYH3	0.51	3.12e-09	1.13e-06
XLOC_000101	LOC653160	0.51	3.13e-09	1.13e-06
XLOC_000101	LOC283922	0.51	3.27e-09	1.16e-06
XLOC_000101	LOC91450	0.51	3.47e-09	1.21e-06
XLOC_000101	LOC101060321	0.51	3.68e-09	1.26e-06
XLOC_000101	TCTEX1D4	0.5	3.76e-09	1.27e-06
XLOC_000101	LOC100288123	0.5	3.98e-09	1.32e-06
XLOC_000101	TEP1	0.5	4.16e-09	1.36e-06
XLOC_000101	DIP2A	0.5	4.3e-09	1.39e-06
XLOC_000101	AGER	0.5	4.48e-09	1.42e-06
XLOC_000101	CTRL	0.5	4.62e-09	1.45e-06
XLOC_000101	CPT1B	0.5	4.83e-09	1.49e-06
XLOC_000101	ITIH4	0.5	5.28e-09	1.61e-06
XLOC_000101	SMG1P7	0.5	5.38e-09	1.62e-06
XLOC_000101	SOX15	0.5	5.65e-09	1.67e-06
XLOC_000101	NKTR	0.5	5.8e-09	1.7e-06
XLOC_000101	AGAP5	0.5	6.27e-09	1.8e-06
XLOC_000101	MIAT	0.5	6.47e-09	1.8e-06
XLOC_000101	MAN2C1	0.5	6.52e-09	1.8e-06
XLOC_000101	ZFYVE28	0.5	6.57e-09	1.8e-06
XLOC_000101	MICAL1	0.5	6.65e-09	1.8e-06
XLOC_000101	UBAP1L	0.5	6.69e-09	1.8e-06
XLOC_000101	RGL4	0.5	6.75e-09	1.8e-06
XLOC_000101	SZT2	0.5	6.81e-09	1.8e-06
XLOC_000101	AHSA2	0.5	7.4e-09	1.9e-06
XLOC_000101	RALGDS	0.5	7.41e-09	1.9e-06
XLOC_000101	ZBTB40	0.5	7.47e-09	1.9e-06
XLOC_000101	PRRT2	0.5	7.61e-09	1.92e-06
XLOC_000101	LOC729737	0.5	7.69e-09	1.92e-06
XLOC_000101	LOC100128288	0.5	7.9e-09	1.94e-06
XLOC_000101	PPT2-EGFL8	0.5	8.05e-09	1.94e-06
XLOC_000101	LY6G5B	0.49	8.1e-09	1.94e-06
XLOC_000101	SLC26A11	0.49	8.16e-09	1.94e-06
XLOC_000101	SCNN1D	0.49	8.26e-09	1.95e-06
XLOC_000101	ZDHHC8	0.49	8.44e-09	1.97e-06
XLOC_000101	ZNF276	0.49	8.9e-09	2.05e-06
XLOC_000101	STAG3L5P-PVRIG2P-PILRB	0.49	9.21e-09	2.1e-06
XLOC_000101	ANO8	0.49	9.31e-09	2.1e-06
XLOC_000101	PKD1P1	0.49	1.05e-08	2.32e-06
XLOC_000101	LOC115110	0.49	1.05e-08	2.32e-06
XLOC_000101	LOC101929010	0.49	1.09e-08	2.38e-06
XLOC_000101	SRRM2	0.49	1.17e-08	2.52e-06
XLOC_000101	CYP2D6	0.49	1.18e-08	2.52e-06
XLOC_000101	LOC100289511	0.49	1.18e-08	2.52e-06
XLOC_000101	UVSSA	0.49	1.24e-08	2.61e-06
XLOC_000101	NBPF10	0.49	1.26e-08	2.63e-06
XLOC_000101	TSSK3	0.49	1.3e-08	2.68e-06
XLOC_000101	PI4KAP2	0.49	1.31e-08	2.68e-06
XLOC_000101	D2HGDH	0.49	1.41e-08	2.82e-06
XLOC_000101	TSSK4	0.49	1.41e-08	2.82e-06
XLOC_000101	NPIPB3	0.49	1.42e-08	2.82e-06
XLOC_000101	TSNAXIP1	0.49	1.48e-08	2.88e-06
XLOC_000101	ADAMTS13	0.49	1.48e-08	2.88e-06
XLOC_000101	RTEL1	0.49	1.48e-08	2.88e-06
XLOC_000101	BTN2A1	0.48	1.74e-08	3.35e-06
XLOC_000101	CRAMP1L	0.48	1.76e-08	3.36e-06
XLOC_000101	CAPN10	0.48	1.89e-08	3.58e-06
XLOC_000101	SAP25	0.48	1.99e-08	3.72e-06
XLOC_000101	CRIPAK	0.48	2.03e-08	3.78e-06
XLOC_000101	LOC101929718	0.48	2.17e-08	3.97e-06
XLOC_000101	C14orf182	0.48	2.17e-08	3.97e-06
XLOC_000101	NPIPB5	0.48	2.35e-08	4.26e-06
XLOC_000101	VPS9D1	0.48	2.38e-08	4.28e-06
XLOC_000101	LOC100288162	0.48	2.4e-08	4.28e-06
XLOC_000101	NNAT	0.48	2.58e-08	4.57e-06
XLOC_000101	LOC613037	0.48	2.61e-08	4.58e-06
XLOC_000101	APBB3	0.48	2.69e-08	4.68e-06
XLOC_000101	ADCY10P1	0.48	2.73e-08	4.69e-06
XLOC_000101	HSF4	0.48	2.74e-08	4.69e-06
XLOC_000101	ENGASE	0.48	2.76e-08	4.69e-06
XLOC_000101	CUL9	0.48	2.85e-08	4.8e-06
XLOC_000101	PFN1P2	0.48	2.89e-08	4.83e-06
XLOC_000101	LOC284454	0.48	2.91e-08	4.84e-06
XLOC_000101	ACAD11	0.48	2.94e-08	4.85e-06
XLOC_000101	KCNAB3	0.48	3.06e-08	5e-06
XLOC_000101	SSPO	0.48	3.35e-08	5.45e-06
XLOC_000101	CORO6	0.48	3.41e-08	5.5e-06
XLOC_000101	LOC100652768	0.48	3.47e-08	5.55e-06
XLOC_000101	AGAP4	0.48	3.54e-08	5.62e-06
XLOC_000101	AGAP6	0.47	3.66e-08	5.69e-06
XLOC_000101	CARD14	0.47	3.66e-08	5.69e-06
XLOC_000101	LOC100506076	0.47	3.66e-08	5.69e-06
XLOC_000101	SYCP2	0.47	3.71e-08	5.69e-06
XLOC_000101	CCDC154	0.47	3.71e-08	5.69e-06
XLOC_000101	PPIEL	0.47	3.75e-08	5.71e-06
XLOC_000101	MUC3A	0.47	3.8e-08	5.75e-06
XLOC_000101	LOC101927051	0.47	3.83e-08	5.75e-06
XLOC_000101	MAP3K12	0.47	3.92e-08	5.85e-06
XLOC_000101	MYH7B	0.47	3.97e-08	5.88e-06
XLOC_000101	SLC9A8	0.47	4.07e-08	5.96e-06
XLOC_000101	SGSM2	0.47	4.08e-08	5.96e-06
XLOC_000101	TTLL3	0.47	4.19e-08	6.08e-06
XLOC_000101	ABCA7	0.47	4.27e-08	6.13e-06
XLOC_000101	LHX4	0.47	4.28e-08	6.13e-06
XLOC_000101	ENTHD2	0.47	4.32e-08	6.16e-06
XLOC_000101	PLD2	0.47	4.36e-08	6.17e-06
XLOC_000101	DNHD1	0.47	4.45e-08	6.26e-06
XLOC_000101	PCGF3	0.47	4.63e-08	6.45e-06
XLOC_000101	MZF1	0.47	4.65e-08	6.45e-06
XLOC_000101	NEURL4	0.47	4.71e-08	6.5e-06
XLOC_000101	LOC100132287	0.47	5.02e-08	6.87e-06
XLOC_000101	STK36	0.47	5.15e-08	7.02e-06
XLOC_000101	C9orf139	0.47	5.34e-08	7.2e-06
XLOC_000101	MST1P2	0.47	5.35e-08	7.2e-06
XLOC_000101	SPRN	0.47	5.47e-08	7.31e-06
XLOC_000101	FAM160B2	0.47	5.64e-08	7.5e-06
XLOC_000101	LOC100133331	0.47	5.72e-08	7.56e-06
XLOC_000101	SETD1B	0.47	5.8e-08	7.61e-06
XLOC_000101	OSBPL7	0.47	5.89e-08	7.61e-06
XLOC_000101	PIEZO1	0.47	5.9e-08	7.61e-06
XLOC_000101	C15orf52	0.47	5.91e-08	7.61e-06
XLOC_000101	ZNF513	0.47	5.94e-08	7.61e-06
XLOC_000101	CEACAM19	0.47	6.03e-08	7.68e-06
XLOC_000101	TMEM63A	0.47	6.2e-08	7.85e-06
XLOC_000101	LTB4R	0.47	6.28e-08	7.86e-06
XLOC_000101	ULK3	0.47	6.3e-08	7.86e-06
XLOC_000101	FBF1	0.47	6.31e-08	7.86e-06
XLOC_000101	TBC1D3B	0.47	6.43e-08	7.97e-06
XLOC_000101	LOC100507577	0.47	7.02e-08	8.64e-06
XLOC_000101	HES5	0.47	7.05e-08	8.64e-06
XLOC_000101	SYNGAP1	0.47	7.17e-08	8.73e-06
XLOC_000101	SFI1	0.46	7.62e-08	9.23e-06
XLOC_000101	CYB561D1	0.46	7.78e-08	9.37e-06
XLOC_000101	ADCY7	0.46	8.14e-08	9.75e-06
XLOC_000101	GUSBP9	0.46	8.3e-08	9.85e-06
XLOC_000101	RNPC3	0.46	8.31e-08	9.85e-06
XLOC_000101	PLCB2	0.46	8.51e-08	1e-05
XLOC_000101	LOC100128494	0.46	8.59e-08	1.01e-05
XLOC_000101	LOC100288069	0.46	8.84e-08	1.03e-05
XLOC_000101	AKAP17A	0.46	8.94e-08	1.04e-05
XLOC_000101	FAM193B	0.46	9.11e-08	1.05e-05
XLOC_000101	CC2D1B	0.46	9.22e-08	1.06e-05
XLOC_000101	STX16	0.46	9.28e-08	1.06e-05
XLOC_000101	LOC100506123	0.46	9.29e-08	1.06e-05
XLOC_000101	PKD1	0.46	9.41e-08	1.06e-05
XLOC_000101	ABCC10	0.46	1.04e-07	1.16e-05
XLOC_000101	LOC729603	0.46	1.04e-07	1.16e-05
XLOC_000101	POFUT2	0.46	1.04e-07	1.16e-05
XLOC_000101	MAPK8IP3	0.46	1.05e-07	1.16e-05
XLOC_000101	ZNF335	0.46	1.15e-07	1.27e-05
XLOC_000101	BMS1P4	0.46	1.2e-07	1.32e-05
XLOC_000101	ADAM1A	0.46	1.25e-07	1.36e-05
XLOC_000101	ADAM11	0.46	1.29e-07	1.4e-05
XLOC_000101	NLRP1	0.46	1.3e-07	1.4e-05
XLOC_000101	HPX	0.46	1.31e-07	1.41e-05
XLOC_000101	ARHGAP33	0.46	1.33e-07	1.42e-05
XLOC_000101	SH3GL1P1	0.46	1.33e-07	1.42e-05
XLOC_000101	EZH1	0.46	1.35e-07	1.43e-05
XLOC_000101	LOC200772	0.46	1.38e-07	1.45e-05
XLOC_000101	HECTD4	0.46	1.39e-07	1.46e-05
XLOC_000101	PLCH2	0.46	1.4e-07	1.47e-05
XLOC_000101	C1orf204	0.46	1.42e-07	1.48e-05
XLOC_000101	DBH	0.46	1.43e-07	1.48e-05
XLOC_000101	CHKB-CPT1B	0.45	1.46e-07	1.51e-05
XLOC_000101	PDXDC2P	0.45	1.47e-07	1.51e-05
XLOC_000101	CCDC157	0.45	1.5e-07	1.52e-05
XLOC_000101	NBPF20	0.45	1.5e-07	1.52e-05
XLOC_000101	GOLGA2P5	0.45	1.52e-07	1.53e-05
XLOC_000101	LOC146880	0.45	1.53e-07	1.54e-05
XLOC_000101	CCDC57	0.45	1.57e-07	1.57e-05
XLOC_000101	NLRC5	0.45	1.6e-07	1.6e-05
XLOC_000101	FAT2	0.45	1.61e-07	1.6e-05
XLOC_000101	ZMIZ2	0.45	1.63e-07	1.61e-05
XLOC_000101	ITPR3	0.45	1.71e-07	1.68e-05
XLOC_000101	UNKL	0.45	1.72e-07	1.68e-05
XLOC_000101	SLC26A1	0.45	1.79e-07	1.75e-05
XLOC_000101	ARFGAP1	0.45	1.83e-07	1.77e-05
XLOC_000101	LPAL2	0.45	1.84e-07	1.78e-05
XLOC_000101	CUBN	0.45	1.91e-07	1.83e-05
XLOC_000101	SH2B1	0.45	1.91e-07	1.83e-05
XLOC_000101	GDPD3	0.45	1.92e-07	1.83e-05
XLOC_000101	DTX2P1-UPK3BP1-PMS2P11	0.45	1.95e-07	1.85e-05
XLOC_000101	IFFO1	0.45	1.96e-07	1.85e-05
XLOC_000101	ZNF224	0.45	1.98e-07	1.86e-05
XLOC_000101	NPIPA5	0.45	2.01e-07	1.87e-05
XLOC_000101	L3MBTL1	0.45	2.01e-07	1.87e-05
XLOC_000101	BTAF1	0.45	2.05e-07	1.91e-05
XLOC_000101	MYO9B	0.45	2.08e-07	1.92e-05
XLOC_000101	RGL2	0.45	2.09e-07	1.92e-05
XLOC_000101	FAM184B	0.45	2.1e-07	1.92e-05
XLOC_000101	SLX1A-SULT1A3	0.45	2.13e-07	1.95e-05
XLOC_000101	NBPF12	0.45	2.15e-07	1.95e-05
XLOC_000101	ACRC	0.45	2.2e-07	1.99e-05
XLOC_000101	ITGA10	0.45	2.25e-07	2.03e-05
XLOC_000101	TRIM66	0.45	2.3e-07	2.07e-05
XLOC_000101	CTB-118N6.3	0.45	2.39e-07	2.14e-05
XLOC_000101	SPG7	0.45	2.4e-07	2.14e-05
XLOC_000101	TMEM259	0.45	2.42e-07	2.15e-05
XLOC_000101	NPHP4	0.45	2.45e-07	2.16e-05
XLOC_000101	MYO15A	0.45	2.46e-07	2.16e-05
XLOC_000101	BRICD5	0.45	2.48e-07	2.17e-05
XLOC_000101	ANKRD36B	0.45	2.55e-07	2.22e-05
XLOC_000101	MSH5-SAPCD1	0.45	2.56e-07	2.22e-05
XLOC_000101	LOC100996351	0.45	2.56e-07	2.22e-05
XLOC_000101	CLUHP3	0.45	2.58e-07	2.22e-05
XLOC_000101	TMPRSS5	0.45	2.59e-07	2.22e-05
XLOC_000101	DGCR8	0.45	2.59e-07	2.22e-05
XLOC_000101	SDHAP2	0.45	2.6e-07	2.22e-05
XLOC_000101	PIGG	0.45	2.68e-07	2.28e-05
XLOC_000101	LTB4R2	0.45	2.74e-07	2.32e-05
XLOC_000101	KIAA0319L	0.44	2.81e-07	2.37e-05
XLOC_000101	ZNF234	0.44	2.86e-07	2.4e-05
XLOC_000101	WASH7P	0.44	2.89e-07	2.42e-05
XLOC_000101	CDH26	0.44	2.9e-07	2.42e-05
XLOC_000101	TAC4	0.44	2.97e-07	2.47e-05
XLOC_000101	SDHAP1	0.44	3.01e-07	2.49e-05
XLOC_000101	ABHD16B	0.44	3.1e-07	2.55e-05
XLOC_000101	SMG1P3	0.44	3.14e-07	2.58e-05
XLOC_000101	FAM73B	0.44	3.21e-07	2.62e-05
XLOC_000101	MASP2	0.44	3.27e-07	2.66e-05
XLOC_000101	VILL	0.44	3.32e-07	2.69e-05
XLOC_000101	GABRE	0.44	3.33e-07	2.69e-05
XLOC_000101	CBLN3	0.44	3.39e-07	2.73e-05
XLOC_000101	SMG1P1	0.44	3.39e-07	2.73e-05
XLOC_000101	WDR59	0.44	3.44e-07	2.76e-05
XLOC_000101	NPHP3-ACAD11	0.44	3.48e-07	2.78e-05
XLOC_000101	THBS3	0.44	3.5e-07	2.78e-05
XLOC_000101	WDR52	0.44	3.54e-07	2.8e-05
XLOC_000101	LOC100294362	0.44	3.55e-07	2.8e-05
XLOC_000101	OR2H2	0.44	3.57e-07	2.8e-05
XLOC_000101	CELF6	0.44	3.59e-07	2.81e-05
XLOC_000101	NS3BP	0.44	3.62e-07	2.83e-05
XLOC_000101	CENPT	0.44	3.69e-07	2.87e-05
XLOC_000101	PI4KAP1	0.44	3.77e-07	2.92e-05
XLOC_000101	ZNF783	0.44	3.84e-07	2.96e-05
XLOC_000101	FLJ42627	0.44	3.89e-07	2.99e-05
XLOC_000101	GRIP2	0.44	3.9e-07	2.99e-05
XLOC_000101	LOC642852	0.44	3.91e-07	2.99e-05
XLOC_000101	NPTN-IT1	0.44	4.03e-07	3.07e-05
XLOC_000101	FAM219B	0.44	4.08e-07	3.09e-05
XLOC_000101	DCDC2B	0.44	4.08e-07	3.09e-05
XLOC_000101	COL6A4P2	0.44	4.11e-07	3.1e-05
XLOC_000101	ANKS3	0.44	4.15e-07	3.11e-05
XLOC_000101	KSR1	0.44	4.24e-07	3.16e-05
XLOC_000101	NISCH	0.44	4.24e-07	3.16e-05
XLOC_000101	CAPRIN2	0.44	4.26e-07	3.16e-05
XLOC_000101	LOC102723927	0.44	4.27e-07	3.16e-05
XLOC_000101	OBSCN	0.44	4.33e-07	3.2e-05
XLOC_000101	SLC23A3	0.44	4.46e-07	3.28e-05
XLOC_000101	UPK3BL	0.44	4.53e-07	3.32e-05
XLOC_000101	ADCY4	0.44	4.56e-07	3.34e-05
XLOC_000101	BZRAP1	0.44	4.65e-07	3.39e-05
XLOC_000101	SGK494	0.44	4.68e-07	3.4e-05
XLOC_000101	AGAP9	0.44	4.72e-07	3.41e-05
XLOC_000101	MYBPC3	0.44	4.73e-07	3.41e-05
XLOC_000101	DIDO1	0.44	4.87e-07	3.5e-05
XLOC_000101	TRIM17	0.44	4.95e-07	3.55e-05
XLOC_000101	CATSPER2	0.44	5.02e-07	3.59e-05
XLOC_000101	NPEPL1	0.44	5.04e-07	3.59e-05
XLOC_000101	USP35	0.44	5.12e-07	3.63e-05
XLOC_000101	PLEKHG2	0.43	5.34e-07	3.76e-05
XLOC_000101	CCDC93	0.43	5.34e-07	3.76e-05
XLOC_000101	BAI1	0.43	5.43e-07	3.82e-05
XLOC_000101	KIAA0556	0.43	5.48e-07	3.84e-05
XLOC_000101	LOC100996291	0.43	5.6e-07	3.91e-05
XLOC_000101	IDUA	0.43	5.61e-07	3.91e-05
XLOC_000101	SLC22A23	0.43	5.65e-07	3.92e-05
XLOC_000101	KIF21B	0.43	5.74e-07	3.95e-05
XLOC_000101	ZNF862	0.43	5.75e-07	3.95e-05
XLOC_000101	CLCN6	0.43	5.75e-07	3.95e-05
XLOC_000101	CHAD	0.43	5.83e-07	3.99e-05
XLOC_000101	RNF215	0.43	5.94e-07	4.06e-05
XLOC_000101	PGS1	0.43	6.01e-07	4.1e-05
XLOC_000101	AGBL2	0.43	6.1e-07	4.14e-05
XLOC_000101	LMF1	0.43	6.18e-07	4.18e-05
XLOC_000101	PTCH2	0.43	6.21e-07	4.18e-05
XLOC_000101	OR2A1	0.43	6.21e-07	4.18e-05
XLOC_000101	SLC25A34	0.43	6.24e-07	4.19e-05
XLOC_000101	INTS3	0.43	6.3e-07	4.21e-05
XLOC_000101	HKR1	0.43	6.35e-07	4.23e-05
XLOC_000101	SBNO2	0.43	6.45e-07	4.28e-05
XLOC_000101	NEAT1	0.43	6.63e-07	4.39e-05
XLOC_000101	ZNF354C	0.43	6.73e-07	4.45e-05
XLOC_000101	SLC16A5	0.43	6.77e-07	4.46e-05
XLOC_000101	NPIPA7	0.43	6.83e-07	4.48e-05
XLOC_000101	NBPF11	0.43	6.84e-07	4.48e-05
XLOC_000101	FLYWCH1	0.43	6.95e-07	4.54e-05
XLOC_000101	ZNF692	0.43	7.01e-07	4.56e-05
XLOC_000101	PRKXP1	0.43	7.04e-07	4.56e-05
XLOC_000101	LEMD2	0.43	7.35e-07	4.76e-05
XLOC_000101	HERC1	0.43	7.39e-07	4.77e-05
XLOC_000101	FBXL8	0.43	7.51e-07	4.83e-05
XLOC_000101	PCSK4	0.43	7.54e-07	4.84e-05
XLOC_000101	TRIM39	0.43	7.62e-07	4.87e-05
XLOC_000101	RBM33	0.43	7.64e-07	4.87e-05
XLOC_000101	C9orf106	0.43	7.75e-07	4.92e-05
XLOC_000101	DDX12P	0.43	7.79e-07	4.93e-05
XLOC_000101	ALOX12	0.43	7.89e-07	4.99e-05
XLOC_000101	FNBP4	0.43	7.93e-07	5e-05
XLOC_000101	SLC35E2	0.43	8.03e-07	5.05e-05
XLOC_000101	NBPF15	0.43	8.05e-07	5.05e-05
XLOC_000101	ANKRD11	0.43	8.09e-07	5.05e-05
XLOC_000101	NDST2	0.43	8.16e-07	5.07e-05
XLOC_000101	PNISR	0.43	8.16e-07	5.07e-05
XLOC_000101	ZNF767P	0.43	8.2e-07	5.08e-05
XLOC_000101	DDX17	0.43	8.39e-07	5.18e-05
XLOC_000101	DMPK	0.43	8.46e-07	5.21e-05
XLOC_000101	EP400NL	0.43	8.67e-07	5.32e-05
XLOC_000101	PLA2G6	0.43	8.84e-07	5.4e-05
XLOC_000101	ANKMY1	0.43	8.85e-07	5.4e-05
XLOC_000101	TRPM5	0.43	8.88e-07	5.41e-05
XLOC_000101	PRSS53	0.43	9.31e-07	5.66e-05
XLOC_000101	KRBA2	0.43	9.35e-07	5.66e-05
XLOC_000101	PAN2	0.43	9.39e-07	5.67e-05
XLOC_000101	NRBP2	0.43	9.42e-07	5.68e-05
XLOC_000101	MUSTN1	0.43	9.6e-07	5.77e-05
XLOC_000101	FER1L5	0.43	9.69e-07	5.8e-05
XLOC_000101	LZTR1	0.43	9.89e-07	5.91e-05
XLOC_000101	DENND4B	0.42	1e-06	5.97e-05
XLOC_000101	RRN3P3	0.42	1.02e-06	6.09e-05
XLOC_000101	NXF1	0.42	1.04e-06	6.17e-05
XLOC_000101	ALX3	0.42	1.05e-06	6.2e-05
XLOC_000101	ATG16L2	0.42	1.07e-06	6.32e-05
XLOC_000101	CROCCP3	0.42	1.09e-06	6.38e-05
XLOC_000101	GOLGA6L17P	0.42	1.1e-06	6.42e-05
XLOC_000101	DNAH17	0.42	1.1e-06	6.42e-05
XLOC_000101	PRR22	0.42	1.13e-06	6.57e-05
XLOC_000101	TCIRG1	0.42	1.15e-06	6.71e-05
XLOC_000101	ABCA2	0.42	1.17e-06	6.77e-05
XLOC_000101	DLEC1	0.42	1.18e-06	6.84e-05
XLOC_000101	ARPC4-TTLL3	0.42	1.2e-06	6.92e-05
XLOC_000101	NBPF9	0.42	1.2e-06	6.92e-05
XLOC_000101	ADAMTS14	0.42	1.21e-06	6.97e-05
XLOC_000101	PVRIG2P	0.42	1.22e-06	7.01e-05
XLOC_000101	LOC153684	0.42	1.24e-06	7.07e-05
XLOC_000101	GPR113	0.42	1.26e-06	7.15e-05
XLOC_000101	IKZF4	0.42	1.27e-06	7.2e-05
XLOC_000101	NPIPA1	0.42	1.3e-06	7.36e-05
XLOC_000101	ADAMTS10	0.42	1.31e-06	7.39e-05
XLOC_000101	SGSM3	0.42	1.33e-06	7.47e-05
XLOC_000101	CCDC88B	0.42	1.37e-06	7.72e-05
XLOC_000101	NBPF8	0.42	1.38e-06	7.74e-05
XLOC_000101	ASCL4	0.42	1.4e-06	7.83e-05
XLOC_000101	HERC2	0.42	1.43e-06	7.98e-05
XLOC_000101	TECPR1	0.42	1.44e-06	7.99e-05
XLOC_000101	GSDMB	0.42	1.44e-06	7.99e-05
XLOC_000101	ACADVL	0.42	1.44e-06	8e-05
XLOC_000101	LRRC48	0.42	1.46e-06	8.08e-05
XLOC_000101	CCDC17	0.42	1.48e-06	8.13e-05
XLOC_000101	GOLGA1	0.42	1.49e-06	8.16e-05
XLOC_000101	TNRC6C	0.42	1.49e-06	8.16e-05
XLOC_000101	ZNF37BP	0.42	1.52e-06	8.3e-05
XLOC_000101	GNMT	0.42	1.53e-06	8.33e-05
XLOC_000101	C1orf159	0.42	1.56e-06	8.51e-05
XLOC_000101	HHIPL2	0.42	1.57e-06	8.54e-05
XLOC_000101	ANKRD36	0.42	1.59e-06	8.6e-05
XLOC_000101	LOC100506499	0.42	1.61e-06	8.67e-05
XLOC_000101	UNC13D	0.42	1.62e-06	8.71e-05
XLOC_000101	C1orf145	0.42	1.63e-06	8.76e-05
XLOC_000101	LYG1	0.42	1.64e-06	8.77e-05
XLOC_000101	CAMTA2	0.42	1.65e-06	8.84e-05
XLOC_000101	LOC100506321	0.42	1.67e-06	8.9e-05
XLOC_000101	MINK1	0.42	1.67e-06	8.9e-05
XLOC_000101	GOLGA6L4	0.42	1.69e-06	8.96e-05
XLOC_000101	DRICH1	0.42	1.69e-06	8.96e-05
XLOC_000101	CDRT1	0.42	1.7e-06	8.96e-05
XLOC_000101	N4BP2L2-IT2	0.42	1.71e-06	9.01e-05
XLOC_000101	BRD1	0.42	1.74e-06	9.16e-05
XLOC_000101	TOM1L2	0.42	1.76e-06	9.25e-05
XLOC_000101	CBFA2T2	0.42	1.77e-06	9.25e-05
XLOC_000101	FER1L4	0.42	1.8e-06	9.41e-05
XLOC_000101	PMS2P3	0.41	1.84e-06	9.59e-05
XLOC_000101	TPH1	0.41	1.85e-06	9.59e-05
XLOC_000101	IMPG2	0.41	1.88e-06	9.72e-05
XLOC_000101	NTNG2	0.41	1.88e-06	9.73e-05
XLOC_000101	TSPO2	0.41	1.91e-06	9.84e-05
XLOC_000101	RPL32P3	0.41	1.92e-06	9.87e-05
XLOC_000101	ADHFE1	0.41	1.93e-06	9.91e-05
XLOC_000101	CTGLF12P	0.41	1.94e-06	9.91e-05
XLOC_000101	ZNF221	0.41	1.94e-06	9.91e-05
XLOC_000101	SLC26A6	0.41	1.95e-06	9.91e-05
XLOC_000101	LOC100506142	0.41	1.95e-06	9.91e-05
XLOC_000101	GOLGA6L5P	0.41	1.97e-06	9.98e-05
XLOC_000101	LOC652276	0.41	2.04e-06	0.000103
XLOC_000101	BEND3P3	0.41	2.06e-06	0.000104
XLOC_000101	ZSWIM8	0.41	2.08e-06	0.000105
XLOC_000101	PLXNA3	0.41	2.09e-06	0.000105
XLOC_000101	UNC5CL	0.41	2.12e-06	0.000106
XLOC_000101	DAB2IP	0.41	2.14e-06	0.000107
XLOC_000101	KDM4E	0.41	2.19e-06	0.000109
XLOC_000101	MOGS	0.41	2.19e-06	0.000109
XLOC_000101	FMNL1	0.41	2.2e-06	0.000109
XLOC_000101	STARD9	0.41	2.2e-06	0.000109
XLOC_000101	TMEM175	0.41	2.2e-06	0.000109
XLOC_000101	UBR4	0.41	2.21e-06	0.000109
XLOC_000101	LRP8	0.41	2.22e-06	0.000109
XLOC_000101	CCDC40	0.41	2.24e-06	0.00011
XLOC_000101	FGD5P1	0.41	2.25e-06	0.00011
XLOC_000101	POM121L9P	0.41	2.26e-06	0.00011
XLOC_000101	PITPNM3	0.41	2.26e-06	0.00011
XLOC_000101	PARP6	0.41	2.26e-06	0.00011
XLOC_000101	DPP9	0.41	2.28e-06	0.00011
XLOC_000101	ARHGAP27	0.41	2.3e-06	0.000111
XLOC_000101	LOC644050	0.41	2.37e-06	0.000114
XLOC_000101	CDRT15P1	0.41	2.38e-06	0.000115
XLOC_000101	SLC25A35	0.41	2.4e-06	0.000115
XLOC_000101	KMT2B	0.41	2.47e-06	0.000118
XLOC_000101	LOC143666	0.41	2.51e-06	0.000119
XLOC_000101	ANKRD13D	0.41	2.52e-06	0.00012
XLOC_000101	SH3BP2	0.41	2.55e-06	0.000121
XLOC_000101	HCG8	0.41	2.58e-06	0.000122
XLOC_000101	KIAA0895L	0.41	2.6e-06	0.000122
XLOC_000101	LOC100190986	0.41	2.6e-06	0.000122
XLOC_000101	FAM223B	0.41	2.6e-06	0.000122
XLOC_000101	FAM153A	0.41	2.67e-06	0.000126
XLOC_000101	GPR157	0.41	2.69e-06	0.000126
XLOC_000101	PRDM8	0.41	2.69e-06	0.000126
XLOC_000101	MLLT6	0.41	2.69e-06	0.000126
XLOC_000101	LOC440300	0.41	2.7e-06	0.000126
XLOC_000101	IKBKB	0.41	2.73e-06	0.000127
XLOC_000101	WDR27	0.41	2.75e-06	0.000127
XLOC_000101	LOC100506606	0.41	2.75e-06	0.000127
XLOC_000101	PROZ	0.41	2.78e-06	0.000128
XLOC_000101	BTN2A3P	0.41	2.78e-06	0.000128
XLOC_000101	KIFC2	0.41	2.79e-06	0.000128
XLOC_000101	ASB1	0.41	2.82e-06	0.00013
XLOC_000101	ZNF80	0.41	2.86e-06	0.000131
XLOC_000101	VPS13D	0.41	2.88e-06	0.000131
XLOC_000101	MAMDC4	0.41	2.97e-06	0.000135
XLOC_000101	ANP32A-IT1	0.41	2.97e-06	0.000135
XLOC_000101	KCNC4	0.41	3.01e-06	0.000136
XLOC_000101	LOC642846	0.41	3.04e-06	0.000137
XLOC_000101	RUFY4	0.41	3.09e-06	0.00014
XLOC_000101	LOC100506124	0.41	3.12e-06	0.000141
XLOC_000101	LOC150776	0.41	3.15e-06	0.000141
XLOC_000101	LOC100128770	0.41	3.16e-06	0.000142
XLOC_000101	C1orf213	0.41	3.18e-06	0.000142
XLOC_000101	LOC100132062	0.41	3.18e-06	0.000142
XLOC_000101	MST1L	0.41	3.19e-06	0.000142
XLOC_000101	C2CD2	0.41	3.19e-06	0.000142
XLOC_000101	SPPL2B	0.41	3.22e-06	0.000143
XLOC_000101	ACAP3	0.41	3.23e-06	0.000143
XLOC_000101	KIAA0195	0.4	3.26e-06	0.000144
XLOC_000101	LOC729218	0.4	3.3e-06	0.000145
XLOC_000101	RPL23AP64	0.4	3.3e-06	0.000145
XLOC_000101	CERK	0.4	3.31e-06	0.000145
XLOC_000101	C20orf194	0.4	3.31e-06	0.000145
XLOC_000101	RTEL1-TNFRSF6B	0.4	3.33e-06	0.000146
XLOC_000101	CCDC78	0.4	3.42e-06	0.000149
XLOC_000101	ZNF418	0.4	3.43e-06	0.00015
XLOC_000101	MICALL2	0.4	3.47e-06	0.00015
XLOC_000155	HMCES	0.59	2.07e-12	4.54e-08
XLOC_000155	ABI3	0.57	1.18e-11	1.3e-07
XLOC_000155	SERPINA9	0.52	1.6e-09	1.17e-05
XLOC_000155	PHOSPHO1	0.5	6.7e-09	3.67e-05
XLOC_000155	VPREB3	0.49	9.07e-09	3.98e-05
XLOC_000155	NUGGC	0.49	1.66e-08	6.05e-05
XLOC_000155	LHPP	0.48	2.23e-08	6.97e-05
XLOC_000155	H1FX	0.48	2.95e-08	7.15e-05
XLOC_000155	LCK	0.47	3.95e-08	7.87e-05
XLOC_000155	MYBL1	0.47	5.07e-08	9e-05
XLOC_000155	SSBP2	0.47	5.74e-08	9e-05
XLOC_000155	MARCKSL1	0.47	5.75e-08	9e-05
XLOC_000155	ATG4D	0.47	6.62e-08	9.68e-05
XLOC_000155	RAPGEF5	0.46	8.95e-08	0.000119
XLOC_000155	SPNS3	0.46	9.26e-08	0.000119
XLOC_000155	ITPKB	0.46	1.09e-07	0.000132
XLOC_000155	LIMS2	0.46	1.41e-07	0.000163
XLOC_000155	SLC25A42	0.45	1.52e-07	0.000166
XLOC_000155	MXD4	0.45	1.59e-07	0.000166
XLOC_000155	MSI2	0.45	2.45e-07	0.000224
XLOC_000155	GH1	0.45	2.76e-07	0.000235
XLOC_000155	SNAP47	0.44	3.2e-07	0.00025
XLOC_000155	NCF1B	0.44	3.3e-07	0.00025
XLOC_000155	MME	0.44	3.51e-07	0.000257
XLOC_000155	BLCAP	0.44	3.65e-07	0.000258
XLOC_000155	SLC6A16	0.44	4.29e-07	0.000294
XLOC_000155	SPSB2	0.44	4.79e-07	0.000309
XLOC_000155	LOC101929268	0.43	5.8e-07	0.00035
XLOC_000155	TMEM229B	0.43	5.91e-07	0.00035
XLOC_000155	NEIL1	0.43	6.19e-07	0.000357
XLOC_000155	PATZ1	0.43	6.73e-07	0.000378
XLOC_000155	LOC440461	0.43	7.74e-07	0.00042
XLOC_000155	KANK1	0.43	7.91e-07	0.00042
XLOC_000155	IRS1	0.43	8.5e-07	0.00042
XLOC_000155	LOC728730	0.43	8.6e-07	0.00042
XLOC_000155	CRTC1	0.43	8.62e-07	0.00042
XLOC_000155	IKBKE	0.43	8.63e-07	0.00042
XLOC_000155	SNX29P1	0.43	9.02e-07	0.00043
XLOC_000155	NLRP4	0.43	9.7e-07	0.000453
XLOC_000155	HDAC1	0.42	1.09e-06	0.000497
XLOC_000155	RABL2A	0.42	1.18e-06	0.000517
XLOC_000155	UBXN6	0.42	1.2e-06	0.000517
XLOC_000155	VGLL4	0.42	1.29e-06	0.000544
XLOC_000155	MEF2BNB-MEF2B	0.42	1.34e-06	0.000554
XLOC_000155	AFF2	0.42	1.39e-06	0.000566
XLOC_000155	FCRLA	0.42	1.47e-06	0.000586
XLOC_000155	PDLIM2	0.42	1.52e-06	0.000586
XLOC_000155	CERS4	0.42	1.65e-06	0.000622
XLOC_000155	TCL6	0.42	1.72e-06	0.00064
XLOC_000155	CYP39A1	0.41	1.92e-06	0.000691
XLOC_000155	DNAJB2	0.41	2.01e-06	0.000708
XLOC_000155	LOC100422737	0.41	2.04e-06	0.000708
XLOC_000155	CUX1	0.41	2.1e-06	0.000708
XLOC_000155	CD1A	0.41	2.14e-06	0.000708
XLOC_000155	FZR1	0.41	2.18e-06	0.000708
XLOC_000155	ZFAND4	0.41	2.2e-06	0.000708
XLOC_000155	TTLL11	0.41	2.23e-06	0.000708
XLOC_000155	POLD4	0.41	2.35e-06	0.000731
XLOC_000155	FAM83F	0.41	2.37e-06	0.000731
XLOC_000155	CACFD1	0.41	2.4e-06	0.000732
XLOC_000155	NCF1	0.41	2.48e-06	0.000736
XLOC_000155	PNKD	0.41	2.78e-06	0.000802
XLOC_000155	FHOD3	0.41	2.78e-06	0.000802
XLOC_000155	P2RY11	0.41	2.89e-06	0.000808
XLOC_000155	CD38	0.41	2.89e-06	0.000808
XLOC_000155	IGLL1	0.41	2.91e-06	0.000808
XLOC_000155	MTMR9LP	0.41	3.15e-06	0.000853
XLOC_000155	RAB3A	0.4	3.35e-06	0.000877
XLOC_000155	KLC4	0.4	3.36e-06	0.000877
XLOC_000155	GTF2IRD2B	0.4	3.47e-06	0.000884
XLOC_000155	SUSD3	0.4	3.51e-06	0.000884
XLOC_000155	MEF2B	0.4	3.7e-06	0.000916
XLOC_000155	MYO7B	0.4	3.78e-06	0.000916
XLOC_000155	CLDN23	0.4	3.84e-06	0.000916
XLOC_000155	TMEM222	0.4	3.85e-06	0.000916
XLOC_000155	TAB1	0.4	3.9e-06	0.000916
XLOC_000155	TTC9	0.4	3.93e-06	0.000916
XLOC_000155	ATP1A3	0.4	4e-06	0.000924
XLOC_000155	C3orf67	0.4	4.1e-06	0.000937
XLOC_000155	BACH2	0.4	4.19e-06	0.000948
XLOC_000155	NPAS1	0.4	4.35e-06	0.000973
XLOC_000155	CPLX1	0.4	4.54e-06	0.00101
XLOC_000155	ZNF414	0.4	4.61e-06	0.00101
XLOC_000155	C4orf22	0.4	4.65e-06	0.00101
XLOC_000155	TMUB2	0.4	4.73e-06	0.00101
XLOC_000155	SNX29P2	0.4	4.74e-06	0.00101
XLOC_000155	RAB11B	0.4	4.96e-06	0.00102
XLOC_000155	MORN1	0.4	5.03e-06	0.00102
XLOC_000155	RMND5B	0.4	5.09e-06	0.00102
XLOC_000155	TOR2A	0.4	5.1e-06	0.00102
XLOC_000155	FCHO1	0.4	5.12e-06	0.00102
XLOC_000155	IQCD	0.4	5.15e-06	0.00102
XLOC_000155	A4GALT	0.4	5.43e-06	0.00106
XLOC_000155	SLC44A2	0.4	5.67e-06	0.00106
XLOC_000155	CRHBP	0.4	5.7e-06	0.00106
XLOC_000155	ASB13	0.39	5.86e-06	0.00108
XLOC_000155	CLSTN1	0.39	5.91e-06	0.00108
XLOC_000155	ZKSCAN7	0.39	6.29e-06	0.00112
XLOC_000155	MYL5	0.39	6.78e-06	0.0012
XLOC_000155	LOC103091866	0.39	7.06e-06	0.00123
XLOC_000155	GFOD1	0.39	7.1e-06	0.00123
XLOC_000155	BTBD2	0.39	7.28e-06	0.00125
XLOC_000155	SUGCT	0.39	7.87e-06	0.0013
XLOC_000155	ASPSCR1	0.39	7.87e-06	0.0013
XLOC_000155	SNTA1	0.39	7.91e-06	0.0013
XLOC_000155	SPI1	0.39	8.08e-06	0.00131
XLOC_000155	AUTS2	0.39	8.15e-06	0.00131
XLOC_000155	ICOSLG	0.39	8.16e-06	0.00131
XLOC_000155	DMAP1	0.39	8.26e-06	0.00131
XLOC_000155	FAM195B	0.39	8.55e-06	0.00135
XLOC_000155	EVI5L	0.39	8.8e-06	0.00138
XLOC_000155	SPPL2B	0.39	8.86e-06	0.00138
XLOC_000155	NEK8	0.39	8.97e-06	0.00138
XLOC_000155	2015-09-09	0.39	9.06e-06	0.00139
XLOC_000155	TMEM132B	0.39	9.22e-06	0.0014
XLOC_000155	NCF1C	0.38	9.95e-06	0.00148
XLOC_000155	CD27	0.38	9.96e-06	0.00148
XLOC_000155	CCDC130	0.38	1.03e-05	0.0015
XLOC_000155	RGCC	0.38	1.03e-05	0.0015
XLOC_000155	ST3GAL3	0.38	1.04e-05	0.0015
XLOC_000155	FAM134A	0.38	1.06e-05	0.00152
XLOC_000155	LY86	0.38	1.06e-05	0.00152
XLOC_000155	LIMD2	0.38	1.08e-05	0.00154
XLOC_000155	PYCR2	0.38	1.09e-05	0.00155
XLOC_000155	S1PR2	0.38	1.11e-05	0.00156
XLOC_000155	ZKSCAN4	0.38	1.15e-05	0.00159
XLOC_000155	ZNF517	0.38	1.16e-05	0.00159
XLOC_000155	AACS	0.38	1.18e-05	0.0016
XLOC_000155	DTX1	0.38	1.18e-05	0.0016
XLOC_000155	DNER	0.38	1.19e-05	0.0016
XLOC_000155	ELL3	0.38	1.21e-05	0.00161
XLOC_000155	FAM110A	0.38	1.23e-05	0.00162
XLOC_000155	KLHL6	0.38	1.25e-05	0.00164
XLOC_000155	ACO2	0.38	1.27e-05	0.00165
XLOC_000155	HDAC5	0.38	1.27e-05	0.00165
XLOC_000155	FRMPD3	0.38	1.28e-05	0.00166
XLOC_000155	LRRC24	0.38	1.3e-05	0.00167
XLOC_000155	CCDC85A	0.38	1.32e-05	0.00169
XLOC_000155	BTNL9	0.38	1.35e-05	0.0017
XLOC_000155	SSBP3	0.38	1.35e-05	0.0017
XLOC_000155	RNF185	0.38	1.38e-05	0.00172
XLOC_000155	NECAB3	0.38	1.38e-05	0.00172
XLOC_000155	PRDM11	0.38	1.38e-05	0.00172
XLOC_000155	MYO1E	0.38	1.41e-05	0.00172
XLOC_000155	BCL6	0.38	1.41e-05	0.00172
XLOC_000155	TADA2B	0.38	1.44e-05	0.00173
XLOC_000155	SH2B2	0.38	1.44e-05	0.00173
XLOC_000155	ABHD8	0.38	1.46e-05	0.00174
XLOC_000155	DRD4	0.38	1.49e-05	0.00176
XLOC_000155	CD81	0.38	1.56e-05	0.00184
XLOC_000155	SERHL	0.38	1.57e-05	0.00184
XLOC_000155	ZNF837	0.38	1.59e-05	0.00184
XLOC_000155	SNHG7	0.38	1.6e-05	0.00184
XLOC_000155	TCEA2	0.38	1.61e-05	0.00184
XLOC_000155	CSNK1G2	0.38	1.62e-05	0.00184
XLOC_000155	ELOF1	0.38	1.63e-05	0.00185
XLOC_000155	PDZRN4	0.38	1.64e-05	0.00185
XLOC_000155	ZNF185	0.38	1.68e-05	0.00189
XLOC_000155	TMCC2	0.37	1.77e-05	0.00198
XLOC_000155	THAP8	0.37	1.82e-05	0.00201
XLOC_000155	DNAL4	0.37	1.83e-05	0.00201
XLOC_000155	PHC2	0.37	1.83e-05	0.00201
XLOC_000155	DYRK1B	0.37	1.88e-05	0.00205
XLOC_000155	SWSAP1	0.37	1.89e-05	0.00205
XLOC_000155	SOX9	0.37	1.9e-05	0.00205
XLOC_000155	HOXA2	0.37	1.93e-05	0.00205
XLOC_000155	EIF3G	0.37	1.93e-05	0.00205
XLOC_000155	RASGEF1B	0.37	2.05e-05	0.00213
XLOC_000155	MMP11	0.37	2.06e-05	0.00213
XLOC_000155	GFI1B	0.37	2.21e-05	0.00227
XLOC_000155	EEPD1	0.37	2.23e-05	0.00228
XLOC_000155	PDE6B	0.37	2.25e-05	0.00228
XLOC_000155	LOC285000	0.37	2.25e-05	0.00228
XLOC_000155	SLC25A27	0.37	2.25e-05	0.00228
XLOC_000155	MUL1	0.37	2.27e-05	0.00228
XLOC_000155	RNF187	0.37	2.3e-05	0.0023
XLOC_000155	TNNT3	0.37	2.36e-05	0.00235
XLOC_000155	LRRC47	0.37	2.38e-05	0.00236
XLOC_000155	TDH	0.37	2.49e-05	0.00246
XLOC_000155	GSX2	0.37	2.51e-05	0.00247
XLOC_000155	TSSK6	0.37	2.56e-05	0.00249
XLOC_000155	FLJ35934	0.37	2.57e-05	0.00249
XLOC_000155	N4BP3	0.37	2.65e-05	0.00255
XLOC_000155	PEBP4	0.37	2.65e-05	0.00255
XLOC_000155	SMARCB1	0.37	2.68e-05	0.00255
XLOC_000155	STK40	0.37	2.7e-05	0.00255
XLOC_000155	KCNK12	0.37	2.78e-05	0.00261
XLOC_000155	SERHL2	0.36	2.84e-05	0.00265
XLOC_000155	SYBU	0.36	2.87e-05	0.00265
XLOC_000155	DGKZ	0.36	2.88e-05	0.00265
XLOC_000155	CAMK1	0.36	3.01e-05	0.00274
XLOC_000155	EVL	0.36	3.05e-05	0.00277
XLOC_000155	IRF2BP1	0.36	3.08e-05	0.00278
XLOC_000155	CCDC64	0.36	3.21e-05	0.00287
XLOC_000155	AAMP	0.36	3.23e-05	0.00288
XLOC_000155	MAF1	0.36	3.28e-05	0.00292
XLOC_000155	PCIF1	0.36	3.32e-05	0.00293
XLOC_000155	CCDC69	0.36	3.33e-05	0.00293
XLOC_000155	BRWD1-IT2	0.36	3.4e-05	0.00298
XLOC_000155	PCDHGB8P	0.36	3.44e-05	0.003
XLOC_000155	LOC100129534	0.36	3.44e-05	0.003
XLOC_000155	USP20	0.36	3.55e-05	0.00308
XLOC_000155	TRIM11	0.36	3.59e-05	0.0031
XLOC_000155	FAM186B	0.36	3.61e-05	0.00311
XLOC_000155	LYPD6B	0.36	3.67e-05	0.00313
XLOC_000155	GABARAP	0.36	3.77e-05	0.00318
XLOC_000155	P2RY8	0.36	3.78e-05	0.00318
XLOC_000155	SERPINA11	0.36	3.79e-05	0.00318
XLOC_000155	HEXDC	0.36	3.81e-05	0.00319
XLOC_000155	PTGDR2	0.36	3.85e-05	0.00321
XLOC_000155	DGKQ	0.36	3.88e-05	0.00322
XLOC_000155	LOC100130744	0.36	3.93e-05	0.00324
XLOC_000155	FAM117A	0.36	3.95e-05	0.00324
XLOC_000155	CHMP6	0.36	3.96e-05	0.00324
XLOC_000155	WDTC1	0.36	3.96e-05	0.00324
XLOC_000155	ZER1	0.36	3.99e-05	0.00325
XLOC_000155	GRAP	0.36	4.02e-05	0.00326
XLOC_000155	CNR1	0.36	4.03e-05	0.00326
XLOC_000155	LY9	0.36	4.08e-05	0.00327
XLOC_000155	GLTPD1	0.36	4.23e-05	0.00336
XLOC_000155	TADA3	0.36	4.23e-05	0.00336
XLOC_000155	LRRC23	0.36	4.25e-05	0.00337
XLOC_000155	VAMP1	0.36	4.36e-05	0.00343
XLOC_000155	RGS3	0.36	4.46e-05	0.00348
XLOC_000155	LOC100506639	0.36	4.48e-05	0.00348
XLOC_000155	KCNJ1	0.36	4.49e-05	0.00348
XLOC_000155	LOC441204	0.36	4.51e-05	0.00348
XLOC_000155	MFHAS1	0.35	4.61e-05	0.00352
XLOC_000155	LRRC4	0.35	4.71e-05	0.00358
XLOC_000155	ZHX2	0.35	4.72e-05	0.00358
XLOC_000155	TNFRSF13C	0.35	4.74e-05	0.00358
XLOC_000155	ZNF653	0.35	4.86e-05	0.00363
XLOC_000155	PGAM2	0.35	4.98e-05	0.0037
XLOC_000155	TPCN1	0.35	5.11e-05	0.00378
XLOC_000155	RNF166	0.35	5.15e-05	0.00379
XLOC_000155	SYNE1	0.35	5.18e-05	0.0038
XLOC_000155	PIANP	0.35	5.21e-05	0.00381
XLOC_000155	ZNF428	0.35	5.23e-05	0.00381
XLOC_000155	HPCAL1	0.35	5.29e-05	0.00384
XLOC_000155	CCDC97	0.35	5.44e-05	0.00394
XLOC_000155	PCDHGC5	0.35	5.52e-05	0.00397
XLOC_000155	ZNF251	0.35	5.82e-05	0.00414
XLOC_000155	LOC100128164	0.35	5.86e-05	0.00414
XLOC_000155	PACSIN1	0.35	5.93e-05	0.00417
XLOC_000155	S100Z	0.35	6.06e-05	0.00421
XLOC_000155	MGMT	0.35	6.09e-05	0.00421
XLOC_000155	MTA3	0.35	6.09e-05	0.00421
XLOC_000155	C10orf71	0.35	6.1e-05	0.00421
XLOC_000155	TESK1	0.35	6.11e-05	0.00421
XLOC_000155	TRIM62	0.35	6.18e-05	0.00423
XLOC_000155	GDF1	0.35	6.19e-05	0.00423
XLOC_000155	KCNJ6	0.35	6.3e-05	0.00427
XLOC_000155	PAG1	0.35	6.47e-05	0.00435
XLOC_000155	TMEM129	0.35	6.5e-05	0.00436
XLOC_000155	GNGT2	0.35	6.71e-05	0.00447
XLOC_000155	HGSNAT	0.35	6.8e-05	0.00449
XLOC_000155	BCKDHA	0.35	6.85e-05	0.00451
XLOC_000155	FBXL16	0.35	6.87e-05	0.00451
XLOC_000155	TMEM132E	0.35	6.91e-05	0.00451
XLOC_000155	PVRIG	0.35	6.93e-05	0.00451
XLOC_000155	NELL2	0.35	6.96e-05	0.00451
XLOC_000155	PPP1R12C	0.35	6.96e-05	0.00451
XLOC_000155	HOXA3	0.35	6.97e-05	0.00451
XLOC_000155	DDA1	0.35	7.07e-05	0.00453
XLOC_000155	RABL2B	0.35	7.1e-05	0.00454
XLOC_000155	PHYKPL	0.35	7.12e-05	0.00454
XLOC_000155	TOB2	0.35	7.18e-05	0.00455
XLOC_000155	TMEM221	0.35	7.24e-05	0.00456
XLOC_000155	C1orf220	0.35	7.27e-05	0.00457
XLOC_000155	STK11IP	0.35	7.3e-05	0.00457
XLOC_000155	WBP1	0.35	7.36e-05	0.00459
XLOC_000155	PLA2G6	0.35	7.44e-05	0.00464
XLOC_000155	MIER2	0.34	7.47e-05	0.00464
XLOC_000155	RAB4B	0.34	7.78e-05	0.00476
XLOC_000155	TMEM161A	0.34	7.79e-05	0.00476
XLOC_000155	ETFB	0.34	7.81e-05	0.00476
XLOC_000155	PCDHGB6	0.34	7.97e-05	0.00484
XLOC_000155	STRBP	0.34	8.04e-05	0.00487
XLOC_000155	ALOX15	0.34	8.08e-05	0.00487
XLOC_000155	PKD1L1	0.34	8.12e-05	0.00487
XLOC_000155	FBXO42	0.34	8.16e-05	0.00487
XLOC_000155	NTN5	0.34	8.18e-05	0.00487
XLOC_000155	ECSIT	0.34	8.23e-05	0.00489
XLOC_000155	ACSF3	0.34	8.26e-05	0.0049
XLOC_000155	METRN	0.34	8.3e-05	0.0049
XLOC_000155	FOXO6	0.34	8.34e-05	0.0049
XLOC_000155	RNF25	0.34	8.47e-05	0.00497
XLOC_000155	TMEM234	0.34	8.61e-05	0.00502
XLOC_000155	DEDD2	0.34	8.69e-05	0.00504
XLOC_000155	CDC37	0.34	8.72e-05	0.00504
XLOC_000155	ALDH3B2	0.34	8.75e-05	0.00504
XLOC_000155	OR13A1	0.34	8.75e-05	0.00504
XLOC_000155	ZBTB22	0.34	8.78e-05	0.00504
XLOC_000155	TPGS1	0.34	9.06e-05	0.00515
XLOC_000155	GRAPL	0.34	9.07e-05	0.00515
XLOC_000155	LGR6	0.34	9.1e-05	0.00516
XLOC_000155	PRKCE	0.34	9.12e-05	0.00516
XLOC_000155	KIAA1683	0.34	9.18e-05	0.00517
XLOC_000155	PANK4	0.34	9.58e-05	0.00536
XLOC_000155	ZNF513	0.34	9.91e-05	0.00551
XLOC_000155	ZNF732	0.34	9.94e-05	0.00552
XLOC_000155	PPIL2	0.34	0.000101	0.00561
XLOC_000155	CNTD2	0.34	0.000102	0.00561
XLOC_000155	CDK14	0.34	0.000102	0.00562
XLOC_000155	PTPN7	0.34	0.000102	0.00562
XLOC_000155	RHBDD2	0.34	0.000103	0.00564
XLOC_000155	APOL5	0.34	0.000103	0.00564
XLOC_000155	DHRS1	0.34	0.000105	0.00568
XLOC_000155	TSPYL5	0.34	0.000106	0.00572
XLOC_000155	PARP1	0.34	0.000107	0.00576
XLOC_000155	ASB6	0.34	0.000108	0.00583
XLOC_000155	KCNH2	0.34	0.000109	0.00583
XLOC_000155	GCHFR	0.34	0.00011	0.00591
XLOC_000155	FCRL3	0.34	0.000113	0.00599
XLOC_000155	MAP2K2	0.34	0.000113	0.00599
XLOC_000155	ZNF763	0.34	0.000113	0.00599
XLOC_000155	LOC101929086	0.34	0.000113	0.00599
XLOC_000155	RAB5C	0.34	0.000115	0.00605
XLOC_000155	SLC2A11	0.34	0.000116	0.00609
XLOC_000155	CYB5R3	0.34	0.000117	0.00611
XLOC_000155	LOC101928075	0.34	0.000117	0.00613
XLOC_000155	RING1	0.34	0.000118	0.00613
XLOC_000155	CBX8	0.34	0.000118	0.00613
XLOC_000155	GORASP1	0.34	0.000118	0.00614
XLOC_000155	GPR31	0.33	0.00012	0.00619
XLOC_000155	RABIF	0.33	0.00012	0.00619
XLOC_000155	C1orf35	0.33	0.00012	0.00619
XLOC_000155	RASL11A	0.33	0.000121	0.00619
XLOC_000155	CAPS	0.33	0.000122	0.00625
XLOC_000155	CMPK2	0.33	0.000123	0.00625
XLOC_000155	PCDHGA11	0.33	0.000123	0.00625
XLOC_000155	GLI4	0.33	0.000123	0.00625
XLOC_000155	CTDSP1	0.33	0.000124	0.00625
XLOC_000155	EEF1D	0.33	0.000125	0.00633
XLOC_000155	ZNF771	0.33	0.000126	0.00633
XLOC_000155	FGD3	0.33	0.000126	0.00633
XLOC_000155	MTTP	0.33	0.000126	0.00633
XLOC_000155	ICAM2	0.33	0.000128	0.00633
XLOC_000155	PIK3IP1	0.33	0.000128	0.00633
XLOC_000155	CYTH3	0.33	0.000128	0.00633
XLOC_000155	PSKH1	0.33	0.000129	0.00635
XLOC_000155	COQ4	0.33	0.000129	0.00635
XLOC_000155	ZNF76	0.33	0.000129	0.00635
XLOC_000155	AGPAT1	0.33	0.000131	0.00636
XLOC_000155	FAM3D	0.33	0.000131	0.00636
XLOC_000155	GSN	0.33	0.000132	0.00638
XLOC_000155	HEMGN	0.33	0.000133	0.00638
XLOC_000155	B4GALT7	0.33	0.000135	0.00645
XLOC_000155	CSRNP1	0.33	0.000135	0.00645
XLOC_000155	PIP	0.33	0.000136	0.00645
XLOC_000155	CSNK1D	0.33	0.000136	0.00645
XLOC_000155	RNF220	0.33	0.000137	0.00646
XLOC_000155	NUDT18	0.33	0.000137	0.00646
XLOC_000155	SH3BP5L	0.33	0.000138	0.00646
XLOC_000155	KCNK7	0.33	0.000138	0.00646
XLOC_000155	C17orf59	0.33	0.000139	0.00646
XLOC_000155	ZNF385B	0.33	0.000139	0.00646
XLOC_000155	VMAC	0.33	0.000139	0.00646
XLOC_000155	PPP1R3F	0.33	0.00014	0.00649
XLOC_000155	ZNF362	0.33	0.000144	0.00667
XLOC_000155	TMEM213	0.33	0.000145	0.00672
XLOC_000155	CLTB	0.33	0.000146	0.00672
XLOC_000155	POLDIP3	0.33	0.000146	0.00673
XLOC_000155	LOC400685	0.33	0.000146	0.00673
XLOC_000155	PTK2B	0.33	0.00015	0.00684
XLOC_000155	COL23A1	0.33	0.00015	0.00684
XLOC_000155	SERP2	0.33	0.00015	0.00684
XLOC_000155	DCAKD	0.33	0.000151	0.00685
XLOC_000155	VAMP2	0.33	0.000153	0.00689
XLOC_000155	TTLL10	0.33	0.000153	0.00689
XLOC_000155	RNF19B	0.33	0.000155	0.00694
XLOC_000155	LOC101060091	0.33	0.000155	0.00694
XLOC_000155	AKIRIN2	0.33	0.000156	0.00695
XLOC_000155	TRIM8	0.33	0.000157	0.00697
XLOC_000155	RIPPLY1	0.33	0.000157	0.00698
XLOC_000155	CCDC94	0.33	0.000157	0.00698
XLOC_000155	TMEM39B	0.33	0.000158	0.00699
XLOC_000155	FITM1	0.33	0.000159	0.00699
XLOC_000155	BAIAP2L2	0.33	0.000159	0.00699
XLOC_000155	HRC	0.33	0.000159	0.00699
XLOC_000155	KIAA0355	0.33	0.000161	0.00705
XLOC_000155	MZF1	0.33	0.000162	0.00708
XLOC_000155	ZMAT1	0.33	0.000162	0.00709
XLOC_000155	AP5S1	0.33	0.000163	0.00709
XLOC_000155	PQLC2	0.33	0.000164	0.00709
XLOC_000155	MIXL1	0.33	0.000164	0.00709
XLOC_000155	ZNF491	0.33	0.000166	0.00717
XLOC_000155	LMF1	0.33	0.000169	0.00724
XLOC_000155	QPRT	0.33	0.00017	0.00724
XLOC_000155	RASSF1	0.33	0.00017	0.00724
XLOC_000155	HES6	0.33	0.000171	0.00726
XLOC_000155	SLC25A25	0.33	0.000173	0.00727
XLOC_000155	BCAM	0.33	0.000173	0.00727
XLOC_000155	CNPPD1	0.33	0.000174	0.00727
XLOC_000155	WBP2	0.33	0.000175	0.00727
XLOC_000155	SLC16A11	0.33	0.000175	0.00727
XLOC_000155	BANP	0.33	0.000175	0.00727
XLOC_000155	SPRED2	0.33	0.000175	0.00727
XLOC_000155	USP30	0.33	0.000176	0.00728
XLOC_000155	SCXB	0.33	0.000176	0.00728
XLOC_000155	PEX5	0.33	0.000177	0.0073
XLOC_000155	FPGT-TNNI3K	0.33	0.00018	0.00744
XLOC_000155	C1QTNF3-AMACR	0.33	0.000181	0.00744
XLOC_000155	IP6K2	0.33	0.000183	0.00749
XLOC_000155	C11orf68	0.33	0.000183	0.00749
XLOC_000155	ZBTB12	0.33	0.000185	0.00753
XLOC_000155	NNAT	0.33	0.000186	0.00753
XLOC_000155	SMDT1	0.32	0.000186	0.00755
XLOC_000155	ITGAD	0.32	0.000187	0.00756
XLOC_000155	HDAC9	0.32	0.000188	0.00757
XLOC_000155	PACS1	0.32	0.000188	0.00757
XLOC_000155	NUTM2F	0.32	0.000188	0.00758
XLOC_000155	NOXA1	0.32	0.000189	0.00758
XLOC_000155	ATPAF2	0.32	0.000189	0.00758
XLOC_000155	LOC100287015	0.32	0.000192	0.00765
XLOC_000155	GRM2	0.32	0.000196	0.00771
XLOC_000155	SMG1P5	0.32	0.000197	0.00771
XLOC_000155	TMEM175	0.32	0.000198	0.00771
XLOC_000155	FAM212A	0.32	0.000198	0.00771
XLOC_000155	PHF1	0.32	0.000198	0.00771
XLOC_000155	NUAK2	0.32	0.000198	0.00771
XLOC_000155	IDUA	0.32	0.000199	0.00771
XLOC_000155	GPR12	0.32	0.000203	0.00779
XLOC_000155	NUTM2B	0.32	0.000204	0.00781
XLOC_000155	ZNF254	0.32	0.000204	0.00781
XLOC_000155	ACTR1B	0.32	0.000205	0.00782
XLOC_000155	PLD4	0.32	0.000206	0.00784
XLOC_000155	SIX3	0.32	0.000209	0.0079
XLOC_000155	DNLZ	0.32	0.000213	0.00805
XLOC_000155	KIAA1875	0.32	0.000214	0.00805
XLOC_000155	ORMDL3	0.32	0.000217	0.00809
XLOC_000155	C8orf44-SGK3	0.32	0.000217	0.00809
XLOC_000155	NRL	0.32	0.000217	0.00809
XLOC_000155	IPO5P1	0.32	0.000217	0.00809
XLOC_000155	ADCK2	0.32	0.000218	0.0081
XLOC_000155	POMGNT2	0.32	0.000218	0.0081
XLOC_000155	TNFSF8	0.32	0.000224	0.00826
XLOC_000155	KCNH8	0.32	0.000224	0.00826
XLOC_000155	MAU2	0.32	0.000225	0.00826
XLOC_000155	BSDC1	0.32	0.000225	0.00826
XLOC_000155	CTBP1	0.32	0.000225	0.00826
XLOC_000155	YPEL3	0.32	0.000226	0.0083
XLOC_000155	ZNF581	0.32	0.000227	0.00832
XLOC_000155	CCDC101	0.32	0.000229	0.00835
XLOC_000155	DMRTC1	0.32	0.00023	0.00835
XLOC_000155	GJC2	0.32	0.000232	0.00842
XLOC_000155	IGSF22	0.32	0.000233	0.00843
XLOC_000155	YJEFN3	0.32	0.000233	0.00845
XLOC_000155	THAP3	0.32	0.000235	0.00847
XLOC_000155	FCRLB	0.32	0.000235	0.00847
XLOC_000155	TRIOBP	0.32	0.000236	0.00847
XLOC_000155	LOC101928161	0.32	0.000237	0.00847
XLOC_000155	KIZ	0.32	0.000238	0.00847
XLOC_000155	BMP3	0.32	0.000238	0.00847
XLOC_000155	MAP3K11	0.32	0.00024	0.00852
XLOC_000155	SSU72	0.32	0.000241	0.00852
XLOC_000155	SIRT6	0.32	0.000241	0.00852
XLOC_000155	NEFL	0.32	0.000241	0.00852
XLOC_000155	CCDC115	0.32	0.000244	0.0086
XLOC_000155	ZNF691	0.32	0.000246	0.00863
XLOC_000155	MAP7D1	0.32	0.000246	0.00863
XLOC_000155	ZNF608	0.32	0.000247	0.00863
XLOC_000155	SOX10	0.32	0.000247	0.00863
XLOC_000155	SLC16A8	0.32	0.000247	0.00863
XLOC_000155	ACAP3	0.32	0.000247	0.00863
XLOC_000155	LOC440311	0.32	0.00025	0.0087
XLOC_000155	PLA2G15	0.32	0.000251	0.00872
XLOC_000155	SEL1L3	0.32	0.000252	0.00872
XLOC_000155	PACS2	0.32	0.000252	0.00872
XLOC_000155	CRB2	0.32	0.000253	0.00872
XLOC_000155	PEF1	0.32	0.000253	0.00872
XLOC_000155	FAM69B	0.32	0.000254	0.00872
XLOC_000155	PRR29	0.32	0.000255	0.00872
XLOC_000155	EVC2	0.32	0.000255	0.00872
XLOC_000155	TMEM115	0.32	0.000258	0.00879
XLOC_000155	LOC388692	0.32	0.00026	0.00885
XLOC_000155	PID1	0.32	0.00026	0.00885
XLOC_000155	HYI	0.32	0.000261	0.00885
XLOC_000155	DEPDC5	0.32	0.000261	0.00885
XLOC_000155	LRRC48	0.32	0.000263	0.00887
XLOC_000155	CIRBP	0.32	0.000263	0.00887
XLOC_000155	GNG7	0.32	0.000264	0.00887
XLOC_000155	PSRC1	0.32	0.000264	0.00887
XLOC_000155	SCAMP5	0.32	0.000264	0.00887
XLOC_000155	FOXA1	0.32	0.000265	0.00888
XLOC_000155	C7orf26	0.32	0.000268	0.00894
XLOC_000155	STAT5B	0.32	0.000271	0.00901
XLOC_000155	NPBWR1	0.32	0.000276	0.00909
XLOC_000155	UCN	0.32	0.000277	0.0091
XLOC_000155	BCL7A	0.32	0.000281	0.0092
XLOC_000155	TAF12	0.32	0.000282	0.00921
XLOC_000155	PRR34	0.32	0.000285	0.00928
XLOC_000155	MAB21L1	0.31	0.00029	0.00939
XLOC_000155	GPR35	0.31	0.00029	0.00939
XLOC_000155	ANKK1	0.31	0.000291	0.0094
XLOC_000155	PTPRS	0.31	0.000292	0.0094
XLOC_000155	CRMP1	0.31	0.000292	0.0094
XLOC_000155	ENPP3	0.31	0.000294	0.00942
XLOC_000155	UMODL1	0.31	0.000294	0.00942
XLOC_000155	C2CD4C	0.31	0.000295	0.00942
XLOC_000262	CCDC65	0.53	6.73e-10	1.47e-05
XLOC_000262	DENND2D	0.49	9.63e-09	8.28e-05
XLOC_000262	TMEM45B	0.49	1.13e-08	8.28e-05
XLOC_000262	MAP1LC3C	0.48	2.93e-08	0.000138
XLOC_000262	CA6	0.48	3.15e-08	0.000138
XLOC_000262	CD2	0.47	5.7e-08	0.000155
XLOC_000262	C14orf64	0.47	5.75e-08	0.000155
XLOC_000262	SCML4	0.47	5.88e-08	0.000155
XLOC_000262	NOG	0.47	6.89e-08	0.000155
XLOC_000262	TMIGD2	0.47	7.09e-08	0.000155
XLOC_000262	GPR15	0.46	1.03e-07	0.000204
XLOC_000262	GCNT4	0.45	1.58e-07	0.000267
XLOC_000262	AK5	0.45	1.68e-07	0.000267
XLOC_000262	MSX2P1	0.45	1.72e-07	0.000267
XLOC_000262	AMICA1	0.45	1.86e-07	0.000267
XLOC_000262	LOC101929241	0.45	1.95e-07	0.000267
XLOC_000262	GIMAP6	0.45	2.21e-07	0.000274
XLOC_000262	GRAP2	0.45	2.25e-07	0.000274
XLOC_000262	GIMAP7	0.45	2.7e-07	0.000306
XLOC_000262	UBASH3A	0.44	2.86e-07	0.000306
XLOC_000262	LOC101927911	0.44	3.06e-07	0.000306
XLOC_000262	NEFL	0.44	3.26e-07	0.000306
XLOC_000262	GIMAP5	0.44	3.33e-07	0.000306
XLOC_000262	GIMAP4	0.44	3.35e-07	0.000306
XLOC_000262	WNT7A	0.44	3.81e-07	0.000332
XLOC_000262	SUSD4	0.44	3.94e-07	0.000332
XLOC_000262	CSN3	0.44	4.14e-07	0.000336
XLOC_000262	ZNF502	0.44	4.72e-07	0.000355
XLOC_000262	ACSL6	0.44	4.84e-07	0.000355
XLOC_000262	TLDC2	0.44	4.86e-07	0.000355
XLOC_000262	ANKRD29	0.43	5.45e-07	0.000386
XLOC_000262	RORC	0.43	5.68e-07	0.000389
XLOC_000262	LAYN	0.43	6.5e-07	0.000428
XLOC_000262	SNAP91	0.43	6.63e-07	0.000428
XLOC_000262	CD3G	0.43	6.9e-07	0.000432
XLOC_000262	CATSPERB	0.43	7.95e-07	0.000483
XLOC_000262	CACNA1I	0.43	8.22e-07	0.000483
XLOC_000262	EDAR	0.43	8.37e-07	0.000483
XLOC_000262	CD8B	0.43	9.43e-07	0.00053
XLOC_000262	MAL	0.42	1.04e-06	0.000556
XLOC_000262	PGLYRP3	0.42	1.04e-06	0.000556
XLOC_000262	CA5B	0.42	1.07e-06	0.000559
XLOC_000262	DNASE1L3	0.42	1.1e-06	0.000559
XLOC_000262	EGFLAM	0.42	1.16e-06	0.000559
XLOC_000262	PARK2	0.42	1.17e-06	0.000559
XLOC_000262	FAM151A	0.42	1.19e-06	0.000559
XLOC_000262	THEMIS	0.42	1.2e-06	0.000559
XLOC_000262	SIRPG	0.42	1.31e-06	0.000601
XLOC_000262	TRAT1	0.42	1.41e-06	0.000631
XLOC_000262	NDRG2	0.42	1.44e-06	0.000631
XLOC_000262	ITK	0.42	1.51e-06	0.000649
XLOC_000262	VCAM1	0.42	1.57e-06	0.000662
XLOC_000262	CD8A	0.42	1.63e-06	0.000673
XLOC_000262	FLJ38122	0.42	1.7e-06	0.000689
XLOC_000262	TTC39B	0.42	1.76e-06	0.000689
XLOC_000262	CD3D	0.42	1.78e-06	0.000689
XLOC_000262	LOC730102	0.42	1.81e-06	0.000689
XLOC_000262	ALS2CL	0.41	1.82e-06	0.000689
XLOC_000262	KRT73	0.41	1.92e-06	0.0007
XLOC_000262	EPHA1	0.41	1.93e-06	0.0007
XLOC_000262	LOC100507600	0.41	2e-06	0.0007
XLOC_000262	TMEM71	0.41	2e-06	0.0007
XLOC_000262	HAR1A	0.41	2.01e-06	0.0007
XLOC_000262	EOMES	0.41	2.07e-06	0.000709
XLOC_000262	OR2A1	0.41	2.11e-06	0.000711
XLOC_000262	KIF25	0.41	2.2e-06	0.00073
XLOC_000262	STAT4	0.41	2.28e-06	0.000745
XLOC_000262	LGALS2	0.41	2.35e-06	0.000759
XLOC_000262	KRT2	0.41	2.39e-06	0.00076
XLOC_000262	ZNF541	0.41	2.44e-06	0.000764
XLOC_000262	SMARCD3	0.41	2.8e-06	0.000856
XLOC_000262	NMT2	0.41	2.81e-06	0.000856
XLOC_000262	RAB37	0.41	2.86e-06	0.000856
XLOC_000262	LOC101929010	0.41	2.89e-06	0.000856
XLOC_000262	S100B	0.41	3.17e-06	0.000928
XLOC_000262	DSC1	0.4	3.28e-06	0.000934
XLOC_000262	HDC	0.4	3.28e-06	0.000934
XLOC_000262	GIMAP2	0.4	3.45e-06	0.000934
XLOC_000262	CD3E	0.4	3.45e-06	0.000934
XLOC_000262	CDK20	0.4	3.45e-06	0.000934
XLOC_000262	LPAR1	0.4	3.49e-06	0.000934
XLOC_000262	TNS4	0.4	3.49e-06	0.000934
XLOC_000262	IDO2	0.4	3.76e-06	0.000992
XLOC_000262	GPA33	0.4	3.84e-06	0.001
XLOC_000262	TNFRSF9	0.4	3.92e-06	0.00101
XLOC_000262	VIPR2	0.4	3.94e-06	0.00101
XLOC_000262	PTPRQ	0.4	4.08e-06	0.00102
XLOC_000262	HOGA1	0.4	4.09e-06	0.00102
XLOC_000262	INPP4B	0.4	4.12e-06	0.00102
XLOC_000262	KEL	0.4	4.3e-06	0.00105
XLOC_000262	SH2D1A	0.4	4.46e-06	0.00107
XLOC_000262	NEFH	0.4	4.54e-06	0.00108
XLOC_000262	LAMA3	0.4	4.73e-06	0.00111
XLOC_000262	GZMK	0.4	4.89e-06	0.00114
XLOC_000262	CRTAM	0.4	5.09e-06	0.00118
XLOC_000262	OR2A7	0.4	5.19e-06	0.00119
XLOC_000262	CDH1	0.4	5.32e-06	0.0012
XLOC_000262	PXYLP1	0.4	5.47e-06	0.00122
XLOC_000262	LAMC2	0.4	5.51e-06	0.00122
XLOC_000262	APBA2	0.4	5.61e-06	0.00122
XLOC_000262	C3orf18	0.4	5.62e-06	0.00122
XLOC_000262	LRCOL1	0.39	5.84e-06	0.00125
XLOC_000262	ZNF683	0.39	5.91e-06	0.00126
XLOC_000262	CYSLTR2	0.39	6.12e-06	0.00129
XLOC_000262	CCL19	0.39	6.23e-06	0.00129
XLOC_000262	ST8SIA6	0.39	6.27e-06	0.00129
XLOC_000262	TRABD2A	0.39	6.35e-06	0.00129
XLOC_000262	AMIGO1	0.39	6.42e-06	0.00129
XLOC_000262	TMEM150C	0.39	6.44e-06	0.00129
XLOC_000262	GOLGA7B	0.39	6.46e-06	0.00129
XLOC_000262	CD40LG	0.39	6.54e-06	0.00129
XLOC_000262	LRRN3	0.39	6.66e-06	0.0013
XLOC_000262	PLD5	0.39	6.74e-06	0.0013
XLOC_000262	HKDC1	0.39	6.75e-06	0.0013
XLOC_000262	MYL3	0.39	7.03e-06	0.0013
XLOC_000262	ZNF366	0.39	7.04e-06	0.0013
XLOC_000262	ACOX2	0.39	7.04e-06	0.0013
XLOC_000262	RANBP17	0.39	7.05e-06	0.0013
XLOC_000262	LDLRAP1	0.39	7.08e-06	0.0013
XLOC_000262	GPR64	0.39	7.12e-06	0.0013
XLOC_000262	TARP	0.39	7.41e-06	0.00134
XLOC_000262	SIGLEC17P	0.39	7.46e-06	0.00134
XLOC_000262	KRT81	0.39	7.74e-06	0.00137
XLOC_000262	PRKCQ	0.39	7.79e-06	0.00137
XLOC_000262	GFRA1	0.39	7.86e-06	0.00137
XLOC_000262	SULT1B1	0.39	7.87e-06	0.00137
XLOC_000262	VSIG1	0.39	7.96e-06	0.00137
XLOC_000262	TTC16	0.39	8.21e-06	0.0014
XLOC_000262	LOC102723641	0.39	8.23e-06	0.0014
XLOC_000262	CD244	0.39	8.36e-06	0.0014
XLOC_000262	OLFM1	0.39	8.47e-06	0.00141
XLOC_000262	SARDH	0.39	8.59e-06	0.00142
XLOC_000262	PRR5L	0.39	9.19e-06	0.0015
XLOC_000262	IFNL1	0.39	9.27e-06	0.00151
XLOC_000262	TIAM1	0.39	9.37e-06	0.00151
XLOC_000262	SAMD3	0.39	9.52e-06	0.00152
XLOC_000262	LAT	0.39	9.63e-06	0.00153
XLOC_000262	GLIPR2	0.39	9.73e-06	0.00153
XLOC_000262	CYP27C1	0.39	9.84e-06	0.00154
XLOC_000262	GIMAP1	0.38	1e-05	0.00155
XLOC_000262	BAALC	0.38	1.01e-05	0.00155
XLOC_000262	LOC102723373	0.38	1.03e-05	0.00158
XLOC_000262	THEM5	0.38	1.04e-05	0.00158
XLOC_000262	CASS4	0.38	1.12e-05	0.00169
XLOC_000262	ASCL5	0.38	1.15e-05	0.0017
XLOC_000262	GDF10	0.38	1.15e-05	0.0017
XLOC_000262	RBP5	0.38	1.16e-05	0.0017
XLOC_000262	SVOPL	0.38	1.16e-05	0.0017
XLOC_000262	FLT3LG	0.38	1.17e-05	0.00171
XLOC_000262	ZNF578	0.38	1.19e-05	0.00171
XLOC_000262	SLFN5	0.38	1.2e-05	0.00171
XLOC_000262	GPR125	0.38	1.2e-05	0.00171
XLOC_000262	CCL16	0.38	1.21e-05	0.00171
XLOC_000262	ART4	0.38	1.22e-05	0.00171
XLOC_000262	C7	0.38	1.22e-05	0.00171
XLOC_000262	SPTSSB	0.38	1.23e-05	0.00171
XLOC_000262	HS3ST3B1	0.38	1.24e-05	0.00172
XLOC_000262	FAM201A	0.38	1.29e-05	0.00177
XLOC_000262	FAM216B	0.38	1.29e-05	0.00177
XLOC_000262	TPRXL	0.38	1.32e-05	0.00179
XLOC_000262	CD160	0.38	1.32e-05	0.00179
XLOC_000262	TJP3	0.38	1.35e-05	0.00182
XLOC_000262	MEOX1	0.38	1.37e-05	0.00183
XLOC_000262	TCF7	0.38	1.4e-05	0.00185
XLOC_000262	IL32	0.38	1.4e-05	0.00185
XLOC_000262	RXFP1	0.38	1.42e-05	0.00187
XLOC_000262	PRKCH	0.38	1.46e-05	0.00191
XLOC_000262	GTSCR1	0.38	1.49e-05	0.00193
XLOC_000262	XCL1	0.38	1.52e-05	0.00197
XLOC_000262	ST8SIA1	0.38	1.57e-05	0.00201
XLOC_000262	GSTM3	0.38	1.58e-05	0.00201
XLOC_000262	CCL21	0.38	1.59e-05	0.00201
XLOC_000262	TSPAN8	0.38	1.59e-05	0.00201
XLOC_000262	CEACAM3	0.38	1.6e-05	0.00201
XLOC_000262	LDOC1L	0.38	1.62e-05	0.00201
XLOC_000262	EXOC3L4	0.37	1.71e-05	0.00211
XLOC_000262	XCL2	0.37	1.71e-05	0.00211
XLOC_000262	GUCY1A3	0.37	1.77e-05	0.00214
XLOC_000262	RNF150	0.37	1.78e-05	0.00214
XLOC_000262	C1orf145	0.37	1.78e-05	0.00214
XLOC_000262	TTYH2	0.37	1.78e-05	0.00214
XLOC_000262	LYPD3	0.37	1.79e-05	0.00214
XLOC_000262	DTHD1	0.37	1.81e-05	0.00216
XLOC_000262	ICOS	0.37	1.84e-05	0.00219
XLOC_000262	CDH16	0.37	1.89e-05	0.00223
XLOC_000262	DBH	0.37	1.91e-05	0.00224
XLOC_000262	GZMM	0.37	1.94e-05	0.00226
XLOC_000262	SV2A	0.37	1.98e-05	0.00229
XLOC_000262	NAAA	0.37	1.99e-05	0.00229
XLOC_000262	TIFAB	0.37	2e-05	0.00229
XLOC_000262	LYST	0.37	2.02e-05	0.0023
XLOC_000262	ZNF677	0.37	2.02e-05	0.0023
XLOC_000262	TC2N	0.37	2.03e-05	0.0023
XLOC_000262	FMOD	0.37	2.06e-05	0.00231
XLOC_000262	SPNS3	0.37	2.07e-05	0.00231
XLOC_000262	ZNF223	0.37	2.11e-05	0.00234
XLOC_000262	RSPO1	0.37	2.17e-05	0.0024
XLOC_000262	IL33	0.37	2.18e-05	0.0024
XLOC_000262	LPAR6	0.37	2.23e-05	0.00244
XLOC_000262	FAM153A	0.37	2.26e-05	0.00245
XLOC_000262	SBK1	0.37	2.26e-05	0.00245
XLOC_000262	HUNK	0.37	2.28e-05	0.00246
XLOC_000262	NAP1L2	0.37	2.29e-05	0.00246
XLOC_000262	AGAP1	0.37	2.31e-05	0.00247
XLOC_000262	CHN1	0.37	2.36e-05	0.00251
XLOC_000262	LOC340515	0.37	2.44e-05	0.00258
XLOC_000262	CD28	0.37	2.44e-05	0.00258
XLOC_000262	PLCL1	0.37	2.52e-05	0.00264
XLOC_000262	KCNIP1	0.37	2.58e-05	0.00269
XLOC_000262	ZFYVE28	0.37	2.63e-05	0.00274
XLOC_000262	SPEF2	0.37	2.67e-05	0.00276
XLOC_000262	CLEC9A	0.37	2.68e-05	0.00276
XLOC_000262	POM121L4P	0.37	2.76e-05	0.00283
XLOC_000262	DMTN	0.36	2.87e-05	0.00291
XLOC_000262	SH2D1B	0.36	2.87e-05	0.00291
XLOC_000262	BCL11B	0.36	2.92e-05	0.00295
XLOC_000262	F2RL1	0.36	2.95e-05	0.00296
XLOC_000262	CD1B	0.36	2.96e-05	0.00296
XLOC_000262	CNTN1	0.36	3.02e-05	0.00301
XLOC_000262	VTN	0.36	3.04e-05	0.00301
XLOC_000262	PAFAH2	0.36	3.09e-05	0.00305
XLOC_000262	GUCY1B3	0.36	3.12e-05	0.00307
XLOC_000262	OR2A4	0.36	3.2e-05	0.00313
XLOC_000262	FIGNL2	0.36	3.31e-05	0.00322
XLOC_000262	NPTXR	0.36	3.35e-05	0.00324
XLOC_000262	NPY5R	0.36	3.36e-05	0.00324
XLOC_000262	SPRY2	0.36	3.37e-05	0.00324
XLOC_000262	DIO3OS	0.36	3.43e-05	0.00328
XLOC_000262	TXK	0.36	3.44e-05	0.00328
XLOC_000262	GP5	0.36	3.47e-05	0.00329
XLOC_000262	SCUBE2	0.36	3.48e-05	0.00329
XLOC_000262	PID1	0.36	3.5e-05	0.00329
XLOC_000262	PIWIL4	0.36	3.58e-05	0.00335
XLOC_000262	GLB1L	0.36	3.59e-05	0.00335
XLOC_000262	FYB	0.36	3.63e-05	0.00337
XLOC_000262	RAI2	0.36	3.68e-05	0.0034
XLOC_000262	SCARA3	0.36	3.69e-05	0.0034
XLOC_000262	FAM131B	0.36	3.71e-05	0.00341
XLOC_000262	ACSM1	0.36	3.81e-05	0.00348
XLOC_000262	XCR1	0.36	3.91e-05	0.00354
XLOC_000262	PECAM1	0.36	3.92e-05	0.00354
XLOC_000262	PCDH11X	0.36	3.92e-05	0.00354
XLOC_000262	FAM65C	0.36	3.96e-05	0.00356
XLOC_000262	CNTN2	0.36	4.09e-05	0.00365
XLOC_000262	FLT3	0.36	4.1e-05	0.00365
XLOC_000262	PCDHAC2	0.36	4.14e-05	0.00368
XLOC_000262	PKNOX2	0.36	4.16e-05	0.00368
XLOC_000262	PPP2R2B	0.36	4.23e-05	0.00372
XLOC_000262	FOXF1	0.36	4.3e-05	0.00377
XLOC_000262	CST7	0.36	4.33e-05	0.00378
XLOC_000262	SIAH3	0.36	4.34e-05	0.00378
XLOC_000262	RIPK1	0.36	4.37e-05	0.00378
XLOC_000262	RTP1	0.36	4.39e-05	0.00378
XLOC_000262	CCDC157	0.36	4.4e-05	0.00378
XLOC_000262	ABCC3	0.36	4.42e-05	0.00379
XLOC_000262	KCNG1	0.36	4.45e-05	0.0038
XLOC_000262	HS3ST3A1	0.36	4.54e-05	0.00383
XLOC_000262	ALOX15	0.36	4.54e-05	0.00383
XLOC_000262	FCRL6	0.36	4.56e-05	0.00383
XLOC_000262	PTGES	0.36	4.57e-05	0.00383
XLOC_000262	LCP2	0.36	4.59e-05	0.00383
XLOC_000262	NR5A2	0.36	4.6e-05	0.00383
XLOC_000262	OR52N4	0.35	4.68e-05	0.00388
XLOC_000262	PIK3IP1	0.35	4.71e-05	0.0039
XLOC_000262	GP1BA	0.35	4.74e-05	0.0039
XLOC_000262	KIAA1755	0.35	4.75e-05	0.0039
XLOC_000262	SLC7A4	0.35	4.77e-05	0.0039
XLOC_000262	CTAGE9	0.35	4.79e-05	0.0039
XLOC_000262	RAET1G	0.35	4.87e-05	0.00395
XLOC_000262	BARX2	0.35	4.96e-05	0.00401
XLOC_000262	CISH	0.35	5.07e-05	0.00408
XLOC_000262	CCL15-CCL14	0.35	5.1e-05	0.00408
XLOC_000262	SERPINF2	0.35	5.13e-05	0.00408
XLOC_000262	KRT86	0.35	5.13e-05	0.00408
XLOC_000262	CD96	0.35	5.14e-05	0.00408
XLOC_000262	OLFM2	0.35	5.16e-05	0.00408
XLOC_000262	JMJD7	0.35	5.43e-05	0.00429
XLOC_000262	CCNJL	0.35	5.49e-05	0.00431
XLOC_000262	TNIK	0.35	5.54e-05	0.00434
XLOC_000262	C5orf20	0.35	5.59e-05	0.00435
XLOC_000262	ZNF285	0.35	5.59e-05	0.00435
XLOC_000262	C2CD2	0.35	5.64e-05	0.00436
XLOC_000262	DPP4	0.35	5.65e-05	0.00436
XLOC_000262	CD6	0.35	5.69e-05	0.00437
XLOC_000262	ADAMTS3	0.35	5.7e-05	0.00437
XLOC_000262	SRL	0.35	5.74e-05	0.00437
XLOC_000262	PAK3	0.35	5.77e-05	0.00437
XLOC_000262	CD84	0.35	5.78e-05	0.00437
XLOC_000262	CACNA2D2	0.35	5.8e-05	0.00437
XLOC_000262	PCDH15	0.35	5.82e-05	0.00437
XLOC_000262	PRDM8	0.35	5.82e-05	0.00437
XLOC_000262	SLCO1A2	0.35	5.98e-05	0.00445
XLOC_000262	CDC42EP4	0.35	5.98e-05	0.00445
XLOC_000262	C17orf47	0.35	5.99e-05	0.00445
XLOC_000262	C10orf105	0.35	6.02e-05	0.00446
XLOC_000262	SORCS1	0.35	6.1e-05	0.0045
XLOC_000262	CCR7	0.35	6.14e-05	0.00452
XLOC_000262	RNF144A	0.35	6.2e-05	0.00455
XLOC_000262	SPN	0.35	6.32e-05	0.0046
XLOC_000262	ADCY5	0.35	6.32e-05	0.0046
XLOC_000262	NTNG2	0.35	6.45e-05	0.00469
XLOC_000262	NHLRC1	0.35	6.48e-05	0.00469
XLOC_000262	TMEM63A	0.35	6.5e-05	0.00469
XLOC_000262	EMR3	0.35	6.54e-05	0.00469
XLOC_000262	LOC101929106	0.35	6.54e-05	0.00469
XLOC_000262	IL7R	0.35	6.57e-05	0.00469
XLOC_000262	OXNAD1	0.35	6.6e-05	0.00469
XLOC_000262	SLC9A9	0.35	6.61e-05	0.00469
XLOC_000262	CD7	0.35	6.81e-05	0.0048
XLOC_000262	MAN1C1	0.35	6.82e-05	0.0048
XLOC_000262	EN1	0.35	6.83e-05	0.0048
XLOC_000262	MYCN	0.35	6.85e-05	0.0048
XLOC_000262	CLU	0.35	6.89e-05	0.00481
XLOC_000262	IGSF9B	0.35	6.92e-05	0.00481
XLOC_000262	2015-09-04	0.35	7.03e-05	0.00488
XLOC_000262	KIAA1045	0.35	7.08e-05	0.0049
XLOC_000262	SIGIRR	0.35	7.2e-05	0.00496
XLOC_000262	GPR174	0.35	7.25e-05	0.00497
XLOC_000262	IL27RA	0.35	7.27e-05	0.00497
XLOC_000262	TMEM155	0.35	7.28e-05	0.00497
XLOC_000262	FBXL16	0.35	7.35e-05	0.005
XLOC_000262	C6orf123	0.35	7.41e-05	0.00503
XLOC_000262	PLEKHF1	0.35	7.45e-05	0.00504
XLOC_000262	AAK1	0.34	7.58e-05	0.00509
XLOC_000262	NRIP2	0.34	7.58e-05	0.00509
XLOC_000262	UXS1	0.34	7.59e-05	0.00509
XLOC_000262	RNF157	0.34	7.67e-05	0.00513
XLOC_000262	MATK	0.34	7.69e-05	0.00513
XLOC_000262	KCNK5	0.34	7.72e-05	0.00513
XLOC_000262	CD247	0.34	7.98e-05	0.00527
XLOC_000262	PGLYRP4	0.34	7.98e-05	0.00527
XLOC_000262	OSBPL6	0.34	8.15e-05	0.00536
XLOC_000262	CXCL14	0.34	8.16e-05	0.00536
XLOC_000262	TOM1L1	0.34	8.19e-05	0.00536
XLOC_000262	SEMA6A	0.34	8.24e-05	0.00536
XLOC_000262	LINGO4	0.34	8.24e-05	0.00536
XLOC_000262	KIF6	0.34	8.28e-05	0.00537
XLOC_000262	GRIK3	0.34	8.43e-05	0.00545
XLOC_000262	GATA3	0.34	8.45e-05	0.00545
XLOC_000262	HSPB8	0.34	8.48e-05	0.00545
XLOC_000262	GJB6	0.34	8.58e-05	0.0055
XLOC_000262	FASLG	0.34	8.62e-05	0.00551
XLOC_000262	CRLF2	0.34	8.67e-05	0.00551
XLOC_000262	CHST4	0.34	8.7e-05	0.00551
XLOC_000262	FLJ45079	0.34	8.73e-05	0.00551
XLOC_000262	FENDRR	0.34	8.76e-05	0.00551
XLOC_000262	GNAL	0.34	8.76e-05	0.00551
XLOC_000262	MYZAP	0.34	8.78e-05	0.00551
XLOC_000262	RFTN2	0.34	8.84e-05	0.00551
XLOC_000262	F10	0.34	8.85e-05	0.00551
XLOC_000262	OR2A9P	0.34	8.88e-05	0.00551
XLOC_000262	FAM189A1	0.34	8.89e-05	0.00551
XLOC_000262	CLEC1A	0.34	8.89e-05	0.00551
XLOC_000262	GNG4	0.34	8.99e-05	0.00555
XLOC_000262	ZNF483	0.34	9.05e-05	0.00555
XLOC_000262	ZNF354C	0.34	9.08e-05	0.00555
XLOC_000262	TRIM16	0.34	9.09e-05	0.00555
XLOC_000262	TMOD4	0.34	9.09e-05	0.00555
XLOC_000262	CNRIP1	0.34	9.29e-05	0.00566
XLOC_000262	REG4	0.34	9.34e-05	0.00567
XLOC_000262	OBSCN	0.34	9.38e-05	0.00568
XLOC_000262	RXRG	0.34	9.4e-05	0.00568
XLOC_000262	P2RX6	0.34	9.49e-05	0.00572
XLOC_000262	MCC	0.34	9.52e-05	0.00572
XLOC_000262	SVIL	0.34	9.71e-05	0.00582
XLOC_000262	OTOGL	0.34	9.77e-05	0.00583
XLOC_000262	CDC42SE1	0.34	9.78e-05	0.00583
XLOC_000262	PIK3R5	0.34	9.96e-05	0.00592
XLOC_000262	PTPN3	0.34	0.000102	0.00603
XLOC_000262	TMEM204	0.34	0.000102	0.00603
XLOC_000262	KRT72	0.34	0.000103	0.00606
XLOC_000262	GIMAP8	0.34	0.000105	0.00616
XLOC_000262	AGPAT9	0.34	0.000105	0.00616
XLOC_000262	PLD1	0.34	0.000106	0.00618
XLOC_000262	LYRM9	0.34	0.000106	0.00618
XLOC_000262	CSF2RA	0.34	0.000106	0.00618
XLOC_000262	XKR4	0.34	0.000106	0.00618
XLOC_000262	FAM84B	0.34	0.000108	0.00622
XLOC_000262	LOC101928200	0.34	0.000108	0.00622
XLOC_000262	KIRREL3	0.34	0.000108	0.00623
XLOC_000262	POM121L9P	0.34	0.000109	0.00628
XLOC_000262	IPCEF1	0.34	0.00011	0.00629
XLOC_000262	UBD	0.34	0.00011	0.00629
XLOC_000262	SLC9A3R1	0.34	0.000111	0.00631
XLOC_000262	CLIP3	0.34	0.000111	0.00631
XLOC_000262	FOXS1	0.34	0.000113	0.00639
XLOC_000262	PCDHAC1	0.34	0.000113	0.00639
XLOC_000262	SELENBP1	0.34	0.000113	0.00639
XLOC_000262	SLA2	0.34	0.000114	0.00642
XLOC_000262	HDAC4	0.34	0.000115	0.00644
XLOC_000262	HAAO	0.34	0.000117	0.00653
XLOC_000262	SRGAP3	0.34	0.000117	0.00653
XLOC_000262	EVA1C	0.34	0.000117	0.00653
XLOC_000262	IRX3	0.34	0.000118	0.00654
XLOC_000262	ACVR1C	0.33	0.000122	0.00674
XLOC_000262	MYO16	0.33	0.000122	0.00674
XLOC_000262	CLEC4F	0.33	0.000122	0.00674
XLOC_000262	LGI1	0.33	0.000124	0.00678
XLOC_000262	OBFC1	0.33	0.000124	0.00678
XLOC_000262	RARB	0.33	0.000124	0.00678
XLOC_000262	ADRA1A	0.33	0.000124	0.00678
XLOC_000262	TACSTD2	0.33	0.000125	0.00682
XLOC_000262	BTBD11	0.33	0.000126	0.00684
XLOC_000262	IQSEC2	0.33	0.000128	0.0069
XLOC_000262	RGL4	0.33	0.000128	0.0069
XLOC_000262	OCM	0.33	0.000128	0.0069
XLOC_000262	POPDC2	0.33	0.000128	0.0069
XLOC_000262	ITIH5	0.33	0.000131	0.00703
XLOC_000262	ZNF662	0.33	0.000133	0.0071
XLOC_000262	ZNF204P	0.33	0.000134	0.00715
XLOC_000262	HRASLS5	0.33	0.000136	0.00722
XLOC_000262	BTBD3	0.33	0.000136	0.00722
XLOC_000262	OR2A42	0.33	0.000137	0.00723
XLOC_000262	ANK2	0.33	0.000138	0.00729
XLOC_000262	SEC14L2	0.33	0.000139	0.00734
XLOC_000262	GHRL	0.33	0.000141	0.0074
XLOC_000262	FRZB	0.33	0.000141	0.0074
XLOC_000262	FMO2	0.33	0.000141	0.0074
XLOC_000262	RAP1GAP2	0.33	0.000144	0.0075
XLOC_000262	KIT	0.33	0.000145	0.00753
XLOC_000262	CSRP2	0.33	0.000146	0.00758
XLOC_000262	NDN	0.33	0.000147	0.00762
XLOC_000262	C6orf25	0.33	0.00015	0.00774
XLOC_000262	ZNF276	0.33	0.00015	0.00774
XLOC_000262	VIPR1	0.33	0.000151	0.00774
XLOC_000262	TENM1	0.33	0.000151	0.00774
XLOC_000262	SCNN1A	0.33	0.000152	0.00775
XLOC_000262	CLIC2	0.33	0.000152	0.00775
XLOC_000262	CTSW	0.33	0.000153	0.00775
XLOC_000262	SLC24A4	0.33	0.000153	0.00775
XLOC_000262	SCML1	0.33	0.000153	0.00775
XLOC_000262	FAM63A	0.33	0.000153	0.00775
XLOC_000262	TTPA	0.33	0.000153	0.00775
XLOC_000262	HYI	0.33	0.000154	0.00777
XLOC_000262	GGT5	0.33	0.000155	0.00779
XLOC_000262	SLC22A3	0.33	0.000156	0.00779
XLOC_000262	TMEM173	0.33	0.000156	0.00779
XLOC_000262	ARRB1	0.33	0.000156	0.00779
XLOC_000262	TNFRSF1A	0.33	0.000157	0.00779
XLOC_000262	FAIM2	0.33	0.000157	0.00779
XLOC_000262	KIF17	0.33	0.000157	0.00779
XLOC_000262	IL3RA	0.33	0.000158	0.00779
XLOC_000262	IL34	0.33	0.000158	0.00779
XLOC_000262	PAPLN	0.33	0.000158	0.00779
XLOC_000262	SLC14A1	0.33	0.000159	0.0078
XLOC_000262	PLG	0.33	0.000159	0.0078
XLOC_000262	PLXNA4	0.33	0.000159	0.0078
XLOC_000262	ME3	0.33	0.00016	0.00783
XLOC_000262	ARHGEF10	0.33	0.000161	0.00783
XLOC_000262	KIAA1671	0.33	0.000163	0.00789
XLOC_000262	BTN3A1	0.33	0.000163	0.00789
XLOC_000262	AMOTL2	0.33	0.000164	0.00789
XLOC_000262	LRFN2	0.33	0.000164	0.00789
XLOC_000262	NKD2	0.33	0.000164	0.00789
XLOC_000262	BMP4	0.33	0.000166	0.00797
XLOC_000262	ACER1	0.33	0.000167	0.00803
XLOC_000262	ZAP70	0.33	0.000168	0.00806
XLOC_000262	CPNE7	0.33	0.000169	0.00807
XLOC_000262	CYP4F11	0.33	0.000169	0.00807
XLOC_000262	OR10G2	0.33	0.00017	0.0081
XLOC_000262	ETNK2	0.33	0.000171	0.00811
XLOC_000262	DUSP18	0.33	0.000172	0.00813
XLOC_000262	CLCN1	0.33	0.000172	0.00813
XLOC_000262	MOB3C	0.33	0.000173	0.00814
XLOC_000262	NPBWR1	0.33	0.000173	0.00814
XLOC_000262	NAGK	0.33	0.000173	0.00814
XLOC_000262	ZFPM2	0.33	0.000175	0.00818
XLOC_000262	LOC100506834	0.33	0.000175	0.00818
XLOC_000262	ABLIM3	0.33	0.000176	0.00818
XLOC_000262	FBLN7	0.33	0.000176	0.00818
XLOC_000262	EBF3	0.33	0.000177	0.00822
XLOC_000262	LOC100289511	0.33	0.000179	0.00826
XLOC_000262	PDZD4	0.33	0.000179	0.00826
XLOC_000262	COL26A1	0.33	0.00018	0.00826
XLOC_000262	LCN10	0.33	0.00018	0.00826
XLOC_000262	TNFRSF25	0.33	0.00018	0.00826
XLOC_000262	FAM172BP	0.33	0.000181	0.00826
XLOC_000262	LOC388692	0.33	0.000181	0.00826
XLOC_000262	LYNX1	0.33	0.000182	0.00826
XLOC_000262	FAM134B	0.33	0.000182	0.00826
XLOC_000262	TMEM132E	0.33	0.000182	0.00826
XLOC_000262	PLCB4	0.33	0.000182	0.00826
XLOC_000262	NOVA1	0.33	0.000183	0.00826
XLOC_000262	FAM84A	0.33	0.000184	0.0083
XLOC_000262	ARHGAP29	0.33	0.000185	0.00835
XLOC_000262	TMEM220	0.32	0.000186	0.00835
XLOC_000262	LOR	0.32	0.000186	0.00835
XLOC_000262	TMEM30B	0.32	0.000187	0.00836
XLOC_000262	TSPAN32	0.32	0.000188	0.00836
XLOC_000262	ITM2A	0.32	0.000191	0.0085
XLOC_000262	TLE2	0.32	0.000192	0.00851
XLOC_000262	KCNA5	0.32	0.000193	0.00857
XLOC_000262	FAM177B	0.32	0.000195	0.0086
XLOC_000262	LOC102724927	0.32	0.000195	0.0086
XLOC_000262	PTGDR	0.32	0.000196	0.00865
XLOC_000262	PABPC5	0.32	0.000199	0.00872
XLOC_000262	C9orf139	0.32	0.000199	0.00872
XLOC_000262	MUSK	0.32	0.000199	0.00872
XLOC_000262	LOC100288911	0.32	0.0002	0.00872
XLOC_000262	ACHE	0.32	0.000201	0.00878
XLOC_000302	SLC35E2	0.69	3.78e-18	6.09e-14
XLOC_000302	LOC101927415	0.69	7.85e-18	6.09e-14
XLOC_000302	GLUD1P3	0.69	8.39e-18	6.09e-14
XLOC_000302	LOC100190986	0.69	1.11e-17	6.09e-14
XLOC_000302	LOC100128288	0.68	1.51e-17	6.63e-14
XLOC_000302	TRIM17	0.68	1.98e-17	7.25e-14
XLOC_000302	LOC653160	0.68	3.5e-17	9.55e-14
XLOC_000302	CROCCP3	0.68	3.88e-17	9.55e-14
XLOC_000302	C6orf201	0.68	3.92e-17	9.55e-14
XLOC_000302	LOC100131564	0.67	5.54e-17	1.21e-13
XLOC_000302	NPHP3	0.67	6.32e-17	1.26e-13
XLOC_000302	LOC101929760	0.67	8.22e-17	1.5e-13
XLOC_000302	LOC100132356	0.67	1.06e-16	1.77e-13
XLOC_000302	GDPD3	0.67	1.17e-16	1.77e-13
XLOC_000302	RGL4	0.67	1.21e-16	1.77e-13
XLOC_000302	SH3GL1P1	0.67	1.6e-16	2.19e-13
XLOC_000302	FLJ45513	0.66	2.09e-16	2.69e-13
XLOC_000302	AMT	0.66	2.93e-16	3.57e-13
XLOC_000302	TEX21P	0.66	3.57e-16	4.12e-13
XLOC_000302	LOC102724814	0.66	4.31e-16	4.72e-13
XLOC_000302	PPP1R3E	0.66	4.84e-16	4.75e-13
XLOC_000302	ATHL1	0.66	4.93e-16	4.75e-13
XLOC_000302	MASP2	0.66	4.98e-16	4.75e-13
XLOC_000302	RPL32P3	0.65	7.72e-16	7.05e-13
XLOC_000302	MSS51	0.65	8.21e-16	7.2e-13
XLOC_000302	LOC401320	0.65	9.85e-16	8.31e-13
XLOC_000302	LOC728392	0.65	1.17e-15	9.5e-13
XLOC_000302	LOC646471	0.65	1.49e-15	1.15e-12
XLOC_000302	ERVK13-1	0.65	1.52e-15	1.15e-12
XLOC_000302	ZNF785	0.65	2.49e-15	1.82e-12
XLOC_000302	AGAP11	0.64	3.97e-15	2.77e-12
XLOC_000302	UNC5CL	0.64	4.04e-15	2.77e-12
XLOC_000302	KRBA2	0.64	4.82e-15	3.21e-12
XLOC_000302	LOC153684	0.64	5.26e-15	3.39e-12
XLOC_000302	AGAP4	0.64	7.11e-15	4.46e-12
XLOC_000302	LOC101928378	0.64	8.82e-15	5.37e-12
XLOC_000302	ANKRD23	0.63	1.02e-14	6.03e-12
XLOC_000302	EBLN2	0.63	1.4e-14	7.93e-12
XLOC_000302	N4BP2L2-IT2	0.63	1.43e-14	7.93e-12
XLOC_000302	CCNL2	0.63	1.54e-14	7.93e-12
XLOC_000302	GABBR1	0.63	1.57e-14	7.93e-12
XLOC_000302	PNISR	0.63	1.58e-14	7.93e-12
XLOC_000302	ARRDC5	0.63	1.58e-14	7.93e-12
XLOC_000302	PLA2G4B	0.63	1.59e-14	7.93e-12
XLOC_000302	LRP5L	0.63	1.64e-14	7.99e-12
XLOC_000302	LOC100288123	0.63	1.72e-14	8.21e-12
XLOC_000302	GUSBP11	0.63	1.76e-14	8.23e-12
XLOC_000302	AGER	0.63	2.06e-14	9.39e-12
XLOC_000302	SMG1P7	0.63	2.18e-14	9.76e-12
XLOC_000302	CHKB	0.63	2.3e-14	1.01e-11
XLOC_000302	FAM193B	0.63	2.37e-14	1.02e-11
XLOC_000302	NBPF11	0.63	2.62e-14	1.09e-11
XLOC_000302	LOC100131094	0.63	2.63e-14	1.09e-11
XLOC_000302	SAP25	0.63	2.97e-14	1.21e-11
XLOC_000302	ATG14	0.62	3.42e-14	1.36e-11
XLOC_000302	LENG8	0.62	3.5e-14	1.37e-11
XLOC_000302	AMY2B	0.62	4.71e-14	1.81e-11
XLOC_000302	AHSA2	0.62	5.21e-14	1.94e-11
XLOC_000302	NLRP1	0.62	5.23e-14	1.94e-11
XLOC_000302	LOC100289230	0.62	5.33e-14	1.95e-11
XLOC_000302	LOC90834	0.62	6.21e-14	2.23e-11
XLOC_000302	SCAND2P	0.62	7.6e-14	2.69e-11
XLOC_000302	LOC100101148	0.62	8.14e-14	2.83e-11
XLOC_000302	RBM5	0.62	8.5e-14	2.91e-11
XLOC_000302	LRRC37A4P	0.62	9.63e-14	3.25e-11
XLOC_000302	CTGLF12P	0.62	9.97e-14	3.27e-11
XLOC_000302	AFG3L1P	0.62	1e-13	3.27e-11
XLOC_000302	FUT2	0.62	1.01e-13	3.27e-11
XLOC_000302	AGAP5	0.61	1.09e-13	3.48e-11
XLOC_000302	LOC101928020	0.61	1.18e-13	3.7e-11
XLOC_000302	SLFN14	0.61	1.29e-13	3.97e-11
XLOC_000302	TSSK3	0.61	1.55e-13	4.71e-11
XLOC_000302	CEMP1	0.61	1.64e-13	4.92e-11
XLOC_000302	NICN1	0.61	1.79e-13	5.3e-11
XLOC_000302	RPL23AP64	0.61	1.85e-13	5.36e-11
XLOC_000302	SLC25A45	0.61	1.86e-13	5.36e-11
XLOC_000302	ARGFXP2	0.61	1.98e-13	5.6e-11
XLOC_000302	LOC101927770	0.61	1.99e-13	5.6e-11
XLOC_000302	SEC31B	0.61	2.07e-13	5.75e-11
XLOC_000302	TUBGCP6	0.61	2.11e-13	5.79e-11
XLOC_000302	L3MBTL1	0.61	2.2e-13	5.95e-11
XLOC_000302	STAG3L5P-PVRIG2P-PILRB	0.61	2.33e-13	6.23e-11
XLOC_000302	LOC283693	0.61	2.49e-13	6.52e-11
XLOC_000302	C21orf62	0.61	2.5e-13	6.52e-11
XLOC_000302	MYO15B	0.61	2.54e-13	6.55e-11
XLOC_000302	TRIM52	0.61	2.75e-13	7e-11
XLOC_000302	ZNF862	0.61	2.91e-13	7.34e-11
XLOC_000302	ASB16	0.61	3.02e-13	7.52e-11
XLOC_000302	LY6G5B	0.6	3.27e-13	8.05e-11
XLOC_000302	ZNF276	0.6	3.49e-13	8.5e-11
XLOC_000302	MYH7B	0.6	4.38e-13	1.06e-10
XLOC_000302	CPT1B	0.6	4.67e-13	1.11e-10
XLOC_000302	ZNF234	0.6	4.83e-13	1.13e-10
XLOC_000302	DNAH1	0.6	4.84e-13	1.13e-10
XLOC_000302	ZASP	0.6	4.94e-13	1.14e-10
XLOC_000302	NBPF12	0.6	5.37e-13	1.23e-10
XLOC_000302	PROCA1	0.6	5.51e-13	1.23e-10
XLOC_000302	ITIH4	0.6	5.54e-13	1.23e-10
XLOC_000302	RRN3P3	0.6	5.56e-13	1.23e-10
XLOC_000302	FBXO44	0.6	5.85e-13	1.28e-10
XLOC_000302	EZH1	0.6	6.45e-13	1.4e-10
XLOC_000302	LOC101060321	0.6	6.59e-13	1.42e-10
XLOC_000302	PCED1A	0.6	7.15e-13	1.52e-10
XLOC_000302	SGK494	0.6	7.81e-13	1.65e-10
XLOC_000302	SPDYE8P	0.6	8.07e-13	1.69e-10
XLOC_000302	LOC100505716	0.6	8.35e-13	1.71e-10
XLOC_000302	PRRT2	0.6	8.43e-13	1.71e-10
XLOC_000302	TAF1C	0.6	8.94e-13	1.79e-10
XLOC_000302	MAPK8IP3	0.6	9.04e-13	1.79e-10
XLOC_000302	CARD14	0.6	9.09e-13	1.79e-10
XLOC_000302	LRRC75A	0.59	9.61e-13	1.88e-10
XLOC_000302	SH2B1	0.59	9.9e-13	1.92e-10
XLOC_000302	C21orf140	0.59	1.02e-12	1.97e-10
XLOC_000302	FLJ10038	0.59	1.05e-12	2e-10
XLOC_000302	BTBD18	0.59	1.08e-12	2.05e-10
XLOC_000302	MBOAT4	0.59	1.1e-12	2.06e-10
XLOC_000302	SGSM2	0.59	1.15e-12	2.13e-10
XLOC_000302	PVRIG2P	0.59	1.39e-12	2.54e-10
XLOC_000302	SLC14A1	0.59	1.39e-12	2.54e-10
XLOC_000302	PHKG1	0.59	1.5e-12	2.71e-10
XLOC_000302	LOC101928248	0.59	1.76e-12	3.15e-10
XLOC_000302	LOC102723859	0.59	1.92e-12	3.43e-10
XLOC_000302	LOC101928053	0.59	2.3e-12	4.07e-10
XLOC_000302	LOC100506639	0.59	2.35e-12	4.12e-10
XLOC_000302	MYH3	0.59	2.51e-12	4.37e-10
XLOC_000302	PABPC1L	0.59	2.64e-12	4.56e-10
XLOC_000302	UNKL	0.58	2.77e-12	4.75e-10
XLOC_000302	LOC101929718	0.58	2.8e-12	4.75e-10
XLOC_000302	CARNS1	0.58	2.86e-12	4.82e-10
XLOC_000302	NUTM2G	0.58	2.99e-12	5e-10
XLOC_000302	NKTR	0.58	3.21e-12	5.29e-10
XLOC_000302	PLGLB1	0.58	3.24e-12	5.3e-10
XLOC_000302	C6orf164	0.58	3.46e-12	5.62e-10
XLOC_000302	CLUHP3	0.58	3.61e-12	5.82e-10
XLOC_000302	FAM186A	0.58	3.73e-12	5.98e-10
XLOC_000302	ZNF767P	0.58	3.79e-12	6.02e-10
XLOC_000302	SSPO	0.58	3.83e-12	6.04e-10
XLOC_000302	P2RX6	0.58	3.91e-12	6.12e-10
XLOC_000302	PATL2	0.58	4.11e-12	6.36e-10
XLOC_000302	WASH5P	0.58	4.12e-12	6.36e-10
XLOC_000302	SH3GL1P2	0.58	4.34e-12	6.65e-10
XLOC_000302	TEN1-CDK3	0.58	4.51e-12	6.87e-10
XLOC_000302	ANO9	0.58	4.54e-12	6.87e-10
XLOC_000302	NPHP3-ACAD11	0.58	4.6e-12	6.91e-10
XLOC_000302	FLJ35934	0.58	4.66e-12	6.95e-10
XLOC_000302	CYP2D7P	0.58	4.78e-12	7.08e-10
XLOC_000302	SPDYE5	0.58	4.91e-12	7.22e-10
XLOC_000302	SPDYE7P	0.58	5.17e-12	7.56e-10
XLOC_000302	HERC2P2	0.58	5.53e-12	8.03e-10
XLOC_000302	CTB-118N6.3	0.58	5.85e-12	8.44e-10
XLOC_000302	KCNAB3	0.58	6.13e-12	8.78e-10
XLOC_000302	RHPN1	0.58	6.29e-12	8.96e-10
XLOC_000302	LOC100652768	0.58	6.36e-12	9e-10
XLOC_000302	LOC100507053	0.58	7.11e-12	9.99e-10
XLOC_000302	PMS2P9	0.58	7.18e-12	9.99e-10
XLOC_000302	PDXDC2P	0.58	7.2e-12	9.99e-10
XLOC_000302	ADHFE1	0.57	7.42e-12	1.02e-09
XLOC_000302	LOC100133331	0.57	7.57e-12	1.03e-09
XLOC_000302	HERC2P9	0.57	7.6e-12	1.03e-09
XLOC_000302	SPDYE1	0.57	7.89e-12	1.07e-09
XLOC_000302	TSSK4	0.57	8.18e-12	1.1e-09
XLOC_000302	LOC286437	0.57	8.27e-12	1.1e-09
XLOC_000302	ZNF154	0.57	8.28e-12	1.1e-09
XLOC_000302	GOLGA8B	0.57	8.67e-12	1.14e-09
XLOC_000302	LOC613037	0.57	8.67e-12	1.14e-09
XLOC_000302	CYB561D1	0.57	8.77e-12	1.14e-09
XLOC_000302	CELF6	0.57	9.07e-12	1.18e-09
XLOC_000302	NPTN-IT1	0.57	9.8e-12	1.26e-09
XLOC_000302	TBC1D3B	0.57	1e-11	1.29e-09
XLOC_000302	AGAP6	0.57	1.05e-11	1.34e-09
XLOC_000302	ZNF80	0.57	1.08e-11	1.37e-09
XLOC_000302	LOC440300	0.57	1.09e-11	1.38e-09
XLOC_000302	C1orf213	0.57	1.12e-11	1.4e-09
XLOC_000302	GUSBP9	0.57	1.15e-11	1.43e-09
XLOC_000302	CUBN	0.57	1.24e-11	1.53e-09
XLOC_000302	ENGASE	0.57	1.36e-11	1.68e-09
XLOC_000302	RHD	0.57	1.4e-11	1.72e-09
XLOC_000302	PFN1P2	0.57	1.41e-11	1.72e-09
XLOC_000302	SLC26A1	0.57	1.43e-11	1.72e-09
XLOC_000302	LOC100507577	0.57	1.54e-11	1.85e-09
XLOC_000302	HCG8	0.57	1.56e-11	1.85e-09
XLOC_000302	CAPRIN2	0.57	1.56e-11	1.85e-09
XLOC_000302	SPATA32	0.57	1.58e-11	1.86e-09
XLOC_000302	ITGA10	0.57	1.58e-11	1.86e-09
XLOC_000302	VSIG10	0.57	1.65e-11	1.93e-09
XLOC_000302	GHRLOS	0.57	1.75e-11	2.04e-09
XLOC_000302	MDM4	0.57	1.79e-11	2.07e-09
XLOC_000302	NPIPB3	0.57	1.93e-11	2.22e-09
XLOC_000302	C14orf182	0.56	1.97e-11	2.25e-09
XLOC_000302	RNF207	0.56	2.06e-11	2.35e-09
XLOC_000302	STRC	0.56	2.22e-11	2.51e-09
XLOC_000302	LOC202181	0.56	2.23e-11	2.51e-09
XLOC_000302	RUNX1-IT1	0.56	2.29e-11	2.57e-09
XLOC_000302	KIAA1875	0.56	2.4e-11	2.67e-09
XLOC_000302	ENTHD2	0.56	2.46e-11	2.73e-09
XLOC_000302	NPIPB5	0.56	2.54e-11	2.8e-09
XLOC_000302	C17orf100	0.56	2.83e-11	3.1e-09
XLOC_000302	MSH5-SAPCD1	0.56	2.89e-11	3.14e-09
XLOC_000302	CHKB-CPT1B	0.56	2.89e-11	3.14e-09
XLOC_000302	CDK5RAP3	0.56	2.91e-11	3.14e-09
XLOC_000302	SCNN1D	0.56	3.03e-11	3.25e-09
XLOC_000302	RRN3P1	0.56	3.22e-11	3.43e-09
XLOC_000302	NEAT1	0.56	3.27e-11	3.46e-09
XLOC_000302	MST1	0.56	3.3e-11	3.48e-09
XLOC_000302	HEMK1	0.56	3.45e-11	3.62e-09
XLOC_000302	FLJ31306	0.56	3.53e-11	3.69e-09
XLOC_000302	ZNF345	0.56	3.56e-11	3.7e-09
XLOC_000302	PLCH2	0.56	3.59e-11	3.71e-09
XLOC_000302	ACBD4	0.56	3.64e-11	3.75e-09
XLOC_000302	CTC1	0.56	3.79e-11	3.86e-09
XLOC_000302	LRRC37B	0.56	3.85e-11	3.89e-09
XLOC_000302	PLEKHM1P	0.56	3.85e-11	3.89e-09
XLOC_000302	LOC102723927	0.56	3.94e-11	3.96e-09
XLOC_000302	CAHM	0.56	3.98e-11	3.98e-09
XLOC_000302	LOC100506472	0.56	4e-11	3.98e-09
XLOC_000302	LOC100506124	0.56	4.56e-11	4.52e-09
XLOC_000302	CDK3	0.56	4.58e-11	4.52e-09
XLOC_000302	FLJ42393	0.56	4.6e-11	4.52e-09
XLOC_000302	SEMA4G	0.56	4.69e-11	4.59e-09
XLOC_000302	NME9	0.56	4.8e-11	4.68e-09
XLOC_000302	AGAP9	0.56	4.9e-11	4.75e-09
XLOC_000302	ANP32A-IT1	0.55	5.11e-11	4.93e-09
XLOC_000302	MINOS1P1	0.55	5.14e-11	4.94e-09
XLOC_000302	RNPC3	0.55	5.33e-11	5.08e-09
XLOC_000302	LOC285740	0.55	5.34e-11	5.08e-09
XLOC_000302	APOBEC2	0.55	5.35e-11	5.08e-09
XLOC_000302	YPEL1	0.55	5.57e-11	5.26e-09
XLOC_000302	SLC35E2B	0.55	5.79e-11	5.43e-09
XLOC_000302	CAPS	0.55	6.54e-11	6.08e-09
XLOC_000302	ADCY10P1	0.55	6.57e-11	6.08e-09
XLOC_000302	GSDMB	0.55	6.68e-11	6.15e-09
XLOC_000302	ZNF514	0.55	6.72e-11	6.16e-09
XLOC_000302	LTB4R	0.55	7.05e-11	6.44e-09
XLOC_000302	FLJ37453	0.55	7.23e-11	6.57e-09
XLOC_000302	CHAD	0.55	7.43e-11	6.74e-09
XLOC_000302	ZNF850	0.55	7.79e-11	7.03e-09
XLOC_000302	MUSTN1	0.55	7.99e-11	7.18e-09
XLOC_000302	GOLGA6L17P	0.55	8.49e-11	7.59e-09
XLOC_000302	MST1P2	0.55	8.51e-11	7.59e-09
XLOC_000302	LOC200772	0.55	8.56e-11	7.6e-09
XLOC_000302	CTRL	0.55	8.62e-11	7.62e-09
XLOC_000302	LOC100270804	0.55	9.09e-11	8e-09
XLOC_000302	TYRO3P	0.55	9.17e-11	8.02e-09
XLOC_000302	COLQ	0.55	9.18e-11	8.02e-09
XLOC_000302	CCDC17	0.55	9.51e-11	8.26e-09
XLOC_000302	ZNF814	0.55	9.55e-11	8.26e-09
XLOC_000302	TRIM66	0.55	9.57e-11	8.26e-09
XLOC_000302	WHAMMP2	0.55	9.63e-11	8.28e-09
XLOC_000302	LOC100128494	0.55	9.79e-11	8.39e-09
XLOC_000302	WDR88	0.55	1.02e-10	8.63e-09
XLOC_000302	AGAP7	0.55	1.03e-10	8.7e-09
XLOC_000302	CBX7	0.55	1.04e-10	8.78e-09
XLOC_000302	TUBA3D	0.55	1.05e-10	8.79e-09
XLOC_000302	HEATR4	0.55	1.08e-10	9.06e-09
XLOC_000302	SNX21	0.55	1.19e-10	9.93e-09
XLOC_000302	DOCK3	0.55	1.25e-10	1.04e-08
XLOC_000302	LOC101929010	0.54	1.32e-10	1.09e-08
XLOC_000302	PNMA3	0.54	1.36e-10	1.12e-08
XLOC_000302	TNRC6C	0.54	1.38e-10	1.13e-08
XLOC_000302	PRORSD1P	0.54	1.47e-10	1.21e-08
XLOC_000302	GOLGA8A	0.54	1.48e-10	1.21e-08
XLOC_000302	FBF1	0.54	1.54e-10	1.25e-08
XLOC_000302	LOC100630918	0.54	1.59e-10	1.29e-08
XLOC_000302	ZFP28	0.54	1.74e-10	1.41e-08
XLOC_000302	FAM219B	0.54	1.76e-10	1.42e-08
XLOC_000302	FAM65C	0.54	1.79e-10	1.43e-08
XLOC_000302	ZNF540	0.54	1.93e-10	1.54e-08
XLOC_000302	AMY2A	0.54	2.02e-10	1.6e-08
XLOC_000302	ZFP3	0.54	2.19e-10	1.73e-08
XLOC_000302	CROCCP2	0.54	2.24e-10	1.76e-08
XLOC_000302	GNRH1	0.54	2.24e-10	1.76e-08
XLOC_000302	ADAM1A	0.54	2.25e-10	1.76e-08
XLOC_000302	DCST2	0.54	2.37e-10	1.84e-08
XLOC_000302	INE1	0.54	2.39e-10	1.85e-08
XLOC_000302	CNTD1	0.54	2.42e-10	1.87e-08
XLOC_000302	ABTB1	0.54	2.51e-10	1.93e-08
XLOC_000302	BZRAP1	0.54	2.62e-10	2.01e-08
XLOC_000302	NBPF15	0.54	2.63e-10	2.01e-08
XLOC_000302	GOLGA8R	0.54	2.68e-10	2.04e-08
XLOC_000302	ANKK1	0.54	2.78e-10	2.11e-08
XLOC_000302	TMEM175	0.54	2.96e-10	2.24e-08
XLOC_000302	EPHX2	0.54	3e-10	2.26e-08
XLOC_000302	RNF43	0.54	3.02e-10	2.26e-08
XLOC_000302	LOC100130357	0.53	3.14e-10	2.35e-08
XLOC_000302	TRAF3IP3	0.53	3.24e-10	2.42e-08
XLOC_000302	RGL2	0.53	3.29e-10	2.44e-08
XLOC_000302	SMAD9	0.53	3.39e-10	2.51e-08
XLOC_000302	ZAP70	0.53	3.47e-10	2.57e-08
XLOC_000302	APBB3	0.53	3.49e-10	2.57e-08
XLOC_000302	ZNF594	0.53	3.56e-10	2.61e-08
XLOC_000302	CSAD	0.53	3.58e-10	2.62e-08
XLOC_000302	ALOX12	0.53	3.61e-10	2.63e-08
XLOC_000302	NTRK3	0.53	3.66e-10	2.65e-08
XLOC_000302	TNFRSF25	0.53	3.68e-10	2.66e-08
XLOC_000302	WASH7P	0.53	3.72e-10	2.68e-08
XLOC_000302	DIO3OS	0.53	3.81e-10	2.73e-08
XLOC_000302	HEXIM1	0.53	3.83e-10	2.74e-08
XLOC_000302	MMP24	0.53	4.02e-10	2.85e-08
XLOC_000302	KLHL17	0.53	4.02e-10	2.85e-08
XLOC_000302	RPL21P44	0.53	4.19e-10	2.95e-08
XLOC_000302	GOLGA8M	0.53	4.2e-10	2.95e-08
XLOC_000302	SPDYE2	0.53	4.2e-10	2.95e-08
XLOC_000302	AGBL2	0.53	4.25e-10	2.98e-08
XLOC_000302	ZNF577	0.53	4.3e-10	3e-08
XLOC_000302	SDHAP1	0.53	4.56e-10	3.17e-08
XLOC_000302	LOC100130950	0.53	4.68e-10	3.24e-08
XLOC_000302	DDX17	0.53	4.72e-10	3.26e-08
XLOC_000302	CBLN3	0.53	4.74e-10	3.27e-08
XLOC_000302	STX16-NPEPL1	0.53	4.82e-10	3.31e-08
XLOC_000302	GABRR2	0.53	4.89e-10	3.35e-08
XLOC_000302	IL11RA	0.53	4.94e-10	3.37e-08
XLOC_000302	ELMOD3	0.53	4.97e-10	3.37e-08
XLOC_000302	LOC143666	0.53	4.97e-10	3.37e-08
XLOC_000302	DNM1P46	0.53	5.17e-10	3.48e-08
XLOC_000302	NS3BP	0.53	5.17e-10	3.48e-08
XLOC_000302	CACNA2D2	0.53	5.18e-10	3.48e-08
XLOC_000302	FAM73B	0.53	5.46e-10	3.66e-08
XLOC_000302	LINGO3	0.53	5.54e-10	3.71e-08
XLOC_000302	ARHGAP27	0.53	5.83e-10	3.88e-08
XLOC_000302	LTB4R2	0.53	5.91e-10	3.92e-08
XLOC_000302	FAM184B	0.53	5.96e-10	3.95e-08
XLOC_000302	PI4KAP1	0.53	6.06e-10	4e-08
XLOC_000302	BMS1P5	0.53	6.12e-10	4.03e-08
XLOC_000302	ADAMTS13	0.53	6.41e-10	4.2e-08
XLOC_000302	SYNGAP1	0.53	6.49e-10	4.24e-08
XLOC_000302	CXorf65	0.53	6.5e-10	4.24e-08
XLOC_000302	LOC101929698	0.53	6.75e-10	4.38e-08
XLOC_000302	GNMT	0.53	6.87e-10	4.44e-08
XLOC_000302	SRSF5	0.53	6.88e-10	4.44e-08
XLOC_000302	UCP3	0.53	6.96e-10	4.48e-08
XLOC_000302	TSSK6	0.53	7.04e-10	4.5e-08
XLOC_000302	DNAH17	0.53	7.04e-10	4.5e-08
XLOC_000302	ZNF337	0.53	7.15e-10	4.56e-08
XLOC_000302	CTAGE7P	0.52	7.3e-10	4.63e-08
XLOC_000302	ZNF513	0.52	7.31e-10	4.63e-08
XLOC_000302	C17orf47	0.52	7.59e-10	4.8e-08
XLOC_000302	POU5F1P4	0.52	7.72e-10	4.87e-08
XLOC_000302	ZNF397	0.52	7.78e-10	4.89e-08
XLOC_000302	HKR1	0.52	8.1e-10	5.06e-08
XLOC_000302	TRMT10B	0.52	8.1e-10	5.06e-08
XLOC_000302	SFI1	0.52	8.21e-10	5.11e-08
XLOC_000302	CYP20A1	0.52	8.23e-10	5.11e-08
XLOC_000302	LOC100288069	0.52	8.36e-10	5.15e-08
XLOC_000302	COL6A4P2	0.52	8.39e-10	5.15e-08
XLOC_000302	TPTE2P5	0.52	8.4e-10	5.15e-08
XLOC_000302	TMEM80	0.52	8.42e-10	5.15e-08
XLOC_000302	SLX1A-SULT1A3	0.52	8.43e-10	5.15e-08
XLOC_000302	OR10AD1	0.52	8.44e-10	5.15e-08
XLOC_000302	ZNF839	0.52	8.59e-10	5.23e-08
XLOC_000302	LOC284412	0.52	8.71e-10	5.28e-08
XLOC_000302	ANKS3	0.52	8.71e-10	5.28e-08
XLOC_000302	STAG3L2	0.52	8.78e-10	5.3e-08
XLOC_000302	WDR27	0.52	9.17e-10	5.52e-08
XLOC_000302	PCP2	0.52	9.34e-10	5.61e-08
XLOC_000302	BAI1	0.52	9.4e-10	5.63e-08
XLOC_000302	REM2	0.52	9.56e-10	5.7e-08
XLOC_000302	GIGYF1	0.52	9.57e-10	5.7e-08
XLOC_000302	DGKA	0.52	9.84e-10	5.81e-08
XLOC_000302	GLS2	0.52	9.87e-10	5.81e-08
XLOC_000302	ZMAT1	0.52	9.88e-10	5.81e-08
XLOC_000302	STARD9	0.52	9.96e-10	5.83e-08
XLOC_000302	ZNF662	0.52	9.97e-10	5.83e-08
XLOC_000302	ZNF135	0.52	1.03e-09	5.98e-08
XLOC_000302	TNK1	0.52	1.03e-09	5.99e-08
XLOC_000302	STMN3	0.52	1.04e-09	6e-08
XLOC_000302	KIAA1683	0.52	1.05e-09	6.05e-08
XLOC_000302	SPRN	0.52	1.07e-09	6.13e-08
XLOC_000302	WDR52	0.52	1.09e-09	6.21e-08
XLOC_000302	PROX2	0.52	1.1e-09	6.29e-08
XLOC_000302	TMOD4	0.52	1.15e-09	6.55e-08
XLOC_000302	ANO8	0.52	1.16e-09	6.57e-08
XLOC_000302	HSF4	0.52	1.2e-09	6.81e-08
XLOC_000302	NUDT13	0.52	1.25e-09	6.98e-08
XLOC_000302	LCAT	0.52	1.25e-09	7e-08
XLOC_000302	PPT2-EGFL8	0.52	1.31e-09	7.3e-08
XLOC_000302	DNAJC27	0.52	1.38e-09	7.7e-08
XLOC_000302	UBAP1L	0.52	1.39e-09	7.7e-08
XLOC_000302	KIAA1656	0.52	1.39e-09	7.72e-08
XLOC_000302	SDHAP2	0.52	1.41e-09	7.78e-08
XLOC_000302	IKBKB	0.52	1.43e-09	7.88e-08
XLOC_000302	TEP1	0.52	1.45e-09	7.94e-08
XLOC_000302	ATG16L2	0.52	1.45e-09	7.94e-08
XLOC_000302	CTD-2201I18.1	0.52	1.45e-09	7.94e-08
XLOC_000302	ST6GALNAC6	0.52	1.46e-09	7.96e-08
XLOC_000302	LOC100294362	0.52	1.47e-09	8.02e-08
XLOC_000302	CALB1	0.52	1.48e-09	8.04e-08
XLOC_000302	PIGZ	0.52	1.49e-09	8.04e-08
XLOC_000302	NPR2	0.52	1.49e-09	8.04e-08
XLOC_000302	RNF222	0.52	1.49e-09	8.04e-08
XLOC_000302	LOC146880	0.52	1.54e-09	8.26e-08
XLOC_000302	FLJ42627	0.52	1.59e-09	8.51e-08
XLOC_000302	MAN2A2	0.52	1.6e-09	8.55e-08
XLOC_000302	FAM160B2	0.52	1.6e-09	8.56e-08
XLOC_000302	NRN1L	0.52	1.61e-09	8.58e-08
XLOC_000302	DNHD1	0.52	1.62e-09	8.61e-08
XLOC_000302	GTF2IRD2B	0.52	1.64e-09	8.68e-08
XLOC_000302	ACAD11	0.51	1.69e-09	8.92e-08
XLOC_000302	C2CD2	0.51	1.73e-09	9.1e-08
XLOC_000302	INADL	0.51	1.73e-09	9.1e-08
XLOC_000302	RASGRP2	0.51	1.74e-09	9.1e-08
XLOC_000302	SULT1A4	0.51	1.75e-09	9.15e-08
XLOC_000302	CELSR1	0.51	1.79e-09	9.35e-08
XLOC_000302	ZNF224	0.51	1.81e-09	9.38e-08
XLOC_000302	INPP5E	0.51	1.82e-09	9.45e-08
XLOC_000302	WNT2B	0.51	1.85e-09	9.57e-08
XLOC_000302	ADAM33	0.51	1.85e-09	9.57e-08
XLOC_000302	HERC2P3	0.51	1.88e-09	9.67e-08
XLOC_000302	SLC25A35	0.51	1.9e-09	9.77e-08
XLOC_000302	SPEG	0.51	1.98e-09	1.01e-07
XLOC_000302	ZBTB40	0.51	1.99e-09	1.01e-07
XLOC_000302	NPIPB6	0.51	1.99e-09	1.02e-07
XLOC_000302	LOC642852	0.51	2e-09	1.02e-07
XLOC_000302	NSUN5P1	0.51	2.02e-09	1.03e-07
XLOC_000302	MAN2C1	0.51	2.08e-09	1.06e-07
XLOC_000302	NRBP2	0.51	2.12e-09	1.07e-07
XLOC_000302	FLJ38122	0.51	2.12e-09	1.07e-07
XLOC_000302	MKRN2OS	0.51	2.16e-09	1.09e-07
XLOC_000302	SYNE4	0.51	2.21e-09	1.11e-07
XLOC_000302	SPDYE6	0.51	2.22e-09	1.11e-07
XLOC_000302	ZNF781	0.51	2.29e-09	1.14e-07
XLOC_000302	LOC256880	0.51	2.29e-09	1.14e-07
XLOC_000302	LOC150776	0.51	2.3e-09	1.14e-07
XLOC_000302	NPIPA7	0.51	2.38e-09	1.18e-07
XLOC_000302	ZNF333	0.51	2.47e-09	1.22e-07
XLOC_000302	BMS1P6	0.51	2.49e-09	1.23e-07
XLOC_000302	SEC14L5	0.51	2.56e-09	1.26e-07
XLOC_000302	CABP4	0.51	2.57e-09	1.26e-07
XLOC_000302	WHAMMP1	0.51	2.68e-09	1.31e-07
XLOC_000302	PPIEL	0.51	2.7e-09	1.32e-07
XLOC_000302	PI4KAP2	0.51	2.73e-09	1.33e-07
XLOC_000302	ARMCX4	0.51	2.81e-09	1.37e-07
XLOC_000302	SMA4	0.51	2.82e-09	1.37e-07
XLOC_000302	C15orf52	0.51	2.82e-09	1.37e-07
XLOC_000302	GOLGA8N	0.51	2.86e-09	1.38e-07
XLOC_000302	OSBPL7	0.51	2.87e-09	1.38e-07
XLOC_000302	GOLGA8O	0.51	2.9e-09	1.39e-07
XLOC_000302	GOLGA8T	0.51	2.94e-09	1.41e-07
XLOC_000302	LOC100507424	0.51	3.05e-09	1.46e-07
XLOC_000302	GABRE	0.51	3.06e-09	1.46e-07
XLOC_000302	SMIM5	0.51	3.11e-09	1.48e-07
XLOC_000302	LBH	0.51	3.14e-09	1.49e-07
XLOC_000302	GOLGA1	0.51	3.15e-09	1.49e-07
XLOC_000302	DPRXP4	0.51	3.18e-09	1.51e-07
XLOC_000302	FAM153B	0.51	3.21e-09	1.52e-07
XLOC_000302	LOC100289019	0.51	3.22e-09	1.52e-07
XLOC_000302	CLDN15	0.51	3.23e-09	1.52e-07
XLOC_000302	FLJ30403	0.51	3.29e-09	1.54e-07
XLOC_000302	ZGLP1	0.51	3.3e-09	1.55e-07
XLOC_000302	ZNF880	0.51	3.4e-09	1.59e-07
XLOC_000302	LOC102724596	0.51	3.4e-09	1.59e-07
XLOC_000302	LHX4	0.51	3.41e-09	1.59e-07
XLOC_000302	AK1	0.51	3.42e-09	1.59e-07
XLOC_000302	LRRC37A	0.51	3.48e-09	1.61e-07
XLOC_000302	PLA2G6	0.51	3.5e-09	1.62e-07
XLOC_000302	BMS1P4	0.51	3.5e-09	1.62e-07
XLOC_000302	ZNF233	0.51	3.58e-09	1.65e-07
XLOC_000302	LOC100996251	0.51	3.65e-09	1.68e-07
XLOC_000302	UBE2Q2P1	0.51	3.7e-09	1.7e-07
XLOC_000302	TBX19	0.5	3.76e-09	1.72e-07
XLOC_000302	TUB	0.5	3.78e-09	1.72e-07
XLOC_000302	VMAC	0.5	3.83e-09	1.74e-07
XLOC_000302	LOC283335	0.5	3.83e-09	1.74e-07
XLOC_000302	SMA5	0.5	3.86e-09	1.75e-07
XLOC_000302	LOC101409256	0.5	4e-09	1.81e-07
XLOC_000302	MATN1	0.5	4.01e-09	1.81e-07
XLOC_000302	LOC101928445	0.5	4.04e-09	1.82e-07
XLOC_000302	LOC101928514	0.5	4.08e-09	1.83e-07
XLOC_000302	LPAL2	0.5	4.16e-09	1.87e-07
XLOC_000302	PILRB	0.5	4.22e-09	1.89e-07
XLOC_000302	CLK2	0.5	4.25e-09	1.9e-07
XLOC_000302	UBA7	0.5	4.4e-09	1.96e-07
XLOC_000302	LAMA5	0.5	4.42e-09	1.97e-07
XLOC_000302	STAG3L1	0.5	4.44e-09	1.97e-07
XLOC_000302	ARHGAP33	0.5	4.47e-09	1.98e-07
XLOC_000302	LOC100132057	0.5	4.47e-09	1.98e-07
XLOC_000302	FAM229A	0.5	4.53e-09	2e-07
XLOC_000302	RTP5	0.5	4.61e-09	2.03e-07
XLOC_000302	LOC101926935	0.5	4.61e-09	2.03e-07
XLOC_000302	STAG3L3	0.5	4.62e-09	2.03e-07
XLOC_000302	PMS2P3	0.5	4.63e-09	2.03e-07
XLOC_000302	LOC100506123	0.5	4.72e-09	2.07e-07
XLOC_000302	DCAF8	0.5	4.75e-09	2.07e-07
XLOC_000302	DBH	0.5	4.75e-09	2.07e-07
XLOC_000302	BRICD5	0.5	4.76e-09	2.07e-07
XLOC_000302	PKD1P1	0.5	4.81e-09	2.09e-07
XLOC_000302	LOC100507091	0.5	4.82e-09	2.09e-07
XLOC_000302	PROZ	0.5	4.84e-09	2.09e-07
XLOC_000302	KCNJ13	0.5	4.85e-09	2.09e-07
XLOC_000302	MTSS1L	0.5	4.87e-09	2.1e-07
XLOC_000302	MIAT	0.5	4.94e-09	2.12e-07
XLOC_000302	GOLGA7B	0.5	4.96e-09	2.13e-07
XLOC_000302	SLC35G6	0.5	4.98e-09	2.13e-07
XLOC_000302	OGT	0.5	4.99e-09	2.13e-07
XLOC_000302	KLKB1	0.5	5.03e-09	2.15e-07
XLOC_000302	GOLGA2P5	0.5	5.11e-09	2.17e-07
XLOC_000302	C22orf23	0.5	5.11e-09	2.17e-07
XLOC_000302	FCHSD1	0.5	5.15e-09	2.19e-07
[truncated: 683,812+ more rows]
