# Supplementary material for: Transcriptome sequencing reveals thousands of novel long non-coding RNAs in B cell lymphoma
Source: Genome Med. 2015 Nov 1;7:110. doi: 10.1186/s13073-015-0230-7 (PMC4628784; doi:10.1186/s13073-015-0230-7)
Supplement: Additional file 8: — lncRNAs correlated with protein-coding genes and functional pathways. List of lncRNAs significantly co-expressed with protein-coding genes and corresponding enriched functional pathways based on the subset of the co-expressed genes. (XLS 286 kb) [file 13073_2015_230_MOESM8_ESM.xls]

## Sheet: Novel_lncRNA.txt.annotated.txt
lncRNA	number of coexpressed protein coding genes	GO ontology Functions	p(Bonf)	Gene Functions	p(Bonf)
XLOC_000059	2	-	-	-	-
XLOC_000101	500	-	-	Resting_panT_cell_CD4+CD8+_GNF	0.03696
XLOC_000155	500	-	-	GC_B_cell_U133Plus	3.6696e-20
XLOC_000262	500	GO:0006955_immune_response	0.000286081	Resting_panT_cell_CD4+CD8+_GNF	3.1416e-16
XLOC_000302	500	-	-	Resting_panT_cell_CD4+CD8+_GNF	9.0288e-06
XLOC_000309	500	-	-	-	-
XLOC_000332	500	-	-	-	-
XLOC_000350	500	-	-	-	-
XLOC_000369	500	-	-	Resting_panT_cell_CD4+CD8+_GNF	8.5008e-05
XLOC_000384	500	GO:0044265_cellular_macromolecule_catabolic_process	2.01252e-11	PGC-1alpha_overepxression_up	8.5008e-10
XLOC_000470	500	-	-	-	-
XLOC_000508	500	-	-	Resting_panT_cell_CD4+CD8+_GNF	0.0054912
XLOC_000516	500	-	-	-	-
XLOC_000569	219	-	-	GC_B_cell_U133Plus	2.13048e-18
XLOC_000571	317	-	-	GC_B_cell_U133Plus	1.99056e-10
XLOC_000661	500	GO:0007059_chromosome_segregation	0.00119453	Cell_cycle_Liu	1.38336e-07
XLOC_000755	271	-	-	-	-
XLOC_000759	500	-	-	Resting_panT_cell_CD4+CD8+_GNF	6.1248e-09
XLOC_000767	500	-	-	-	-
XLOC_000793	33	-	-	-	-
XLOC_000846	500	-	-	Resting_panT_cell_CD4+CD8+_GNF	4.5144e-10
XLOC_000938	1	-	-	-	-
XLOC_000973	500	-	-	-	-
XLOC_000987	3	-	-	-	-
XLOC_000994	500	GO:0006414_translational_elongation	2.28951e-31	PGC-1alpha_overepxression_up	1.58928e-05
XLOC_001011	500	-	-	-	-
XLOC_001145	99	GO:0006259_DNA_metabolic_process	1.40227e-08	Cell_cycle_Liu	1.8348e-26
XLOC_001168	500	-	-	Resting_panT_cell_CD4+CD8+_GNF	0.03696
XLOC_001176	42	-	-	-	-
XLOC_001179	281	-	-	GC_B_cell_U133Plus	7.2864e-09
XLOC_001188	1	-	-	-	-
XLOC_001199	500	-	-	Resting_panT_cell_CD4+CD8+_GNF	1.94304e-12
XLOC_001235	42	-	-	-	-
XLOC_001251	4	-	-	-	-
XLOC_001253	251	-	-	-	-
XLOC_001317	500	-	-	-	-
XLOC_001350	500	-	-	-	-
XLOC_001426	500	-	-	-	-
XLOC_001457	500	-	-	-	-
XLOC_001538	500	-	-	-	-
XLOC_001541	107	-	-	CD40_upregulated_Burkitt_lymphoma	0.0018084
XLOC_001708	500	GO:0006955_immune_response	0.00558312	Resting_panT_cell_CD4+CD8+_GNF	1.4784e-17
XLOC_001782	500	GO:0006952_defense_response	1.62733e-13	IFN_PMBC_2x_Up	8.1312e-25
XLOC_001822	500	-	-	-	-
XLOC_001829	500	-	-	-	-
XLOC_001905	500	-	-	Serum_response_Fb_down	2.16744e-07
XLOC_001937	500	-	-	PGC-1alpha_overepxression_up	0.0047784
XLOC_001960	2	-	-	-	-
XLOC_001971	1	-	-	-	-
XLOC_002009	6	-	-	-	-
XLOC_002075	7	-	-	-	-
XLOC_002265	81	-	-	-	-
XLOC_002300	3	-	-	-	-
XLOC_002374	500	-	-	Monocyte_4x_U133plus	2.1252e-07
XLOC_002487	1	-	-	-	-
XLOC_002697	290	-	-	Dendritic_cell_CD123pos_blood	0.0194568
XLOC_002743	167	-	-	-	-
XLOC_002766	14	-	-	-	-
XLOC_002769	500	GO:0006412_translation	0.00193029	Proliferation_Node1542	0.0092928
XLOC_002793	500	-	-	-	-
XLOC_002857	500	GO:0022610_biological_adhesion	0.00947832	Monocyte_4x_U133plus	7.524e-55
XLOC_002962	500	-	-	Resting_panT_cell_CD4+CD8+_GNF	0.03696
XLOC_002980	500	-	-	T_NK_Node5808	2.0856e-11
XLOC_003061	3	-	-	-	-
XLOC_003063	500	-	-	-	-
XLOC_003131	500	-	-	-	-
XLOC_003134	500	-	-	-	-
XLOC_003439	500	-	-	Resting_panT_cell_CD4+CD8+_GNF	0.03696
XLOC_003449	500	-	-	Resting_panT_cell_CD4+CD8+_GNF	8.6856e-07
XLOC_003929	500	GO:0006955_immune_response	1.19453e-05	GC_T_helper_up4x_Chtanova	5.3856e-15
XLOC_003991	500	-	-	-	-
XLOC_004218	500	GO:0007169_transmembrane_receptor_protein_tyrosine_kinase_signaling_pathway	0.0355762	CNS_Node1661	0.0067848
XLOC_004263	500	-	-	-	-
XLOC_004266	500	-	-	-	-
XLOC_004268	500	-	-	-	-
XLOC_004275	6	-	-	-	-
XLOC_004297	500	-	-	-	-
XLOC_004405	46	-	-	GC_B_DLBCL_survival	0.0032208
XLOC_004435	500	GO:0034329_cell_junction_assembly	0.0251024	Follicular_lymphoma_Immune_Response1	0.033528
XLOC_004444	500	-	-	-	-
XLOC_004512	500	-	-	-	-
XLOC_004596	2	-	-	-	-
XLOC_004606	500	-	-	GC_B_cell_BL_equal_DLBCL	0.0083424
XLOC_004614	500	GO:0051436_negative_regulation_of_ubiquitin-protein_ligase_activity_during_mitotic_cell_cycle	4.17219e-05	PGC-1alpha_overepxression_up	8.5008e-10
XLOC_004649	500	GO:0006955_immune_response	2.26354e-06	Resting_panT_cell_CD4+CD8+_GNF	1.1352e-13
XLOC_004718	61	-	-	-	-
XLOC_004751	1	-	-	-	-
XLOC_004757	149	-	-	-	-
XLOC_004814	7	-	-	-	-
XLOC_004922	1	-	-	-	-
XLOC_004933	6	-	-	Germinal_center_Bcell_DLBCL	0.0159984
XLOC_004944	94	-	-	-	-
XLOC_005047	500	-	-	-	-
XLOC_005060	10	-	-	-	-
XLOC_005077	500	-	-	CNS_Node1661	0.000189552
XLOC_005153	500	-	-	-	-
XLOC_005190	10	-	-	IRF4_myeloma_induced_all	0.00129888
XLOC_005221	130	-	-	-	-
XLOC_005297	500	-	-	-	-
XLOC_005399	169	-	-	NFkB_bothOCILy3andLy10	0.0020988
XLOC_005420	500	-	-	GC_T_helper_up4x_Chtanova	2.772e-05
XLOC_005431	18	-	-	-	-
XLOC_005432	500	-	-	-	-
XLOC_005436	500	-	-	GC_B_cell_U133Plus	2.11728e-33
XLOC_005440	5	-	-	-	-
XLOC_005503	500	-	-	CNS_Node1661	0.00118536
XLOC_005558	1	-	-	-	-
XLOC_005571	500	-	-	-	-
XLOC_005614	91	-	-	GC_B_cell_U133Plus	1.0296e-09
XLOC_005616	500	-	-	-	-
XLOC_005620	16	-	-	-	-
XLOC_005661	500	-	-	-	-
XLOC_005667	500	-	-	-	-
XLOC_005673	500	-	-	-	-
XLOC_005718	7	-	-	-	-
XLOC_005769	500	GO:0030003_cellular_cation_homeostasis	0.0260113	T_cell	6.336e-12
XLOC_005821	500	-	-	ABC_gt_GCB_LC	1.68696e-08
XLOC_005828	500	GO:0007049_cell_cycle	0.00423711	ABC_gt_GCB_Affy	5.28e-10
XLOC_005967	236	-	-	GC_B_cell_U133Plus	2.58456e-10
XLOC_006012	500	-	-	Resting_panT_cell_CD4+CD8+_GNF	8.5008e-05
XLOC_006038	500	-	-	Thymic_SP_CD4+Tcell_gt_Thymic_DP_Tcell	1.02168e-05
XLOC_006044	18	-	-	-	-
XLOC_006046	20	-	-	-	-
XLOC_006291	500	-	-	GC_B_cell_U133Plus	5.0952e-26
XLOC_006298	69	-	-	Myc_overexpression_1.5x_up	0.000726
XLOC_006346	365	GO:0006354_RNA_elongation	0.0366582	-	-
XLOC_006371	5	-	-	-	-
XLOC_006412	500	-	-	GC_B_cell_BLlow_DLBCLhigh	4.5144e-07
XLOC_006431	500	-	-	Resting_panT_cell_CD4+CD8+_GNF	8.5008e-05
XLOC_006462	500	-	-	-	-
XLOC_006492	500	-	-	Follicular_lymphoma_Immune_Response1	1.73976e-05
XLOC_006579	500	-	-	-	-
XLOC_006692	500	-	-	Monocyte_4x_U133plus	2.9832e-19
XLOC_006694	500	-	-	-	-
XLOC_006777	1	-	-	-	-
XLOC_006866	500	-	-	T_NK_Node1604	1.7028e-05
XLOC_007013	480	-	-	-	-
XLOC_007020	500	-	-	Resting_panT_cell_CD4+CD8+_GNF	0.03696
XLOC_007022	500	-	-	-	-
XLOC_007160	500	GO:0022610_biological_adhesion	2.66605e-09	Normal_mesenchymal-1_Node1643	6.6e-39
XLOC_007213	18	-	-	-	-
XLOC_007298	500	-	-	-	-
XLOC_007328	1	-	-	-	-
XLOC_007352	500	-	-	HIF1alpha_1.5x_Up	0.00070752
XLOC_007391	111	-	-	GC_B_cell_U133Plus	8.7648e-16
XLOC_007447	500	-	-	-	-
XLOC_007460	20	-	-	-	-
XLOC_007465	1	-	-	-	-
XLOC_007474	1	-	-	-	-
XLOC_007666	500	-	-	-	-
XLOC_007679	36	-	-	NFkB_bothOCILy3andLy10	9.1344e-05
XLOC_007818	500	GO:0006414_translational_elongation	3.52732e-08	Leucine_starve_down	0.008712
XLOC_007834	500	-	-	-	-
XLOC_007926	40	-	-	-	-
XLOC_007949	500	-	-	Resting_panT_cell_CD4+CD8+_GNF	0.03696
XLOC_008058	190	-	-	ABC_gt_GCB_LC	0.00086328
XLOC_008062	139	-	-	Monocyte_4x_U133plus	0.03168
XLOC_008161	5	-	-	-	-
XLOC_008246	500	-	-	CNS_Node1661	2.15688e-26
XLOC_008250	500	GO:0007049_cell_cycle	5.02048e-07	HIF1alpha_1.5x_down	4.4088e-25
XLOC_008256	1	-	-	-	-
XLOC_008303	11	-	-	-	-
XLOC_008346	207	-	-	Cell_cycle_Liu	0.045672
XLOC_008352	500	GO:0006952_defense_response	1.89999e-09	Resting_monocyte_GNF	1.8348e-34
XLOC_008367	178	-	-	Glutamine_starve_up	0.0211464
XLOC_008369	331	-	-	-	-
XLOC_008395	500	-	-	-	-
XLOC_008397	500	-	-	Resting_panT_cell_CD4+CD8+_GNF	0.03696
XLOC_008417	500	-	-	GC_B_cell_U133Plus	2.25456e-06
XLOC_008422	346	-	-	Thymic_SP_CD4+Tcell_gt_Blood_CD4+Tcell	1.6896e-05
XLOC_008510	218	-	-	-	-
XLOC_008521	2	-	-	-	-
XLOC_008703	5	-	-	-	-
XLOC_008711	500	GO:0006955_immune_response	0.000286081	Thymic_SP_CD4+Tcell_gt_Thymic_DP_Tcell	5.6232e-15
XLOC_008713	163	-	-	ABC_gt_GCB_LC	0.00046992
XLOC_008765	2	-	-	-	-
XLOC_008906	500	-	-	Proliferation_Node1640	0.04752
XLOC_009032	89	-	-	GC_B_cell_BL_equal_DLBCL	0.00027456
XLOC_009046	5	-	-	-	-
XLOC_009065	5	-	-	-	-
XLOC_009460	11	-	-	-	-
XLOC_009498	500	-	-	Resting_panT_cell_CD4+CD8+_GNF	0.00072336
XLOC_009517	1	-	-	-	-
XLOC_009617	500	-	-	CNS_Node1661	5.28e-12
XLOC_009656	500	-	-	-	-
XLOC_009657	500	-	-	-	-
XLOC_009729	500	-	-	-	-
XLOC_009766	2	-	-	-	-
XLOC_009776	500	-	-	-	-
XLOC_009817	500	-	-	Myc_ChIP_PET_Expr_Down	0.002904
XLOC_009887	408	-	-	GC_B_cell_BL_equal_DLBCL	5.8608e-16
XLOC_009892	500	-	-	CNS_Node1661	5.5176e-08
XLOC_009926	500	-	-	Monocyte_4x_U133plus	6.9696e-09
XLOC_009937	500	GO:0006955_immune_response	1.19453e-05	T_cell	2.8248e-16
XLOC_010073	500	-	-	Dendritic_cell_CD123pos_blood	2.12784e-05
XLOC_010081	213	-	-	Dendritic_cell_CD123pos_blood	0.0040128
XLOC_010151	500	GO:0046649_lymphocyte_activation	0.00978128	Thymic_SP_CD4+Tcell_gt_Thymic_DP_Tcell	5.6232e-15
XLOC_010209	500	GO:0006281_DNA_repair	0.0394281	Proliferation_Node1640	4.752e-07
XLOC_010226	500	-	-	-	-
XLOC_010247	500	-	-	-	-
XLOC_010291	500	-	-	-	-
XLOC_010317	12	-	-	-	-
XLOC_010363	3	-	-	-	-
XLOC_010383	500	GO:0006259_DNA_metabolic_process	0.00237174	Cell_cycle_Liu	6.1776e-10
XLOC_010484	500	GO:0006414_translational_elongation	3.52732e-08	PGC-1alpha_overepxression_up	8.5008e-10
XLOC_010508	500	GO:0051436_negative_regulation_of_ubiquitin-protein_ligase_activity_during_mitotic_cell_cycle	0.0369178	Proliferation_Node1640	3.3792e-08
XLOC_010552	71	-	-	-	-
XLOC_010604	500	-	-	Splenic_marginal_zone_Bcell_gt_GC_Bcell	0.00029304
XLOC_010669	1	-	-	-	-
XLOC_010676	500	-	-	Myeloma_PR_subgroup_down	8.6328e-06
XLOC_010677	500	-	-	GC_T_helper_up4x_Chtanova	1.19592e-07
XLOC_010701	500	GO:0022610_biological_adhesion	9.82456e-05	Monocyte_4x_U133plus	6.9696e-09
XLOC_010732	500	-	-	Resting_panT_cell_CD4+CD8+_GNF	8.5008e-05
XLOC_010906	500	-	-	Resting_panT_cell_CD4+CD8+_GNF	0.0054912
XLOC_010916	87	-	-	-	-
XLOC_010925	500	-	-	-	-
XLOC_011010	376	-	-	IRF4_myeloma_induced_all	7.788e-07
XLOC_011058	500	-	-	GC_B_cell_U133Plus	6.204e-14
XLOC_011060	500	-	-	-	-
XLOC_011069	500	-	-	Cell_cycle_Liu	0.0253968
XLOC_011205	500	-	-	-	-
XLOC_011217	486	-	-	Germinal_center_Bcell_DLBCL	2.4024e-13
XLOC_011230	500	-	-	GC_T_helper_up4x_Chtanova	2.772e-05
XLOC_011231	500	-	-	Tcell_cytokine_repressed	0.000200904
XLOC_011236	500	-	-	-	-
XLOC_011240	209	-	-	GC_B_cell_U133Plus	2.20968e-09
XLOC_011244	500	-	-	GC_B_cell_U133Plus	1.67904e-48
XLOC_011293	291	-	-	Monocyte_8x_U133plus	5.544e-10
XLOC_011329	3	-	-	-	-
XLOC_011346	120	-	-	-	-
XLOC_011383	500	-	-	-	-
XLOC_011509	500	-	-	-	-
XLOC_011520	500	-	-	-	-
XLOC_011572	500	-	-	Proliferation_Node1640	0.00068904
XLOC_011599	500	-	-	T_cell	5.0952e-14
XLOC_011602	500	-	-	GC_T_helper_up4x_Chtanova	1.7292e-08
XLOC_011609	56	-	-	-	-
XLOC_011611	500	GO:0006996_organelle_organization	0.035706	Proliferation_Node1640	2.16744e-09
XLOC_011625	111	-	-	ABC_gt_GCB_Affy	0.00053592
XLOC_011628	27	-	-	NFkB_bothOCILy3andLy10	0.003036
XLOC_011629	24	-	-	NFkB_bothOCILy3andLy10	9.7944e-08
XLOC_011727	500	-	-	Cell_cycle_Liu	9.3456e-05
XLOC_011744	500	-	-	GC_B_cell_U133Plus	5.1744e-25
XLOC_011758	168	-	-	NFkB_all_OCILy3_Ly10	0.0260568
XLOC_011767	31	-	-	-	-
XLOC_011770	500	GO:0055066_di-,_tri-valent_inorganic_cation_homeostasis	0.000128542	Monocyte_4x_U133plus	7.6296e-59
XLOC_011782	500	-	-	-	-
XLOC_011889	500	GO:0006955_immune_response	0.0226354	Resting_panT_cell_CD4+CD8+_GNF	1.94304e-12
XLOC_012900	47	-	-	Lymph_node_DLBCL	0.0045936
XLOC_012932	500	-	-	-	-
XLOC_012978	1	-	-	-	-
XLOC_013009	500	-	-	Germinal_center_Bcell_DLBCL	1.44672e-14
XLOC_013027	500	-	-	-	-
XLOC_013045	235	-	-	GC_B_cell_U133Plus	0.000254232
XLOC_013046	500	-	-	-	-
XLOC_013211	500	-	-	GC_B_cell_U133Plus	1.2144e-15
XLOC_013224	45	-	-	-	-
XLOC_013230	500	-	-	Normal_mesenchymal-1_Node1643	3.8016e-14
XLOC_013275	162	-	-	GC_B_cell_U133Plus	2.04072e-27
XLOC_013291	500	-	-	-	-
XLOC_013321	500	-	-	-	-
XLOC_013373	500	-	-	Resting_panT_cell_CD4+CD8+_GNF	9.0288e-06
XLOC_013450	500	GO:0006952_defense_response	0.000178746	T_NK_Node5808	2.0856e-11
XLOC_013527	277	GO:0006414_translational_elongation	4.84736e-11	-	-
XLOC_013546	500	-	-	Pan_B_U133plus	6.204e-08
XLOC_013561	500	-	-	Resting_panT_cell_CD4+CD8+_GNF	9.0288e-06
XLOC_013569	500	-	-	-	-
XLOC_013686	500	GO:0006955_immune_response	0.00558312	Resting_panT_cell_CD4+CD8+_GNF	1.4784e-17
XLOC_013687	500	-	-	Resting_panT_cell_CD4+CD8+_GNF	3.1416e-16
XLOC_013715	500	GO:0051351_positive_regulation_of_ligase_activity	0.000104738	Serum_response_Fb_down	3.8544e-05
XLOC_013749	500	-	-	-	-
XLOC_013773	77	-	-	GC_B_cell_U133Plus	8.8968e-05
XLOC_013787	2	-	-	-	-
XLOC_013810	500	GO:0022403_cell_cycle_phase	2.42801e-24	Cell_cycle_Liu	1.28832e-62
XLOC_013820	500	GO:0009611_response_to_wounding	0.0458768	Monocyte_4x_U133plus	1.3332e-30
XLOC_013856	500	-	-	GC_B_cell_BL_equal_DLBCL	0.00046464
XLOC_013859	500	-	-	Resting_panT_cell_CD4+CD8+_GNF	9.0288e-06
XLOC_013933	500	-	-	CNS_Node1661	4.4616e-13
XLOC_013996	339	GO:0006952_defense_response	0.000688152	IFN_PMBC_2x_Up	1.2144e-17
XLOC_014032	500	-	-	Germinal_center_Bcell_DLBCL	1.36488e-05
XLOC_014062	1	-	-	-	-
XLOC_014110	1	-	-	-	-
XLOC_014136	156	-	-	Lymph_node_DLBCL	2.9304e-06
XLOC_014227	500	GO:0006952_defense_response	1.62733e-13	Monocyte_4x_U133plus	6.5472e-70
XLOC_014243	500	GO:0000279_M_phase	0.000396878	Cell_cycle_Liu	3.9336e-09
XLOC_014277	500	-	-	GC_B_cell_U133Plus	5.1744e-25
XLOC_014284	500	-	-	Myc_ChIP_PET_Expr_Down	0.0105336
XLOC_014306	333	-	-	-	-
XLOC_014383	50	-	-	-	-
XLOC_014394	8	-	-	-	-
XLOC_014401	43	-	-	-	-
XLOC_014545	132	-	-	-	-
XLOC_014568	500	-	-	-	-
XLOC_014576	219	GO:0043285_biopolymer_catabolic_process	0.00458768	HIF1alpha_1.5x_down	3.3e-06
XLOC_014621	500	-	-	Cell_cycle_Liu	3.9864e-06
XLOC_014633	500	-	-	-	-
XLOC_014636	500	-	-	Resting_panT_cell_CD4+CD8+_GNF	0.03696
XLOC_014734	30	-	-	NFkB_all_OCILy3_Ly10	0.0200376
XLOC_014738	220	-	-	Monocyte_4x_U133plus	6.4944e-09
XLOC_014746	500	-	-	ABC_gt_GCB_LC	2.08032e-10
XLOC_014760	26	-	-	Leucine_starve_down	0.0115104
XLOC_014761	6	-	-	-	-
XLOC_014765	500	GO:0000278_mitotic_cell_cycle	3.65716e-11	Cell_cycle_Liu	3.432e-26
XLOC_014780	500	GO:0022402_cell_cycle_process	2.4886e-08	Cell_cycle_Liu	3.828e-15
XLOC_014817	500	GO:0001501_skeletal_system_development	0.00140227	Normal_mesenchymal-1_Node1643	1.1484e-16
XLOC_014876	500	-	-	-	-
XLOC_014880	500	GO:0006259_DNA_metabolic_process	1.15125e-10	HIF1alpha_1.5x_down	1.09032e-30
XLOC_014882	500	-	-	-	-
XLOC_014884	38	-	-	GC_B_cell_BL_equal_DLBCL	0.000222552
XLOC_014900	11	-	-	-	-
XLOC_015031	3	-	-	-	-
XLOC_015063	304	GO:0002682_regulation_of_immune_system_process	0.0156674	T_NK_Node1604	5.544e-07
XLOC_015155	44	-	-	-	-
XLOC_015238	2	-	-	-	-
XLOC_015246	5	-	-	-	-
XLOC_015286	500	-	-	Resting_panT_cell_CD4+CD8+_GNF	0.03696
XLOC_015379	500	-	-	GC_T_helper_up4x_Chtanova	0.000151008
XLOC_015385	500	GO:0006955_immune_response	1.86104e-09	T_cell	2.8248e-16
XLOC_015420	500	-	-	GC_B_cell_U133Plus	5.0952e-26
XLOC_015586	500	-	-	Resting_monocyte_GNF	0.029304
XLOC_015709	500	-	-	-	-
XLOC_015771	323	-	-	-	-
XLOC_015797	500	-	-	GC_B_cell_U133Plus	0.00070488
XLOC_015799	500	-	-	Resting_panT_cell_CD4+CD8+_GNF	0.00072336
XLOC_015813	1	-	-	-	-
XLOC_015822	500	GO:0009611_response_to_wounding	9.69472e-05	Monocyte_4x_U133plus	5.5704e-41
XLOC_015860	500	GO:0006955_immune_response	0.0226354	GC_T_helper_up4x_Chtanova	2.36544e-09
XLOC_015879	500	GO:0006955_immune_response	0.0012984	T_cell	5.0952e-14
XLOC_015895	162	-	-	-	-
XLOC_016000	500	GO:0006955_immune_response	7.09792e-08	Monocyte_4x_U133plus	3.3792e-23
XLOC_016105	500	-	-	-	-
XLOC_016107	500	-	-	-	-
XLOC_016207	32	-	-	-	-
XLOC_016265	500	-	-	Resting_panT_cell_CD4+CD8+_GNF	7.6296e-08
XLOC_016332	500	-	-	-	-
XLOC_016425	41	-	-	-	-
XLOC_016704	3	-	-	-	-
XLOC_016774	500	GO:0010498_proteasomal_protein_catabolic_process	0.0118587	ABC_gt_GCB_LC	1.68696e-08
XLOC_016796	500	-	-	GC_B_cell_U133Plus	4.092e-29
XLOC_016804	500	-	-	-	-
XLOC_016845	176	GO:0000278_mitotic_cell_cycle	3.73506e-06	Cell_cycle_Liu	1.2012e-13
XLOC_016878	110	-	-	IFN_PMBC_2x_Up	0.0156816
XLOC_016900	500	-	-	Myc_ChIP_PET_Expr_Down	0.0105336
XLOC_016920	199	-	-	GC_B_cell_U133Plus	6.204e-07
XLOC_016991	88	-	-	-	-
XLOC_016998	500	-	-	ABC_gt_GCB_LC	1.84536e-12
XLOC_017077	500	-	-	-	-
XLOC_017153	360	-	-	-	-
XLOC_017217	96	-	-	-	-
XLOC_017258	500	GO:0000278_mitotic_cell_cycle	4.30636e-17	HIF1alpha_1.5x_down	2.09088e-28
XLOC_017281	42	-	-	-	-
XLOC_017363	500	GO:0006952_defense_response	6.18904e-08	Monocyte_4x_U133plus	3.9864e-77
XLOC_017371	500	-	-	Monocyte_4x_U133plus	0.0244464
XLOC_017438	500	-	-	-	-
XLOC_017494	159	-	-	LZ_up_1.2-fold_Victora	7.2072e-06
XLOC_017554	500	-	-	Monocyte_4x_U133plus	3.0096e-11
XLOC_017608	11	-	-	-	-
XLOC_018132	500	-	-	Resting_panT_cell_CD4+CD8+_GNF	0.03696
XLOC_018203	500	GO:0006955_immune_response	2.25056e-18	Monocyte_4x_U133plus	3.9336e-47
XLOC_018204	500	GO:0045321_leukocyte_activation	0.00813664	Resting_panT_cell_CD4+CD8+_GNF	3.1416e-16
XLOC_018248	95	-	-	-	-
XLOC_018408	500	-	-	GC_B_cell_U133Plus	3.1944e-52
XLOC_018586	500	-	-	GC_B_cell_U133Plus	4.9368e-23
XLOC_018596	254	-	-	GC_B_cell_U133Plus	1.9668e-05
XLOC_018670	500	-	-	GC_B_cell_U133Plus	1.01904e-05
XLOC_018683	9	-	-	-	-
XLOC_018787	500	-	-	GC_B_cell_U133Plus	4.5936e-22
XLOC_018800	95	-	-	CD40_upregulated_Burkitt_lymphoma	4.6464e-05
XLOC_018806	179	GO:0031960_response_to_corticosteroid_stimulus	0.0416786	NFkB_all_OCILy3_Ly10	1.27512e-14
XLOC_018871	4	-	-	-	-
XLOC_019095	500	-	-	-	-
XLOC_019200	500	-	-	-	-
XLOC_019263	500	GO:0022610_biological_adhesion	6.31888e-07	CNS_Node1661	3.0096e-21
XLOC_019270	500	-	-	-	-
XLOC_019278	500	GO:0006414_translational_elongation	6.492e-88	Ribosomal_protein	4.2504e-18
XLOC_019302	500	-	-	Resting_panT_cell_CD4+CD8+_GNF	0.00072336
XLOC_019439	500	-	-	Blood_CD4+Tcell_gt_thymic_SP_CD4+Tcell	0.00041976
XLOC_019451	500	-	-	-	-
XLOC_019456	2	-	-	-	-
XLOC_019494	241	-	-	-	-
XLOC_019515	293	GO:0000278_mitotic_cell_cycle	0.000222459	Serum_response_Fb_down	0.0002244
XLOC_019811	3	-	-	-	-
XLOC_019886	500	GO:0022610_biological_adhesion	0.00047608	Normal_mesenchymal-1_Node1643	3.8016e-14
XLOC_019949	500	-	-	GC_B_cell_U133Plus	2.11728e-33
XLOC_020198	279	-	-	-	-
XLOC_020225	500	-	-	ABC_gt_GCB_LC	2.08032e-10
XLOC_020229	500	-	-	Resting_panT_cell_CD4+CD8+_GNF	0.03696
XLOC_020271	500	-	-	-	-
XLOC_020278	500	-	-	-	-
XLOC_020308	500	-	-	-	-
XLOC_020330	5	-	-	-	-
XLOC_020334	71	-	-	CD40_downregulated_Burkitt_lymphoma	0.00058344
XLOC_020339	116	-	-	GC_B_cell_U133Plus	1.66848e-10
XLOC_020343	2	-	-	-	-
XLOC_020376	8	-	-	-	-
XLOC_020427	500	GO:0022403_cell_cycle_phase	3.94281e-13	Cell_cycle_Liu	2.43672e-41
XLOC_020468	500	-	-	GC_B_cell_U133Plus	3.6696e-20
XLOC_020474	392	-	-	ABC_gt_GCB_LC	2.3232e-11
XLOC_020578	4	-	-	-	-
XLOC_020667	16	-	-	-	-
XLOC_020756	500	GO:0006281_DNA_repair	0.0012984	Cell_cycle_Liu	0.00174504
XLOC_020874	500	-	-	GC_B_cell_U133Plus	1.73184e-11
XLOC_020895	173	-	-	GC_B_cell_U133Plus	5.2272e-13
XLOC_020963	500	-	-	-	-
XLOC_020965	500	-	-	-	-
XLOC_020969	500	GO:0034984_cellular_response_to_DNA_damage_stimulus	9.60816e-05	Cell_cycle_Liu	6.1776e-10
XLOC_021443	500	-	-	-	-
XLOC_021500	500	-	-	Quiescence_heme_cluster2	0.0043032
XLOC_021676	1	-	-	-	-
XLOC_021782	500	-	-	Germinal_center_Bcell_DLBCL	6.336e-08
XLOC_021913	93	-	-	Myeloma_PR_subgroup_up	0.000126456
XLOC_021921	500	-	-	-	-
XLOC_021923	500	GO:0006952_defense_response	6.18904e-08	Monocyte_4x_U133plus	3.4056e-60
XLOC_021935	500	GO:0006955_immune_response	2.25056e-18	Lymph_node_DLBCL	1.06128e-20
XLOC_022094	500	GO:0010628_positive_regulation_of_gene_expression	0.0077904	CNS_Node1661	0.000189552
XLOC_022243	115	-	-	-	-
XLOC_022267	500	GO:0006414_translational_elongation	2.43234e-10	PGC-1alpha_overepxression_up	2.64e-08
XLOC_022499	500	GO:0022610_biological_adhesion	0.00047608	CNS_Node1661	4.7256e-07
XLOC_022507	500	GO:0043285_biopolymer_catabolic_process	0.00141526	IRF4_myeloma_induced_Lymphochip	0.00058344
XLOC_022510	500	-	-	GC_B_cell_U133Plus	3.1416e-19
XLOC_022523	500	GO:0031145_anaphase-promoting_complex-dependent_proteasomal_ubiquitin-dependent_protein_catabolic_process	1.89999e-08	Serum_response_Fb_down	2.4552e-19
XLOC_022565	500	GO:0006968_cellular_defense_response	0.0112961	IFN_PMBC_2x_Up	7.8936e-09
XLOC_022571	467	-	-	Dendritic_cell_CD123pos_blood	0.006336
XLOC_022629	500	GO:0006952_defense_response	3.00796e-15	Monocyte_4x_U133plus	9.0552e-73
XLOC_022630	500	GO:0006955_immune_response	0.000286081	Monocyte_4x_U133plus	1.3332e-30
XLOC_022660	3	-	-	-	-
XLOC_022854	500	-	-	-	-
XLOC_022855	56	-	-	-	-
XLOC_022925	1	-	-	-	-
XLOC_022959	340	-	-	GC_B_cell_U133Plus	2.442e-07
XLOC_022991	417	-	-	IFN_PMBC_2x_Up	0.0026664
XLOC_023003	500	-	-	Thymic_SP_CD4+Tcell_gt_Thymic_DP_Tcell	1.26456e-06
XLOC_023044	500	GO:0043285_biopolymer_catabolic_process	1.24646e-06	HIF1alpha_1.5x_down	4.9104e-14
XLOC_023098	500	-	-	GC_B_cell_U133Plus	4.1712e-21
XLOC_023135	500	-	-	Monocyte_4x_U133plus	3.432e-22
XLOC_023171	500	-	-	GC_T_helper_up4x_Chtanova	2.772e-05
XLOC_023203	244	-	-	-	-
XLOC_023779	144	-	-	-	-
XLOC_023856	500	GO:0030335_positive_regulation_of_cell_migration	5.02048e-06	Normal_mesenchymal-1_Node1643	6.9696e-25
XLOC_024123	487	GO:0006974_response_to_DNA_damage_stimulus	0.000255352	GC_B_cell_U133Plus	8.3952e-18
XLOC_024216	500	-	-	CNS_Node1661	2.772e-05
XLOC_024230	148	GO:0015711_organic_anion_transport	0.0409862	-	-
XLOC_024314	500	-	-	-	-
XLOC_024322	500	-	-	-	-
XLOC_024337	117	-	-	GC_B_cell_U133Plus	8.7648e-28
XLOC_024338	16	-	-	-	-
XLOC_024409	500	-	-	GC_B_cell_U133Plus	9.9e-37
XLOC_024411	107	-	-	-	-
XLOC_024490	304	-	-	-	-
XLOC_024628	500	-	-	GC_B_cell_U133Plus	4.1712e-21
XLOC_024635	500	-	-	GC_B_cell_U133Plus	6.204e-14
XLOC_024642	148	-	-	-	-
XLOC_024765	500	-	-	-	-
XLOC_024896	423	-	-	GC_B_cell_U133Plus	2.8512e-43
XLOC_024931	98	-	-	-	-
XLOC_025001	8	-	-	-	-
XLOC_025124	500	-	-	IRF4_myeloma_induced_Lymphochip	0.0032736
XLOC_025137	500	-	-	CNS_Node1661	0.0067848
XLOC_025207	500	GO:0043066_negative_regulation_of_apoptosis	0.0175284	Resting_monocyte_GNF	8.0256e-09
XLOC_025216	273	GO:0006952_defense_response	2.52322e-05	Monocyte_4x_U133plus	5.0688e-24
XLOC_025263	500	-	-	Resting_panT_cell_CD4+CD8+_GNF	0.03696
XLOC_025355	500	-	-	Quiescence_heme_all	6.1248e-08
XLOC_025357	14	-	-	-	-
XLOC_025358	500	GO:0006955_immune_response	5.97264e-05	T_cell	6.336e-12
XLOC_025425	500	-	-	Germinal_center_Bcell_DLBCL	0.00179784
XLOC_025442	226	-	-	GC_B_cell_U133Plus	0.00091872
XLOC_025470	342	-	-	-	-
XLOC_025494	500	-	-	Resting_panT_cell_CD4+CD8+_GNF	4.5144e-10
XLOC_025511	281	GO:0006414_translational_elongation	6.18904e-44	Proliferation_Node1606	1.45728e-06
XLOC_025548	500	-	-	Resting_panT_cell_CD4+CD8+_GNF	7.6296e-08
XLOC_025561	500	-	-	GC_B_cell_U133Plus	5.1744e-25
XLOC_025563	500	GO:0006414_translational_elongation	0.00235443	GC_B_cell_U133Plus	2.59776e-18
XLOC_025610	500	-	-	Resting_panT_cell_CD4+CD8+_GNF	8.5008e-05
XLOC_025738	4	-	-	-	-
XLOC_025739	270	-	-	-	-
XLOC_025857	191	-	-	-	-
XLOC_025872	1	-	-	-	-
XLOC_025987	500	GO:0006955_immune_response	0.00558312	Monocyte_4x_U133plus	5.3592e-06
XLOC_026075	500	GO:0051340_regulation_of_ligase_activity	4.45784e-12	Serum_response_Fb_down	2.16744e-07
XLOC_026175	305	-	-	ABC_gt_GCB_Affy	0.028512
XLOC_026178	500	-	-	Germinal_center_Bcell_DLBCL	1.44672e-14
XLOC_026196	41	-	-	-	-
XLOC_026242	500	-	-	-	-
XLOC_026268	500	-	-	Quiescence_heme_all	1.64472e-13
XLOC_026272	500	GO:0007416_synaptogenesis	3.25033e-05	Myeloma_MS_subgroup_up	1.94832e-08
XLOC_026540	29	-	-	-	-
XLOC_026753	52	-	-	-	-
XLOC_026769	500	GO:0051726_regulation_of_cell_cycle	0.00047608	Cell_cycle_Liu	3.828e-15
XLOC_026771	500	GO:0007049_cell_cycle	2.15967e-26	HIF1alpha_1.5x_down	4.4352e-39
XLOC_026773	150	-	-	Proliferation_Node1618	0.0101376
XLOC_026985	500	-	-	IRF4_myeloma_induced_Lymphochip	0.0032736
XLOC_027099	46	-	-	-	-
XLOC_027113	500	-	-	GC_T_helper_up4x_Chtanova	0.0007656
XLOC_027120	500	-	-	Resting_panT_cell_CD4+CD8+_GNF	0.03696
XLOC_027286	61	-	-	-	-
XLOC_027324	500	-	-	Monocyte_4x_U133plus	1.19592e-14
XLOC_027367	500	-	-	GCB_gt_ABC_LC	7.3128e-05
XLOC_027386	366	GO:0006952_defense_response	8.61272e-05	Monocyte_4x_U133plus	4.356e-53
XLOC_027540	290	-	-	-	-
XLOC_027542	500	-	-	-	-
XLOC_027570	500	GO:0022610_biological_adhesion	0.0388222	Monocyte_4x_U133plus	2.29152e-17
XLOC_027654	4	-	-	-	-
XLOC_027667	500	-	-	GC_T_helper_up4x_Chtanova	2.36544e-09
XLOC_027797	500	GO:0006259_DNA_metabolic_process	9.21864e-07	Cell_cycle_Liu	1.34112e-11
XLOC_027866	1	-	-	-	-
XLOC_027908	500	GO:0048488_synaptic_vesicle_endocytosis	0.0467424	Quiescence_heme_all	3.2472e-07
XLOC_028006	500	GO:0006952_defense_response	1.62733e-13	Monocyte_4x_U133plus	1.67376e-57
XLOC_028162	4	-	-	-	-
XLOC_028244	1	-	-	-	-
XLOC_028251	17	-	-	HRAS_overexpression_4x_up	0.00015576
XLOC_028328	154	-	-	GC_B_cell_U133Plus	1.21968e-17
XLOC_028335	500	GO:0043285_biopolymer_catabolic_process	7.87696e-06	Monocyte_4x_U133plus	2.1252e-07
XLOC_028463	500	GO:0048869_cellular_developmental_process	0.038173	CNS_Node1661	5.8608e-11
XLOC_028507	500	-	-	-	-
XLOC_028509	500	-	-	Myeloma_TACI_high_bone_marrow_plasma_cell_gene	0.02904
XLOC_028635	26	-	-	-	-
XLOC_028650	500	GO:0006955_immune_response	2.3804e-19	Lymph_node_DLBCL	3.4584e-35
XLOC_028736	2	-	-	-	-
XLOC_028741	500	-	-	Resting_panT_cell_CD4+CD8+_GNF	9.0288e-06
XLOC_028821	500	GO:0030029_actin_filament-based_process	0.0118587	Normal_mesenchymal-1_Node1643	0.000202752
XLOC_028878	500	-	-	-	-
XLOC_028882	500	-	-	Normal_mesenchymal-1_Node1643	0.000202752
XLOC_028897	500	GO:0022610_biological_adhesion	0.00047608	CNS_Node1661	5.1744e-20
XLOC_028901	500	-	-	-	-
XLOC_028929	500	-	-	Resting_panT_cell_CD4+CD8+_GNF	4.5144e-10
XLOC_028931	500	-	-	Resting_panT_cell_CD4+CD8+_GNF	6.1248e-09
XLOC_028932	500	-	-	-	-
XLOC_029433	500	GO:0000279_M_phase	5.15032e-08	HIF1alpha_1.5x_down	7.9992e-19
XLOC_029490	5	-	-	-	-
XLOC_029504	193	-	-	ABC_gt_GCB_Affy	3.6432e-08
XLOC_029505	49	-	-	-	-
XLOC_029555	500	GO:0022610_biological_adhesion	9.82456e-05	GC_T_helper_up4x_Chtanova	2.772e-05
XLOC_029588	137	-	-	STAT3high_ABC_DLBCL_subgroup	1.05072e-06
XLOC_029612	73	-	-	T_NK_Node5808	1.21176e-06
XLOC_029613	217	-	-	GC_B_cell_U133Plus	3.564e-15
XLOC_029632	500	-	-	GC_B_cell_U133Plus	4.5936e-22
XLOC_029696	500	GO:0051436_negative_regulation_of_ubiquitin-protein_ligase_activity_during_mitotic_cell_cycle	7.22776e-11	Serum_response_Fb_down	2.53176e-15
XLOC_029701	141	-	-	GC_B_cell_U133Plus	4.092e-07
XLOC_029822	37	-	-	GC_B_cell_BLhigh_DLBCLlow	3.2472e-07
XLOC_029865	500	GO:0022610_biological_adhesion	0.0388222	Monocyte_4x_U133plus	1.91136e-16
XLOC_029879	500	-	-	-	-
XLOC_029932	1	-	-	-	-
XLOC_030081	500	GO:0006955_immune_response	0.000286081	T_NK_Node5808	3.4584e-13
XLOC_030127	96	-	-	-	-
XLOC_030138	361	-	-	Cell_cycle_Liu	1.97208e-05
XLOC_030192	500	GO:0006955_immune_response	7.09792e-08	T_cell	2.8248e-16
XLOC_030193	500	GO:0006955_immune_response	0.0012984	Resting_panT_cell_CD4+CD8+_GNF	1.4784e-17
XLOC_030221	8	-	-	GC_B_cell_U133Plus	0.0236544
XLOC_030264	284	GO:0002684_positive_regulation_of_immune_system_process	0.00463096	T_cell	2.1384e-14
XLOC_030292	500	-	-	T_NK_Node5808	3.9864e-05
XLOC_030369	500	-	-	Myc_ChIP_PET_Expr_Down	0.002904
XLOC_030413	2	-	-	-	-
XLOC_030431	38	-	-	HIF1alpha_2x_down	0.0079728
XLOC_030438	5	-	-	-	-
XLOC_030466	500	-	-	Normal_mesenchymal-1_Node1643	1.78992e-09
XLOC_030468	1	-	-	-	-
XLOC_030470	1	-	-	-	-
XLOC_030477	193	-	-	GC_B_cell_U133Plus	3.1416e-06
XLOC_030479	500	GO:0006414_translational_elongation	1.82642e-11	-	-
XLOC_030481	43	-	-	-	-
XLOC_030509	500	GO:0006259_DNA_metabolic_process	0.038173	Cell_cycle_Liu	9.2928e-11
XLOC_030524	7	-	-	-	-
XLOC_030536	151	-	-	Thymic_SP_CD4+Tcell_gt_Thymic_DP_Tcell	5.7552e-06
XLOC_030540	500	-	-	-	-
XLOC_030546	52	-	-	-	-
XLOC_030560	500	-	-	Quiescence_heme_cluster2	0.029832
XLOC_030561	500	GO:0001501_skeletal_system_development	0.00947832	CNS_Node1661	6.0192e-09
XLOC_030573	2	-	-	-	-
XLOC_030586	500	-	-	-	-
XLOC_030619	32	-	-	NFkB_bothOCILy3andLy10	0.0051216
XLOC_030656	500	-	-	-	-
XLOC_030662	41	-	-	-	-
XLOC_030672	500	-	-	Resting_panT_cell_CD4+CD8+_GNF	0.00072336
XLOC_030687	500	-	-	-	-
XLOC_030718	500	GO:0000075_cell_cycle_checkpoint	2.98632e-06	HIF1alpha_1.5x_down	1.09296e-09
XLOC_030759	500	-	-	GC_B_cell_U133Plus	1.72128e-42
XLOC_030760	500	-	-	GC_B_cell_U133Plus	6.1512e-10
XLOC_030781	500	-	-	-	-
XLOC_030807	23	-	-	-	-
XLOC_030808	1	-	-	-	-
XLOC_030809	500	-	-	-	-
XLOC_030844	500	-	-	-	-
XLOC_030898	289	GO:0000731_DNA_synthesis_during_DNA_repair	0.00766056	GC_B_cell_U133Plus	2.1648e-10
XLOC_030899	22	-	-	GC_B_cell_U133Plus	0.032208
XLOC_030902	500	GO:0000075_cell_cycle_checkpoint	1.9173e-07	Cell_cycle_Liu	4.7256e-24
XLOC_030951	500	-	-	GC_T_helper_up4x_Chtanova	4.8048e-06
XLOC_030953	500	-	-	-	-
XLOC_031030	145	-	-	Normal_mesenchymal-1_Node1643	7.3656e-06
XLOC_031041	87	-	-	GC_B_cell_U133Plus	1.85856e-06
XLOC_031104	500	-	-	Resting_blood_NK_cell_GNF	1.0692e-05
XLOC_031116	10	-	-	-	-
XLOC_031162	500	GO:0008380_RNA_splicing	1.42391e-08	PGC-1alpha_overepxression_up	1.13784e-14
XLOC_031168	297	-	-	Pan_B_U133plus	5.2272e-06
XLOC_031328	67	-	-	-	-
XLOC_031391	442	-	-	GC_B_cell_U133Plus	6.0984e-13
XLOC_031425	6	-	-	-	-
XLOC_031477	493	GO:0000278_mitotic_cell_cycle	2.81753e-05	Cell_cycle_Liu	1.78728e-08
XLOC_031512	78	-	-	LZ_up_1.2-fold_Victora	4.8048e-08
XLOC_031521	500	-	-	Resting_panT_cell_CD4+CD8+_GNF	1.94304e-12
XLOC_031533	30	-	-	NFkB_bothOCILy3andLy10	0.004224
XLOC_031544	128	-	-	-	-
XLOC_031621	500	-	-	-	-
XLOC_031646	500	GO:0022610_biological_adhesion	0.00218564	CNS_Node1661	4.4616e-13
XLOC_031657	500	GO:0000278_mitotic_cell_cycle	8.95896e-07	Cell_cycle_Liu	3.828e-15
XLOC_031687	7	-	-	-	-
XLOC_031696	16	-	-	-	-
XLOC_031717	500	-	-	GC_B_cell_U133Plus	1.85856e-08
XLOC_031718	500	-	-	Germinal_center_Bcell_DLBCL	0.000167376
XLOC_032021	1	-	-	-	-
XLOC_032178	500	GO:0006955_immune_response	0.00558312	T_cell	5.0952e-14
XLOC_032243	1	-	-	-	-
XLOC_032260	34	-	-	-	-
XLOC_032396	8	-	-	-	-
XLOC_032441	2	-	-	-	-
XLOC_032702	84	-	-	-	-
XLOC_032752	500	-	-	IRF4_myeloma_induced_Lymphochip	2.0328e-06
XLOC_032753	5	-	-	-	-
XLOC_032758	1	-	-	-	-
XLOC_032860	500	-	-	Follicular_lymphoma_Immune_Response1	5.412e-08
XLOC_032933	231	-	-	Metallothionein_Node595	0.0054648
XLOC_033002	21	-	-	-	-
XLOC_033087	4	-	-	-	-
XLOC_033101	500	GO:0006259_DNA_metabolic_process	0.000545328	Serum_response_Fb_down	2.01696e-13
XLOC_033173	15	-	-	-	-
XLOC_033201	500	GO:0006952_defense_response	8.78584e-21	IFN_PMBC_2x_Up	1.59456e-28
XLOC_033219	15	-	-	-	-
XLOC_033254	3	-	-	-	-
XLOC_033269	92	-	-	GC_B_cell_U133Plus	0.030888
XLOC_033283	500	-	-	-	-
XLOC_033288	500	GO:0006955_immune_response	2.25056e-18	Lymph_node_DLBCL	1.06128e-20
XLOC_033318	500	GO:0006955_immune_response	5.8428e-12	T_cell	5.0952e-14
XLOC_033367	500	-	-	-	-
XLOC_033383	500	-	-	Germinal_center_Bcell_DLBCL	0.000167376
XLOC_033389	500	-	-	T_NK_Node5808	0.016236
XLOC_033407	500	-	-	-	-
XLOC_033427	1	-	-	-	-
XLOC_033607	4	-	-	-	-
XLOC_033641	500	GO:0046649_lymphocyte_activation	7.96352e-09	Thymic_SP_CD4+Tcell_gt_Thymic_DP_Tcell	4.884e-21
XLOC_033782	79	-	-	-	-
XLOC_033823	15	-	-	-	-
XLOC_033858	93	-	-	-	-
XLOC_033929	500	-	-	Resting_panT_cell_CD4+CD8+_GNF	0.0054912
XLOC_033969	187	GO:0022402_cell_cycle_process	2.11206e-05	Cell_cycle_Liu	6.8112e-11
XLOC_034034	500	-	-	GC_B_cell_U133Plus	1.85856e-08
XLOC_034035	500	-	-	GC_B_cell_U133Plus	1.85856e-08
XLOC_034038	500	-	-	-	-
XLOC_034051	12	-	-	-	-
XLOC_034071	1	-	-	-	-
XLOC_034089	500	-	-	Myeloma_PR_subgroup_down	0.000111936
XLOC_034119	500	GO:0006259_DNA_metabolic_process	2.38906e-12	Cell_cycle_Liu	3.432e-26
XLOC_034431	500	GO:0006955_immune_response	2.83484e-10	T_cell	5.0952e-14
XLOC_034471	235	-	-	GC_B_cell_U133Plus	2.07504e-09
XLOC_034558	198	-	-	ABC_gt_GCB_Affy	0.0053064
XLOC_034666	7	-	-	-	-
XLOC_034777	500	-	-	-	-
XLOC_034787	311	-	-	Thymic_SP_CD4+Tcell_gt_Thymic_DP_Tcell	3.2208e-05
XLOC_034794	3	-	-	-	-
XLOC_034842	238	-	-	GC_B_cell_U133Plus	2.6664e-24
XLOC_035043	500	-	-	Resting_panT_cell_CD4+CD8+_GNF	8.6856e-07
XLOC_035445	2	-	-	-	-
XLOC_035466	500	-	-	-	-
XLOC_035482	500	-	-	Resting_panT_cell_CD4+CD8+_GNF	6.1248e-09
XLOC_035583	70	-	-	-	-
XLOC_035639	500	-	-	Resting_panT_cell_CD4+CD8+_GNF	0.03696
XLOC_035690	500	GO:0006952_defense_response	9.43504e-22	Lymph_node_DLBCL	9.0552e-52
XLOC_035745	500	-	-	-	-
XLOC_035852	500	-	-	Resting_panT_cell_CD4+CD8+_GNF	0.00072336
XLOC_036118	86	-	-	-	-
XLOC_036135	500	GO:0022402_cell_cycle_process	1.7009e-11	Cell_cycle_Liu	2.772e-27
XLOC_036144	500	-	-	CNS_Node1661	8.844e-24
XLOC_036229	1	-	-	-	-
XLOC_036234	500	-	-	-	-
XLOC_036238	3	-	-	-	-
XLOC_036310	7	-	-	-	-
XLOC_036431	2	-	-	-	-
XLOC_036448	210	-	-	CD40_upregulated_Burkitt_lymphoma	0.009108
XLOC_036838	256	-	-	ABC_gt_GCB_LC	5.676e-05
XLOC_036884	500	-	-	-	-
XLOC_036885	202	-	-	-	-
XLOC_036929	500	-	-	-	-
XLOC_036961	7	-	-	-	-
XLOC_036984	500	-	-	Monocyte_4x_U133plus	1.66056e-29
XLOC_037351	500	-	-	-	-
XLOC_037358	500	GO:0048468_cell_development	0.00173986	Monocyte_4x_U133plus	3.0096e-25
XLOC_037481	7	-	-	-	-
XLOC_037486	500	-	-	Resting_panT_cell_CD4+CD8+_GNF	8.6856e-07
XLOC_037498	500	GO:0006955_immune_response	1.86104e-09	T_cell	2.8248e-16
XLOC_037954	500	-	-	HRAS_overexpression_4x_up	4.4352e-07
XLOC_037988	500	GO:0022610_biological_adhesion	0.00047608	Normal_mesenchymal-1_Node1643	2.15688e-15
XLOC_038391	500	-	-	-	-
XLOC_038617	63	-	-	-	-
XLOC_038659	500	-	-	-	-
XLOC_038895	8	-	-	-	-
XLOC_038911	500	-	-	Myc_ChIP_PET_Expr_Down	0.035904
XLOC_039015	500	-	-	-	-
XLOC_039036	500	-	-	-	-
XLOC_039156	500	GO:0007416_synaptogenesis	3.25033e-05	-	-
XLOC_039218	500	-	-	T_NK_Node5808	1.03752e-09
XLOC_039272	500	-	-	Germinal_center_Bcell_DLBCL	3.168e-22
XLOC_039634	446	GO:0006259_DNA_metabolic_process	0.000384759	Proliferation_Node1640	1.30152e-07
XLOC_039715	500	-	-	-	-
XLOC_039724	8	-	-	-	-
XLOC_039725	500	GO:0022610_biological_adhesion	0.00218564	CNS_Node1661	2.6928e-15
XLOC_039734	355	-	-	CD40_upregulated_Burkitt_lymphoma	1.07712e-05
XLOC_039776	2	-	-	-	-
XLOC_039793	66	-	-	GC_B_cell_U133Plus	0.03564
XLOC_039796	500	GO:0006259_DNA_metabolic_process	4.89064e-06	ABC_gt_GCB_Affy	9.5832e-12
XLOC_039801	93	-	-	ABC_gt_GCB_LC	0.0049632
XLOC_039804	380	-	-	-	-
XLOC_040021	500	-	-	-	-
XLOC_040064	56	-	-	-	-
XLOC_040073	500	-	-	GC_B_cell_BLlow_DLBCLhigh	1.38864e-09
XLOC_040086	466	-	-	-	-
XLOC_040106	500	-	-	CNS_Node1661	6.0192e-09
XLOC_040155	500	-	-	GC_B_cell_U133Plus	1.61832e-16
XLOC_040470	500	GO:0030154_cell_differentiation	0.0196058	Follicular_lymphoma_Immune_Response1	5.412e-08
XLOC_040594	500	GO:0006955_immune_response	1.55808e-15	Lymph_node_DLBCL	2.10672e-16
XLOC_040708	500	-	-	GC_B_cell_U133Plus	4.092e-29
XLOC_040860	500	-	-	-	-
XLOC_040976	497	-	-	ABC_gt_GCB_LC	1.73712e-12
XLOC_041090	500	GO:0000387_spliceosomal_snRNP_biogenesis	0.047608	HIF1alpha_1.5x_down	1.6104e-10
XLOC_041105	500	GO:0006414_translational_elongation	2.43234e-10	GC_B_cell_U133Plus	4.3824e-05
XLOC_041108	500	GO:0006259_DNA_metabolic_process	9.21864e-07	HIF1alpha_1.5x_down	1.6104e-10
XLOC_041460	500	GO:0006955_immune_response	0.00558312	Resting_panT_cell_CD4+CD8+_GNF	3.0888e-11
XLOC_041477	500	-	-	Germinal_center_Bcell_DLBCL	0.00179784
XLOC_041543	500	-	-	Resting_panT_cell_CD4+CD8+_GNF	0.0054912
XLOC_041545	216	-	-	GC_B_cell_BL_equal_DLBCL	0.030096
XLOC_041590	500	GO:0006955_immune_response	0.0226354	Resting_panT_cell_CD4+CD8+_GNF	1.1352e-13
XLOC_041601	500	-	-	Myeloma_TACI_high_bone_marrow_plasma_cell_gene	0.0048576
XLOC_041605	500	-	-	-	-
XLOC_041743	315	-	-	IRF4_myeloma_induced_direct	0.00253968
XLOC_041794	500	-	-	-	-
XLOC_041822	500	-	-	-	-
XLOC_041944	500	-	-	GC_B_cell_U133Plus	1.72128e-42
XLOC_041994	500	-	-	-	-
XLOC_042047	500	GO:0051726_regulation_of_cell_cycle	4.0034e-11	Cell_cycle_Liu	1.37544e-42
XLOC_042121	1	-	-	-	-
XLOC_042212	500	-	-	Myeloma_TACI_high_bone_marrow_plasma_cell_gene	0.02904
XLOC_042224	1	-	-	-	-
XLOC_042311	45	-	-	-	-
XLOC_042390	500	-	-	Immediate_early	0.000161304
XLOC_042434	500	-	-	-	-
XLOC_042476	368	-	-	-	-
XLOC_042542	125	-	-	Monocyte_4x_U133plus	1.7292e-08
XLOC_042600	456	GO:0030154_cell_differentiation	0.00571296	CNS_Node1661	0.0165528
XLOC_042610	290	-	-	GC_B_cell_BLlow_DLBCLhigh	1.7424e-05
XLOC_042764	500	-	-	-	-
XLOC_042843	500	-	-	-	-
XLOC_042844	500	-	-	GC_B_cell_BLhigh_DLBCLlow	0.00086592
XLOC_043004	500	-	-	T_NK_Node5808	1.03752e-09
XLOC_043058	5	-	-	-	-
XLOC_043140	500	-	-	-	-
XLOC_043166	500	-	-	-	-
XLOC_043311	500	-	-	Myc_ChIP_PET_Expr_Down	0.0105336
XLOC_043561	7	-	-	-	-
XLOC_043808	500	-	-	-	-
XLOC_043942	331	GO:0051436_negative_regulation_of_ubiquitin-protein_ligase_activity_during_mitotic_cell_cycle	4.89064e-11	Proliferation_Node1606	0.00198528
XLOC_044166	500	-	-	Myeloma_TACI_high_bone_marrow_plasma_cell_gene	0.02904
XLOC_044514	196	-	-	GC_B_cell_U133Plus	2.7984e-05
XLOC_044517	11	-	-	-	-
XLOC_044585	500	-	-	GC_B_cell_U133Plus	7.3128e-38
XLOC_044593	486	-	-	GC_B_cell_U133Plus	2.02752e-37
XLOC_044596	9	-	-	-	-
XLOC_044653	500	-	-	-	-
XLOC_044668	500	-	-	Immediate_early	0.000161304
XLOC_044700	500	-	-	Germinal_center_Bcell_DLBCL	5.0952e-16
XLOC_045340	8	-	-	-	-
XLOC_045354	2	-	-	-	-
XLOC_045360	2	-	-	-	-
XLOC_045438	195	GO:0006414_translational_elongation	0.0489064	-	-
XLOC_045504	9	-	-	-	-
XLOC_045597	363	GO:0006281_DNA_repair	0.00783368	HIF1alpha_1.5x_down	5.544e-19
XLOC_045601	500	GO:0022610_biological_adhesion	0.00047608	Normal_mesenchymal-1_Node1643	1.89552e-23
XLOC_045659	500	-	-	Resting_panT_cell_CD4+CD8+_GNF	1.94304e-12
XLOC_045777	500	GO:0051438_regulation_of_ubiquitin-protein_ligase_activity	5.49656e-11	Serum_response_Fb_down	2.53176e-15
XLOC_045827	53	-	-	Germinal_center_Bcell_DLBCL	3.432e-09
XLOC_045928	500	GO:0046649_lymphocyte_activation	0.000766056	Resting_panT_cell_CD4+CD8+_GNF	1.94304e-12
XLOC_045981	500	-	-	ABC_gt_GCB_LC	4.5408e-05
XLOC_046098	500	-	-	ABC_gt_GCB_Affy	9.5832e-12
XLOC_046109	11	-	-	-	-
XLOC_046116	500	GO:0006955_immune_response	5.97264e-05	Resting_panT_cell_CD4+CD8+_GNF	4.5144e-10
XLOC_046277	500	-	-	Serum_response_Fb_down	0.0039336
XLOC_046302	500	-	-	-	-
XLOC_046308	2	-	-	-	-
XLOC_046325	500	-	-	Pan_B_U133plus	7.2864e-05
XLOC_046336	15	-	-	-	-
XLOC_046350	500	-	-	MCL_gt_SLL_DLBCL	0.0037488
XLOC_046472	26	-	-	-	-
XLOC_046480	87	-	-	NFkB_bothOCILy3andLy10	0.0032472
XLOC_046517	33	-	-	-	-
XLOC_046536	500	-	-	Serum_response_Fb_down	0.0039336
XLOC_046537	500	-	-	Dendritic_cell_CD123pos_blood	1.08504e-06
XLOC_046548	19	-	-	-	-
XLOC_046590	5	-	-	-	-
XLOC_046640	1	-	-	-	-
XLOC_046705	7	-	-	-	-
XLOC_046711	1	-	-	-	-
XLOC_046776	124	-	-	GC_B_cell_U133Plus	4.752e-16
XLOC_046810	500	GO:0006952_defense_response	2.25056e-14	Monocyte_4x_U133plus	2.15688e-48
XLOC_046989	158	-	-	Resting_blood_NK_cell_GNF	0.00255288
XLOC_047059	500	-	-	-	-
XLOC_047164	500	GO:0006955_immune_response	0.00558312	Resting_panT_cell_CD4+CD8+_GNF	3.1416e-16
XLOC_047280	500	-	-	-	-
XLOC_047364	500	-	-	Myeloma_MS_subgroup_up	5.3328e-06
XLOC_047533	500	-	-	Myeloma_TACI_high_bone_marrow_plasma_cell_gene	0.00072336
XLOC_047764	500	-	-	-	-
XLOC_047823	133	-	-	-	-
XLOC_048110	500	-	-	-	-
XLOC_048111	355	-	-	GC_B_cell_U133Plus	5.3064e-07
XLOC_048248	1	-	-	-	-
XLOC_048249	500	GO:0022403_cell_cycle_phase	1.6533e-06	Cell_cycle_Liu	4.7256e-24
XLOC_048537	500	GO:0006955_immune_response	0.0012984	Resting_panT_cell_CD4+CD8+_GNF	3.1416e-16
XLOC_048931	500	-	-	-	-
XLOC_049088	500	-	-	-	-
XLOC_049339	500	-	-	MHC_classI_Node591	0.00208296
XLOC_049377	500	-	-	ABC_gt_GCB_LC	4.1184e-17
XLOC_049412	500	-	-	-	-
XLOC_049532	261	-	-	-	-
XLOC_049606	384	-	-	PAX5_OCI-Ly1_promoters	0.043296
XLOC_049676	135	-	-	-	-
XLOC_049706	4	-	-	-	-
XLOC_049766	500	-	-	CNS_Node1661	6.1512e-10
XLOC_049768	500	-	-	Myc_ChIP_PET_Expr_Down	9.7152e-06
XLOC_049871	500	-	-	-	-
XLOC_049995	500	-	-	-	-
XLOC_050046	500	GO:0043285_biopolymer_catabolic_process	0.00705464	IRF4_myeloma_induced_all	1.36488e-08
XLOC_050063	500	-	-	GC_B_cell_U133Plus	0.030096
XLOC_050371	500	GO:0006952_defense_response	8.8724e-27	Monocyte_4x_U133plus	7.0224e-46
XLOC_050481	500	-	-	-	-
XLOC_050581	2	-	-	-	-
XLOC_051246	500	-	-	GC_B_cell_U133Plus	3.1416e-19
XLOC_051252	500	-	-	GC_B_cell_U133Plus	4.1712e-21
XLOC_051282	500	GO:0002682_regulation_of_immune_system_process	0.0412458	GC_T_helper_up4x_Chtanova	3.0624e-10
XLOC_051320	184	-	-	-	-
XLOC_051331	2	-	-	-	-
XLOC_051355	24	-	-	-	-
XLOC_051360	180	-	-	GC_B_cell_U133Plus	7.2336e-15
XLOC_051392	500	-	-	CNS_Node1661	0.000189552
XLOC_051405	1	-	-	-	-
XLOC_051446	7	-	-	-	-
XLOC_051459	500	GO:0006259_DNA_metabolic_process	4.89064e-06	Cell_cycle_Liu	9.0288e-32
XLOC_051592	500	-	-	GC_B_cell_U133Plus	2.11728e-33
XLOC_051645	500	-	-	-	-
XLOC_051655	8	-	-	-	-
XLOC_051693	1	-	-	-	-
XLOC_051935	10	-	-	-	-
XLOC_051962	500	-	-	Monocyte_4x_U133plus	5.3592e-06
XLOC_052000	500	-	-	Resting_panT_cell_CD4+CD8+_GNF	0.03696
XLOC_052029	500	-	-	Resting_panT_cell_CD4+CD8+_GNF	9.0288e-06
XLOC_052115	10	-	-	-	-
XLOC_052124	500	-	-	Monocyte_4x_U133plus	1.91136e-16
XLOC_052132	500	-	-	-	-
XLOC_052198	25	-	-	-	-
XLOC_052201	2	-	-	-	-
XLOC_052215	500	-	-	Resting_panT_cell_CD4+CD8+_GNF	3.0888e-11
XLOC_052318	2	-	-	-	-
XLOC_052414	500	-	-	Resting_panT_cell_CD4+CD8+_GNF	0.00072336
XLOC_052524	500	-	-	-	-
XLOC_052541	500	-	-	GC_T_helper_up4x_Chtanova	0.0158664
XLOC_052562	500	-	-	-	-
XLOC_052566	500	-	-	Myeloma_PR_subgroup_down	8.6328e-06
XLOC_052640	23	-	-	-	-
XLOC_052646	29	-	-	-	-
XLOC_052658	500	-	-	-	-
XLOC_052675	500	GO:0043285_biopolymer_catabolic_process	7.3576e-13	IRF4_myeloma_induced_Lymphochip	2.6664e-07
XLOC_052700	1	-	-	-	-
XLOC_052757	36	-	-	GC_B_cell_U133Plus	5.1744e-05
XLOC_052758	23	-	-	-	-
XLOC_052788	500	-	-	GC_B_cell_U133Plus	1.85856e-08
XLOC_052862	1	-	-	-	-
XLOC_052902	500	-	-	-	-
XLOC_053079	500	-	-	-	-
XLOC_053109	500	-	-	-	-
XLOC_053213	1	-	-	-	-
XLOC_053241	500	-	-	-	-
XLOC_053283	500	GO:0006952_defense_response	4.89064e-17	Lymph_node_DLBCL	4.1712e-24
XLOC_053300	500	-	-	Resting_panT_cell_CD4+CD8+_GNF	0.03696
XLOC_053313	500	-	-	GC_B_cell_U133Plus	8.8176e-15
XLOC_053464	45	-	-	-	-
XLOC_053480	500	GO:0006955_immune_response	1.19453e-05	Resting_panT_cell_CD4+CD8+_GNF	1.1352e-13
XLOC_053576	19	-	-	-	-
XLOC_053848	500	GO:0030334_regulation_of_cell_migration	0.00401638	Monocyte_4x_U133plus	6.468e-13
XLOC_053862	4	-	-	-	-
XLOC_053909	500	GO:0006955_immune_response	1.86104e-09	Monocyte_4x_U133plus	7.0224e-46
XLOC_053953	500	-	-	Myeloma_PR_subgroup_down	0.00126984
XLOC_054040	263	GO:0000279_M_phase	0.000423278	Myeloma_PR_subgroup_up	6.5736e-05
XLOC_054108	1	-	-	-	-
XLOC_054109	40	-	-	-	-
XLOC_054111	2	-	-	-	-
XLOC_054245	500	-	-	GC_B_cell_U133Plus	2.25456e-06
XLOC_054258	500	GO:0006952_defense_response	0.0450112	Monocyte_4x_U133plus	1.04016e-31
XLOC_054312	455	GO:0022610_biological_adhesion	3.79133e-11	Normal_mesenchymal-1_Node1643	1.73712e-47
XLOC_054315	381	-	-	-	-
XLOC_054352	1	-	-	-	-
XLOC_054356	500	-	-	CNS_Node1661	0.00118536
XLOC_054424	97	-	-	-	-
XLOC_054429	29	-	-	GC_B_cell_U133Plus	1.03752e-05
XLOC_054460	159	-	-	-	-
XLOC_054484	25	-	-	GC_B_DLBCL_survival	0.00093192
XLOC_054512	500	-	-	Monocyte_4x_U133plus	1.91136e-16
XLOC_054515	500	GO:0022610_biological_adhesion	1.92163e-05	Normal_mesenchymal-1_Node1643	6.2304e-13
XLOC_054522	126	-	-	GC_B_cell_U133Plus	6.7056e-16
XLOC_054523	56	-	-	LZ_up_1.2-fold_Victora	0.00123816
XLOC_054524	1	-	-	-	-
XLOC_054526	351	GO:0006952_defense_response	4.27606e-05	IFN_PMBC_2x_Up	1.35168e-10
XLOC_054694	182	GO:0006414_translational_elongation	0.0312049	GC_B_cell_U133Plus	1.70544e-11
XLOC_054712	500	-	-	Resting_panT_cell_CD4+CD8+_GNF	8.5008e-05
XLOC_054714	500	-	-	-	-
XLOC_055043	500	-	-	GC_B_cell_U133Plus	0.00070488
XLOC_055054	42	GO:0050850_positive_regulation_of_calcium-mediated_signaling	0.0437128	Lymph_node_DLBCL	3.6432e-06
XLOC_055348	6	-	-	-	-
XLOC_055361	500	-	-	ABC_gt_GCB_LC	1.01112e-06
XLOC_055370	500	-	-	ABC_gt_GCB_LC	1.11408e-14
XLOC_055374	500	GO:0043285_biopolymer_catabolic_process	0.00141526	IRF4_myeloma_induced_Lymphochip	3.2472e-08
XLOC_055382	68	-	-	NFkB_all_OCILy3_Ly10	0.00031944
XLOC_055407	2	-	-	-	-
XLOC_055514	500	-	-	-	-
XLOC_055538	500	-	-	GC_T_helper_up4x_Chtanova	2.772e-05
XLOC_055548	500	-	-	Resting_panT_cell_CD4+CD8+_GNF	4.5144e-10
XLOC_055587	500	-	-	-	-
XLOC_055591	21	-	-	T_NK_Node1604	0.000148104
XLOC_055611	10	-	-	-	-
XLOC_055615	1	-	-	-	-
XLOC_055654	500	-	-	Dendritic_cell_CD123pos_blood	8.976e-09
XLOC_055658	2	-	-	-	-
XLOC_055816	500	-	-	-	-
XLOC_055863	500	-	-	GC_B_cell_U133Plus	4.752e-07
XLOC_056350	500	-	-	Resting_panT_cell_CD4+CD8+_GNF	8.5008e-05
XLOC_056361	500	-	-	-	-
XLOC_056371	44	-	-	-	-
XLOC_056398	427	GO:0051443_positive_regulation_of_ubiquitin-protein_ligase_activity	0.000177881	HIF1alpha_1.5x_down	6.4416e-17
XLOC_056412	4	-	-	-	-
XLOC_056439	165	-	-	GC_B_cell_BLlow_DLBCLhigh	6.6792e-06
XLOC_056473	500	-	-	GC_B_cell_U133Plus	6.1512e-10
XLOC_056475	500	-	-	GC_B_cell_BLlow_DLBCLhigh	0.00105864
XLOC_056497	249	-	-	GC_B_cell_U133Plus	4.6728e-19
XLOC_056525	98	-	-	-	-
XLOC_056625	47	-	-	-	-
XLOC_056657	500	-	-	Normal_mesenchymal-1_Node1643	3.8016e-14
XLOC_056758	500	GO:0022610_biological_adhesion	3.5706e-06	Monocyte_4x_U133plus	1.70808e-68
XLOC_056833	500	-	-	-	-
XLOC_056847	500	-	-	GC_B_cell_U133Plus	4.1976e-13
XLOC_056853	500	-	-	GC_B_cell_U133Plus	4.8576e-27
XLOC_056855	1	-	-	-	-
XLOC_056882	500	-	-	Germinal_center_Bcell_DLBCL	1.63416e-17
XLOC_056908	500	-	-	-	-
XLOC_056936	4	-	-	-	-
XLOC_056961	500	GO:0006414_translational_elongation	8.48288e-14	Ribosomal_protein	1.7028e-05
XLOC_056966	5	-	-	-	-
XLOC_056973	36	-	-	GC_B_cell_U133Plus	5.1744e-05
XLOC_056974	125	-	-	-	-
XLOC_056976	500	-	-	GC_B_cell_U133Plus	5.1744e-25
XLOC_056977	500	-	-	GC_B_cell_U133Plus	9.9e-37
XLOC_056978	500	-	-	GC_B_cell_U133Plus	2.7984e-47
XLOC_057013	500	-	-	Resting_panT_cell_CD4+CD8+_GNF	0.03696
XLOC_057014	500	-	-	-	-
XLOC_057016	500	-	-	Resting_panT_cell_CD4+CD8+_GNF	0.00072336
XLOC_057031	6	-	-	-	-
XLOC_057069	500	GO:0022403_cell_cycle_phase	1.16423e-05	Cell_cycle_Liu	2.19648e-28
XLOC_057071	72	-	-	-	-
XLOC_057072	500	-	-	Resting_panT_cell_CD4+CD8+_GNF	0.00072336
XLOC_057122	500	-	-	GC_B_cell_U133Plus	1.05072e-10
XLOC_057124	1	-	-	-	-
XLOC_057162	500	GO:0042110_T_cell_activation	0.00368746	GC_T_helper_up4x_Chtanova	3.7752e-11
XLOC_057170	7	-	-	-	-
XLOC_057225	26	-	-	-	-
XLOC_057239	44	-	-	Germinal_center_Bcell_DLBCL	0.0260832
XLOC_057246	500	-	-	-	-
XLOC_057358	22	-	-	-	-
XLOC_057398	58	-	-	-	-
XLOC_057400	500	-	-	-	-
XLOC_057415	1	-	-	-	-
XLOC_057441	500	-	-	Resting_panT_cell_CD4+CD8+_GNF	0.03696
XLOC_057495	302	-	-	-	-
XLOC_057530	6	-	-	-	-
XLOC_057551	500	-	-	Resting_panT_cell_CD4+CD8+_GNF	0.00072336
XLOC_057553	15	-	-	-	-
XLOC_057611	57	-	-	GC_B_cell_U133Plus	1.67904e-08
XLOC_057613	88	-	-	-	-
XLOC_057703	93	GO:0022610_biological_adhesion	0.0154942	Normal_mesenchymal-1_Node1643	1.75824e-17
XLOC_057927	43	-	-	-	-
XLOC_058015	1	-	-	-	-
XLOC_058088	500	-	-	GC_T_helper_up4x_Chtanova	7.8144e-07
XLOC_058100	3	-	-	-	-
XLOC_058102	500	-	-	GC_T_helper_up4x_Chtanova	0.0158664
XLOC_058104	500	-	-	Serum_response_Fb_up	0.031944
XLOC_058172	1	-	-	-	-
XLOC_058233	16	-	-	-	-
XLOC_058283	500	GO:0043285_biopolymer_catabolic_process	0.00141526	Serum_response_Fb_down	1.34904e-11
XLOC_058291	18	-	-	-	-
XLOC_058318	500	-	-	-	-
XLOC_058324	500	-	-	-	-
XLOC_058334	500	-	-	-	-
XLOC_058338	500	-	-	GC_B_cell_U133Plus	6.1512e-10
XLOC_058424	500	-	-	Resting_panT_cell_CD4+CD8+_GNF	4.5144e-10
XLOC_058486	500	GO:0022402_cell_cycle_process	0.026271	Cell_cycle_Liu	1.98792e-05
XLOC_058555	500	GO:0043285_biopolymer_catabolic_process	1.24646e-06	PGC-1alpha_overepxression_up	3.8808e-20
XLOC_058618	500	-	-	-	-
XLOC_058648	47	-	-	-	-
XLOC_058696	500	-	-	-	-
XLOC_058743	500	-	-	GC_B_cell_U133Plus	4.5936e-22
XLOC_058826	500	-	-	GC_B_cell_U133Plus	0.00260568
XLOC_058890	4	-	-	-	-
XLOC_058892	1	-	-	-	-
XLOC_058894	11	-	-	-	-
XLOC_058970	500	GO:0006955_immune_response	5.97264e-05	Resting_panT_cell_CD4+CD8+_GNF	4.5144e-10
XLOC_059003	65	-	-	NFkB_bothOCILy3andLy10	0.04356
XLOC_059018	1	-	-	-	-
XLOC_059220	61	-	-	GC_B_cell_U133Plus	0.000164736
XLOC_059382	500	GO:0051436_negative_regulation_of_ubiquitin-protein_ligase_activity_during_mitotic_cell_cycle	0.000445784	IRF4_myeloma_induced_Lymphochip	3.7224e-09
XLOC_059392	316	-	-	ABC_gt_GCB_Affy	4.4088e-05
XLOC_059465	500	GO:0006508_proteolysis	0.000229384	STAT3high_ABC_DLBCL_subgroup	3.1416e-09
XLOC_059534	101	-	-	-	-
XLOC_059572	60	-	-	-	-
XLOC_059579	1	-	-	-	-
XLOC_059633	500	GO:0006955_immune_response	2.41502e-21	IFN_PMBC_2x_Up	8.58e-30
XLOC_059669	45	-	-	-	-
XLOC_059672	2	-	-	-	-
XLOC_059673	57	-	-	-	-
XLOC_059734	39	-	-	-	-
XLOC_059748	500	-	-	ABC_gt_GCB_LC	1.01112e-06
XLOC_059781	500	GO:0001501_skeletal_system_development	3.00796e-08	Normal_mesenchymal-1_Node1643	5.148e-34
XLOC_059782	500	-	-	Germinal_center_Bcell_DLBCL	3.7488e-13
XLOC_059807	168	-	-	-	-
XLOC_059809	500	GO:0043285_biopolymer_catabolic_process	0.00705464	Tcell_PIind4x_Feske_Fig4	1.04016e-05
XLOC_059835	4	-	-	-	-
XLOC_059889	84	-	-	-	-
XLOC_059893	15	-	-	-	-
XLOC_059921	45	-	-	-	-
XLOC_059924	121	-	-	-	-
XLOC_059956	126	-	-	-	-
XLOC_059999	242	-	-	-	-
XLOC_060001	500	-	-	-	-
XLOC_060005	1	-	-	-	-
XLOC_060053	5	-	-	-	-
XLOC_060091	500	GO:0009611_response_to_wounding	1.80045e-05	Monocyte_4x_U133plus	5.5704e-41
XLOC_060095	113	-	-	LZ_up_1.2-fold_Victora	0.00078936
XLOC_060121	500	GO:0006414_translational_elongation	8.48288e-14	PGC-1alpha_overepxression_up	7.0224e-07
XLOC_060166	500	-	-	-	-
XLOC_060248	1	-	-	-	-
XLOC_060331	1	-	-	-	-
XLOC_060441	1	-	-	-	-
XLOC_060489	500	-	-	GC_B_cell_U133Plus	2.5608e-41
XLOC_060736	2	-	-	-	-
XLOC_060778	500	-	-	-	-
XLOC_060800	500	-	-	ABC_gt_GCB_Affy	0.0123816
XLOC_060823	500	GO:0051340_regulation_of_ligase_activity	0.0175717	Serum_response_Fb_down	2.16744e-07
XLOC_060861	500	GO:0006281_DNA_repair	4.50112e-06	IRF4_myeloma_induced_Lymphochip	4.0128e-10
XLOC_060877	500	GO:0043285_biopolymer_catabolic_process	0.00141526	IRF4_myeloma_induced_Lymphochip	4.0656e-11
XLOC_060885	500	-	-	-	-
XLOC_060913	500	GO:0006414_translational_elongation	1.67926e-81	Ribosomal_protein	4.2504e-18
XLOC_060938	154	-	-	-	-
XLOC_060982	500	GO:0009611_response_to_wounding	5.32344e-07	Monocyte_4x_U133plus	3.3792e-21
XLOC_061001	500	-	-	Myeloma_MS_subgroup_up	0.00087912
XLOC_061058	500	GO:0006955_immune_response	1.28542e-14	Lymph_node_DLBCL	1.70544e-36
XLOC_061064	500	-	-	GC_T_helper_up4x_Chtanova	0.0036168
XLOC_061069	500	-	-	-	-
XLOC_061169	500	GO:0000075_cell_cycle_checkpoint	0.00575624	HIF1alpha_1.5x_down	2.2704e-11
XLOC_061218	500	GO:0034984_cellular_response_to_DNA_damage_stimulus	0.000549656	Cell_cycle_Liu	1.34112e-11
XLOC_061240	500	GO:0034984_cellular_response_to_DNA_damage_stimulus	0.000549656	ABC_gt_GCB_Affy	9.5832e-12
XLOC_061242	500	GO:0000075_cell_cycle_checkpoint	0.00051936	HIF1alpha_1.5x_down	6.6792e-16
XLOC_061278	500	-	-	-	-
XLOC_061308	221	GO:0009611_response_to_wounding	0.000406399	HIF1alpha_2x_Up	9.5304e-12
XLOC_061327	4	-	-	-	-
XLOC_061339	500	-	-	Resting_panT_cell_CD4+CD8+_GNF	3.0888e-11
XLOC_061390	500	-	-	-	-
XLOC_061562	500	GO:0006952_defense_response	3.8952e-16	Monocyte_4x_U133plus	4.224e-35
XLOC_061686	143	-	-	-	-
XLOC_061713	496	-	-	-	-
XLOC_061760	500	-	-	-	-
XLOC_061909	500	-	-	Germinal_center_Bcell_DLBCL	8.8176e-12
XLOC_061913	11	-	-	-	-
XLOC_061980	500	-	-	GC_B_cell_BLlow_DLBCLhigh	6.8112e-06
XLOC_062028	500	-	-	-	-
XLOC_062030	500	-	-	Resting_panT_cell_CD4+CD8+_GNF	0.03696
XLOC_062043	44	-	-	-	-
XLOC_062047	500	-	-	Myc_ChIP_PET_Expr_Down	4.1448e-07
XLOC_062077	500	-	-	Germinal_center_Bcell_DLBCL	7.1808e-24
XLOC_062078	500	-	-	-	-
XLOC_062079	500	-	-	Resting_panT_cell_CD4+CD8+_GNF	0.0054912
XLOC_062128	96	GO:0006955_immune_response	0.00303393	Lymph_node_DLBCL	1.57344e-08
XLOC_062167	500	GO:0022610_biological_adhesion	6.31888e-07	Normal_mesenchymal-1_Node1643	1.17744e-20
XLOC_062264	500	-	-	-	-
XLOC_062269	5	-	-	-	-
XLOC_063207	500	GO:0022610_biological_adhesion	0.00947832	Normal_mesenchymal-1_Node1643	1.35696e-10
XLOC_063277	500	-	-	-	-
XLOC_063497	500	-	-	ABC_gt_GCB_LC	0.0015312
XLOC_063514	9	-	-	-	-
XLOC_063531	500	-	-	CNS_Node1661	4.7256e-07
XLOC_063657	500	GO:0007049_cell_cycle	0.00105603	HIF1alpha_1.5x_down	1.6104e-10
XLOC_063666	500	GO:0031145_anaphase-promoting_complex-dependent_proteasomal_ubiquitin-dependent_protein_catabolic_process	1.89999e-08	Serum_response_Fb_down	2.01696e-13
XLOC_063702	500	-	-	ABC_gt_GCB_Affy	9.5832e-12
XLOC_063766	500	GO:0006468_protein_amino_acid_phosphorylation	0.000244965	Germinal_center_Bcell_DLBCL	0.000167376
XLOC_063869	500	-	-	GC_B_cell_U133Plus	6.204e-14
XLOC_063892	334	-	-	Monocyte_4x_U133plus	9.1608e-42
XLOC_063903	500	-	-	GC_B_cell_U133Plus	9.9e-37
XLOC_064075	500	-	-	Resting_panT_cell_CD4+CD8+_GNF	3.0888e-11
XLOC_064083	500	GO:0022610_biological_adhesion	0.0388222	HIF1alpha_1.5x_Up	2.6928e-10
XLOC_064115	500	GO:0007167_enzyme_linked_receptor_protein_signaling_pathway	0.00247562	CNS_Node1661	5.8608e-11
XLOC_064148	500	-	-	Resting_panT_cell_CD4+CD8+_GNF	0.03696
XLOC_064374	500	-	-	Thymic_SP_CD4+Tcell_gt_Thymic_DP_Tcell	1.452e-07
XLOC_064545	500	GO:0042110_T_cell_activation	0.00018394	T_cell	5.0952e-14
XLOC_064546	1	-	-	-	-
XLOC_064651	500	-	-	-	-
XLOC_064665	500	GO:0006397_mRNA_processing	0.0060592	Serum_response_Fb_down	1.68696e-12
XLOC_064683	500	-	-	GC_B_cell_U133Plus	4.5936e-22
XLOC_064800	21	-	-	-	-
XLOC_064801	500	-	-	-	-
XLOC_064831	500	-	-	-	-
XLOC_064846	60	GO:0000278_mitotic_cell_cycle	0.0257949	Cell_cycle_Liu	1.02432e-13
XLOC_065173	30	-	-	-	-
XLOC_065210	219	-	-	-	-
XLOC_065223	500	GO:0022610_biological_adhesion	1.92163e-05	CNS_Node1661	5.5176e-08
XLOC_065261	59	-	-	-	-
XLOC_065268	3	-	-	-	-
XLOC_065413	32	-	-	-	-
XLOC_065528	500	GO:0022610_biological_adhesion	0.00947832	CNS_Node1661	0.00118536
XLOC_065558	211	GO:0022402_cell_cycle_process	0.0284782	HIF1alpha_1.5x_down	2.0592e-06
XLOC_065567	500	-	-	Resting_panT_cell_CD4+CD8+_GNF	0.0054912
XLOC_065576	500	-	-	-	-
XLOC_065581	250	-	-	-	-
XLOC_065593	18	-	-	-	-
XLOC_065653	17	-	-	-	-
XLOC_065668	500	-	-	-	-
XLOC_065897	500	-	-	GC_B_cell_BLhigh_DLBCLlow	1.38336e-07
XLOC_066023	500	GO:0048199_vesicle_targeting,_to,_from_or_within_Golgi	0.00934848	Leucine_starve_down	0.00200376
XLOC_066031	35	-	-	-	-
XLOC_066055	180	-	-	-	-
XLOC_066082	500	-	-	Resting_panT_cell_CD4+CD8+_GNF	0.03696
XLOC_066085	500	GO:0006468_protein_amino_acid_phosphorylation	0.00445784	GC_B_cell_U133Plus	2.7456e-12
XLOC_066119	500	-	-	CNS_Node1661	6.1512e-10
XLOC_066330	500	-	-	GC_B_cell_U133Plus	2.7456e-12
XLOC_066344	500	-	-	-	-
XLOC_066456	312	-	-	Pan_B_U133plus	0.00115368
XLOC_066518	500	GO:0043062_extracellular_structure_organization	2.44965e-05	Normal_mesenchymal-1_Node1643	0.000202752
XLOC_066568	500	-	-	Myeloma_TACI_high_bone_marrow_plasma_cell_gene	0.02904
XLOC_066580	102	-	-	-	-
XLOC_066720	500	-	-	Pan_B_U133plus	7.2864e-05
XLOC_066728	500	-	-	-	-
XLOC_066729	30	-	-	-	-
XLOC_066749	500	-	-	-	-
XLOC_066893	500	-	-	Resting_panT_cell_CD4+CD8+_GNF	0.0054912
XLOC_066950	339	-	-	-	-
XLOC_067002	500	-	-	Resting_panT_cell_CD4+CD8+_GNF	0.03696
XLOC_067045	500	-	-	GC_B_cell_U133Plus	4.1712e-21
XLOC_067060	2	-	-	-	-
XLOC_067061	44	-	-	GC_B_cell_U133Plus	0.045408
XLOC_067147	195	GO:0006952_defense_response	0.0186537	Monocyte_4x_U133plus	2.20704e-16
XLOC_067167	500	-	-	GC_B_cell_U133Plus	2.7456e-12
XLOC_067311	278	-	-	Germinal_center_Bcell_DLBCL	5.9136e-14
XLOC_067334	2	-	-	-	-
XLOC_067385	12	-	-	-	-
XLOC_067424	500	-	-	-	-
XLOC_067557	500	-	-	Resting_panT_cell_CD4+CD8+_GNF	0.03696
XLOC_067587	6	-	-	-	-
XLOC_067824	500	GO:0006955_immune_response	0.0012984	Resting_panT_cell_CD4+CD8+_GNF	1.4784e-17
XLOC_067858	500	GO:0006955_immune_response	2.41502e-21	Lymph_node_DLBCL	1.62624e-18
XLOC_067878	12	-	-	-	-
XLOC_067879	21	-	-	-	-
XLOC_067900	500	-	-	Myc_ChIP_PET_Expr_Down	0.000187176
XLOC_067923	500	-	-	-	-
XLOC_068517	255	-	-	-	-
XLOC_068582	500	GO:0000279_M_phase	0.0209475	Cell_cycle_Liu	9.3456e-05
XLOC_068690	500	-	-	Quiescence_heme_all	0.00246312
XLOC_068694	482	-	-	-	-
XLOC_068699	16	-	-	-	-
XLOC_068774	119	-	-	DZ_up_1.2-fold_Victora	0.0039336
XLOC_068785	500	-	-	-	-
XLOC_068807	8	-	-	-	-
XLOC_068848	500	GO:0006952_defense_response	7.92024e-20	Lymph_node_DLBCL	1.70544e-36
XLOC_068853	89	GO:0006955_immune_response	0.0175284	T_cell	5.7816e-05
XLOC_068915	500	-	-	Resting_panT_cell_CD4+CD8+_GNF	7.6296e-08
XLOC_068936	135	-	-	-	-
XLOC_068951	500	-	-	-	-
XLOC_068961	500	-	-	-	-
XLOC_068966	500	-	-	Dendritic_cell_CD123pos_blood	0.0153648
XLOC_068985	394	-	-	GC_B_cell_U133Plus	4.752e-19
XLOC_069015	9	-	-	-	-
XLOC_069020	500	-	-	-	-
XLOC_069161	500	-	-	-	-
XLOC_069166	2	-	-	-	-
XLOC_069210	293	-	-	GC_B_cell_U133Plus	1.72128e-23
XLOC_069211	500	-	-	GC_B_cell_BL_equal_DLBCL	0.0020328
XLOC_069228	500	-	-	Myeloma_TACI_high_bone_marrow_plasma_cell_gene	0.0048576
XLOC_069265	500	GO:0006952_defense_response	3.14213e-10	Monocyte_4x_U133plus	6.3624e-63
XLOC_069287	500	GO:0006955_immune_response	5.8428e-12	Monocyte_4x_U133plus	2.01168e-28
XLOC_069341	500	-	-	-	-
XLOC_069369	24	-	-	-	-
XLOC_069413	500	-	-	Resting_panT_cell_CD4+CD8+_GNF	0.03696
XLOC_069438	500	-	-	GC_B_cell_U133Plus	0.000180576
XLOC_069475	500	GO:0006952_defense_response	1.13826e-12	Monocyte_4x_U133plus	3.432e-42
XLOC_069669	500	GO:0034984_cellular_response_to_DNA_damage_stimulus	2.44965e-06	HIF1alpha_1.5x_down	7.8144e-18
XLOC_069687	77	GO:0006414_translational_elongation	7.31432e-13	Serum_response_Fb_down	0.0101376
XLOC_069737	500	GO:0022613_ribonucleoprotein_complex_biogenesis_and_assembly	1.80478e-11	HIF1alpha_1.5x_down	3.5376e-26
XLOC_069787	98	-	-	-	-
XLOC_069797	2	-	-	-	-
XLOC_069804	109	-	-	GCB_gt_ABC_Affy	2.7984e-05
XLOC_069813	500	-	-	Resting_panT_cell_CD4+CD8+_GNF	0.0054912
XLOC_069857	6	-	-	-	-
XLOC_069983	1	-	-	-	-
XLOC_070055	273	-	-	NK_U133plus	0.0118272
XLOC_070089	157	-	-	-	-
XLOC_070207	500	-	-	-	-
XLOC_070214	500	GO:0007049_cell_cycle	1.74851e-08	Cell_cycle_Liu	4.5144e-16
XLOC_070256	500	-	-	GC_B_cell_U133Plus	9.6096e-08
XLOC_070287	500	GO:0006952_defense_response	3.14213e-10	Monocyte_4x_U133plus	6.3624e-63
XLOC_070289	400	GO:0006955_immune_response	7.66056e-22	Monocyte_4x_U133plus	4.752e-72
XLOC_070348	500	-	-	-	-
XLOC_070494	500	GO:0030334_regulation_of_cell_migration	0.0409862	CNS_Node1661	0.0067848
XLOC_070538	500	-	-	Resting_panT_cell_CD4+CD8+_GNF	0.0054912
XLOC_070662	500	-	-	GC_B_cell_U133Plus	1.01904e-05
XLOC_070824	500	-	-	-	-
XLOC_070857	2	-	-	-	-
XLOC_070861	500	GO:0009611_response_to_wounding	3.17242e-06	Monocyte_4x_U133plus	3.5904e-56
XLOC_070869	500	-	-	GC_B_cell_U133Plus	3.4584e-09
XLOC_070870	1	-	-	-	-
XLOC_070916	500	-	-	GC_B_cell_U133Plus	3.4584e-09
XLOC_071151	47	-	-	GCB_gt_ABC_LC	0.031152
XLOC_071404	87	-	-	GC_B_cell_BLlow_DLBCLhigh	7.4976e-08
XLOC_071409	500	-	-	Normal_mesenchymal-1_Node1643	1.78992e-09
XLOC_071416	3	-	-	-	-
XLOC_071417	500	-	-	Normal_mesenchymal-1_Node1643	1.1484e-16
XLOC_071432	500	GO:0006955_immune_response	0.0226354	T_NK_Node5808	1.03752e-09
XLOC_071438	500	GO:0051707_response_to_other_organism	0.00437128	IFN_PMBC_2x_Up	7.8936e-09
XLOC_071640	314	-	-	GC_B_cell_U133Plus	6.7584e-05
XLOC_071811	5	-	-	-	-
XLOC_071910	244	-	-	PGC-1alpha_overepxression_up	0.00204072
XLOC_071915	500	-	-	-	-
XLOC_072050	500	-	-	GC_B_cell_U133Plus	4.8576e-27
XLOC_072170	11	-	-	-	-
XLOC_072182	500	-	-	-	-
XLOC_072234	333	GO:0051329_interphase_of_mitotic_cell_cycle	0.0102574	GC_B_cell_U133Plus	2.03016e-16
XLOC_072236	500	-	-	GC_B_cell_U133Plus	1.12992e-43
XLOC_072238	495	-	-	GC_B_cell_U133Plus	1.8744e-31
XLOC_072268	1	-	-	-	-
XLOC_072280	5	-	-	-	-
XLOC_072349	500	-	-	Resting_panT_cell_CD4+CD8+_GNF	0.03696
XLOC_072369	110	-	-	GC_B_cell_U133Plus	2.10936e-06
XLOC_072399	83	-	-	Germinal_center_Bcell_DLBCL	4.5144e-06
XLOC_072409	56	-	-	-	-
XLOC_072436	174	-	-	ABC_gt_GCB_Affy	1.75824e-08
XLOC_072438	451	-	-	NFkB_all_OCILy3_Ly10	0.0082632
XLOC_072448	500	-	-	CNS_Node1661	0.035376
XLOC_072506	2	-	-	-	-
XLOC_072642	500	-	-	ABC_gt_GCB_LC	2.08032e-10
XLOC_072823	500	-	-	-	-
XLOC_072831	500	-	-	-	-
XLOC_072873	500	-	-	CNS_Node1661	6.0192e-09
XLOC_072881	12	-	-	Tcell_cytokine_induced_IL2_IL7_IL15only	0.0171864
XLOC_072885	500	-	-	-	-
XLOC_072909	500	-	-	-	-
XLOC_073168	475	GO:0006955_immune_response	3.54463e-09	Lymph_node_DLBCL	1.04808e-23
XLOC_073173	500	GO:0006955_immune_response	4.09862e-07	T_NK_Node5808	4.5408e-19
XLOC_073196	500	GO:0000075_cell_cycle_checkpoint	0.00051936	ABC_gt_GCB_Affy	5.28e-10
XLOC_073231	8	-	-	-	-
XLOC_073418	500	GO:0006414_translational_elongation	3.07288e-16	Proliferation_Node1606	0.0201168
XLOC_073437	2	-	-	-	-
XLOC_073474	500	-	-	Resting_panT_cell_CD4+CD8+_GNF	0.0054912
XLOC_073475	500	-	-	GC_B_cell_U133Plus	4.752e-07
XLOC_073557	113	-	-	Tcell_PIind_CalciumDefPtdown4x_Feske_Fig6	0.00080784
XLOC_073566	500	GO:0006955_immune_response	1.28542e-14	Lymph_node_DLBCL	8.0784e-22
XLOC_073688	500	-	-	GC_B_cell_U133Plus	1.61832e-16
XLOC_073726	500	-	-	-	-
XLOC_073727	500	GO:0050909_sensory_perception_of_taste	0.00934848	-	-
XLOC_073763	500	GO:0010629_negative_regulation_of_gene_expression	0.0018091	GC_B_cell_U133Plus	4.3824e-05
XLOC_073808	500	-	-	Resting_panT_cell_CD4+CD8+_GNF	6.1776e-15
XLOC_073822	500	-	-	-	-
XLOC_073873	160	GO:0016310_phosphorylation	0.0162733	GC_B_cell_U133Plus	4.9104e-16
XLOC_074059	375	GO:0006414_translational_elongation	7.31432e-14	Pan_B_U133plus	2.15952e-08
XLOC_074062	500	GO:0006414_translational_elongation	3.5403e-05	-	-
XLOC_074065	500	-	-	GC_B_cell_U133Plus	2.25456e-06
XLOC_074121	500	-	-	GC_B_cell_U133Plus	5.1216e-24
XLOC_074133	90	-	-	GC_B_cell_U133Plus	0.026664
XLOC_074145	25	-	-	-	-
XLOC_074315	1	-	-	-	-
XLOC_074334	41	-	-	GC_B_cell_U133Plus	0.00226248
XLOC_074416	5	-	-	-	-
XLOC_074525	500	GO:0007243_protein_kinase_cascade	0.0209042	Monocyte_4x_U133plus	8.9496e-14
XLOC_074547	500	-	-	-	-
XLOC_074567	500	-	-	GC_B_cell_U133Plus	4.752e-07
XLOC_074591	126	-	-	-	-
XLOC_074704	3	-	-	-	-
XLOC_074707	500	-	-	IFN_PMBC_2x_Up	3.036e-06
XLOC_074751	500	-	-	Resting_panT_cell_CD4+CD8+_GNF	0.00072336
XLOC_074754	500	-	-	-	-
XLOC_075119	500	GO:0006952_defense_response	0.000770384	Monocyte_4x_U133plus	1.48896e-61
XLOC_075124	259	-	-	Monocyte_8x_U133plus	0.0155232
XLOC_075135	500	-	-	GC_B_cell_U133Plus	3.4584e-09
XLOC_075142	1	-	-	-	-
XLOC_075183	500	-	-	Resting_panT_cell_CD4+CD8+_GNF	0.03696
XLOC_075224	500	GO:0006952_defense_response	3.00796e-15	Monocyte_4x_U133plus	3.9864e-77
XLOC_075440	500	GO:0051351_positive_regulation_of_ligase_activity	2.97334e-10	PGC-1alpha_overepxression_up	2.34696e-11
XLOC_075447	1	-	-	-	-
XLOC_075460	289	-	-	Dendritic_cell_CD123pos_blood	2.60568e-08
XLOC_075497	500	-	-	LZ_up_1.2-fold_Victora	0.0144672
XLOC_075578	19	-	-	-	-
XLOC_075637	500	-	-	T_cell	5.0952e-14
XLOC_075945	500	-	-	-	-
XLOC_076123	500	GO:0034984_cellular_response_to_DNA_damage_stimulus	0.00293006	HIF1alpha_1.5x_down	2.57136e-07
XLOC_076132	2	-	-	-	-
XLOC_076141	20	-	-	ABC_gt_GCB_LC	0.0152592
XLOC_076148	500	-	-	-	-
XLOC_076208	1	-	-	-	-
XLOC_076223	500	-	-	-	-
XLOC_076403	2	-	-	-	-
XLOC_076406	146	-	-	GC_B_cell_U133Plus	6.4944e-07
XLOC_076418	500	-	-	GC_B_cell_U133Plus	3.7224e-40
XLOC_076420	500	-	-	GC_B_cell_U133Plus	8.8176e-15
XLOC_076444	140	-	-	Monocyte_4x_U133plus	0.00066528
XLOC_076450	500	GO:0006354_RNA_elongation	0.0294737	Serum_response_Fb_down	0.0039336
XLOC_076562	500	-	-	-	-
XLOC_076566	500	-	-	-	-
XLOC_076578	160	-	-	-	-
XLOC_076580	500	-	-	ABC_gt_GCB_Affy	1.40976e-13
XLOC_076583	500	-	-	ABC_gt_GCB_Affy	1.40976e-13
XLOC_076638	500	-	-	Resting_panT_cell_CD4+CD8+_GNF	4.5144e-10
XLOC_077391	470	GO:0007049_cell_cycle	8.09336e-05	HIF1alpha_1.5x_down	9.7416e-21
XLOC_077478	2	-	-	-	-
XLOC_077527	238	-	-	-	-
XLOC_077576	3	-	-	-	-
XLOC_077606	2	-	-	-	-
XLOC_077618	500	GO:0051436_negative_regulation_of_ubiquitin-protein_ligase_activity_during_mitotic_cell_cycle	3.52732e-06	Lymph_node_DLBCL	1.06128e-20
XLOC_077651	186	-	-	Monocyte_4x_U133plus	3.3e-06
XLOC_077664	500	-	-	CNS_Node1661	5.5176e-08
XLOC_077683	4	-	-	-	-
XLOC_077785	6	-	-	-	-
XLOC_077860	2	-	-	-	-
XLOC_077995	1	-	-	-	-
XLOC_078067	2	-	-	-	-
XLOC_078093	500	-	-	GC_B_cell_U133Plus	2.11728e-33
XLOC_078111	500	-	-	Normal_mesenchymal-1_Node1643	0.00156288
XLOC_078172	67	-	-	-	-
XLOC_078191	500	GO:0010498_proteasomal_protein_catabolic_process	1.42391e-05	Lymph_node_DLBCL	6.732e-08
XLOC_078214	500	-	-	-	-
XLOC_078250	500	GO:0006955_immune_response	5.8428e-12	Thymic_SP_CD4+Tcell_gt_Thymic_DP_Tcell	2.48952e-17
XLOC_078306	500	-	-	GC_B_cell_U133Plus	2.7456e-12
XLOC_078454	3	-	-	-	-
XLOC_078482	32	-	-	-	-
XLOC_078747	500	-	-	Resting_panT_cell_CD4+CD8+_GNF	0.03696
XLOC_078830	500	-	-	-	-
XLOC_078879	500	-	-	ABC_gt_GCB_Affy	8.8176e-07
XLOC_078889	8	-	-	-	-
XLOC_078905	83	-	-	-	-
XLOC_078976	500	-	-	Monocyte_4x_U133plus	0.00185064
XLOC_079005	500	GO:0007049_cell_cycle	3.07288e-09	Cell_cycle_Liu	4.3296e-34
XLOC_079103	39	-	-	-	-
XLOC_079129	500	GO:0051340_regulation_of_ligase_activity	7.18448e-11	Serum_response_Fb_down	2.01696e-13
XLOC_079175	500	GO:0001775_cell_activation	0.000532344	Resting_panT_cell_CD4+CD8+_GNF	4.5144e-10
XLOC_079186	500	-	-	-	-
XLOC_079283	500	GO:0048468_cell_development	0.010517	CNS_Node1661	4.4616e-13
XLOC_079421	500	GO:0006968_cellular_defense_response	0.0112961	T_NK_Node5808	4.5408e-19
XLOC_079504	32	-	-	-	-
XLOC_079661	500	-	-	Quiescence_heme_cluster2	0.0043032
XLOC_079680	19	-	-	-	-
XLOC_079742	500	-	-	Monocyte_4x_U133plus	0.000111144
XLOC_079787	3	-	-	-	-
XLOC_079796	500	-	-	-	-
XLOC_079819	500	-	-	-	-
XLOC_079839	10	-	-	-	-
XLOC_079881	500	GO:0046649_lymphocyte_activation	3.15511e-06	T_cell	5.0952e-14
XLOC_079896	500	-	-	Resting_panT_cell_CD4+CD8+_GNF	0.0054912
XLOC_079908	1	-	-	-	-
XLOC_079934	341	-	-	Normal_mesenchymal-1_Node1643	0.00050688
XLOC_080140	1	-	-	-	-
XLOC_080226	3	-	-	-	-
XLOC_080308	2	-	-	-	-
XLOC_080310	28	-	-	-	-
XLOC_080342	150	-	-	Monocyte_4x_U133plus	6.336e-26
XLOC_080385	18	-	-	-	-
XLOC_080466	6	-	-	-	-
XLOC_080497	500	-	-	GC_B_cell_U133Plus	8.8176e-15
XLOC_080665	442	GO:0001501_skeletal_system_development	4.50112e-06	Normal_mesenchymal-1_Node1643	1.94304e-29
XLOC_080707	500	-	-	Quiescence_heme_all	0.0006336
XLOC_080743	29	-	-	GC_B_cell_U133Plus	3.3264e-07
XLOC_080744	500	-	-	CNS_Node1661	0.035376
XLOC_080761	500	-	-	-	-
XLOC_080828	216	-	-	Monocyte_4x_U133plus	4.9368e-10
XLOC_080847	39	-	-	-	-
XLOC_080852	500	-	-	-	-
XLOC_080901	500	-	-	-	-
XLOC_081076	500	-	-	GC_T_helper_up4x_Chtanova	7.8144e-07
XLOC_081142	149	-	-	GC_B_cell_U133Plus	6.072e-11
XLOC_081144	500	-	-	-	-
XLOC_081264	331	-	-	-	-
XLOC_081298	500	-	-	-	-
XLOC_081312	393	-	-	GC_B_cell_U133Plus	2.31792e-14
XLOC_081316	500	-	-	GC_B_cell_U133Plus	2.5608e-41
XLOC_081355	500	-	-	CNS_Node1661	5.5176e-08
XLOC_081396	500	-	-	-	-
XLOC_081404	500	-	-	GC_B_cell_U133Plus	8.8176e-15
XLOC_081430	500	-	-	-	-
XLOC_081491	500	-	-	-	-
XLOC_081510	500	-	-	-	-
XLOC_081527	390	GO:0006414_translational_elongation	9.34848e-09	Proliferation_Node1542	0.033264
XLOC_081534	500	-	-	-	-
XLOC_081630	500	-	-	GC_T_helper_up4x_Chtanova	0.0158664
XLOC_081687	12	-	-	-	-
XLOC_081692	1	-	-	-	-
XLOC_081697	3	-	-	-	-
XLOC_081700	3	-	-	-	-
XLOC_081739	146	-	-	-	-
XLOC_081855	4	-	-	-	-
XLOC_081952	1	-	-	-	-
XLOC_081965	500	GO:0048488_synaptic_vesicle_endocytosis	0.0467424	Quiescence_heme_all	0.0090288
XLOC_082025	500	-	-	-	-
XLOC_082030	500	-	-	GC_B_cell_BL_equal_DLBCL	0.0083424
XLOC_082131	3	-	-	-	-
XLOC_082275	500	GO:0006955_immune_response	1.02574e-13	Lymph_node_DLBCL	1.62624e-18
XLOC_082315	500	GO:0034984_cellular_response_to_DNA_damage_stimulus	2.44965e-06	Cell_cycle_Liu	2.772e-27
XLOC_082318	3	-	-	-	-
XLOC_082487	433	GO:0006952_defense_response	7.44416e-08	Monocyte_4x_U133plus	6.7848e-46
XLOC_082709	75	-	-	-	-
XLOC_082764	500	-	-	-	-
XLOC_082801	500	GO:0006952_defense_response	0.000770384	Monocyte_4x_U133plus	4.4352e-86
XLOC_082816	500	-	-	-	-
XLOC_082839	2	-	-	-	-
XLOC_083113	1	-	-	-	-
XLOC_083118	1	-	-	-	-
XLOC_083146	500	-	-	Resting_panT_cell_CD4+CD8+_GNF	0.03696
XLOC_083151	500	-	-	-	-
XLOC_083181	500	-	-	-	-
XLOC_083221	10	-	-	-	-
XLOC_083238	17	-	-	-	-
XLOC_083376	500	-	-	CNS_Node1661	2.772e-05
XLOC_083527	2	-	-	-	-
XLOC_083577	22	-	-	-	-
XLOC_083582	47	-	-	LZ_up_1.2-fold_Victora	0.029832
XLOC_083629	500	GO:0034984_cellular_response_to_DNA_damage_stimulus	0.000549656	Cell_cycle_Liu	3.1152e-14
XLOC_083636	500	GO:0034984_cellular_response_to_DNA_damage_stimulus	3.59224e-07	Cell_cycle_Liu	1.85064e-12
XLOC_083692	1	-	-	-	-
XLOC_083710	10	-	-	-	-
XLOC_083711	12	-	-	GC_B_cell_U133Plus	6.204e-07
XLOC_083743	19	-	-	-	-
XLOC_083752	2	-	-	-	-
XLOC_083754	3	-	-	-	-
XLOC_084289	500	-	-	Myeloma_TACI_high_bone_marrow_plasma_cell_gene	0.02904
XLOC_084301	500	-	-	CNS_Node1661	6.1512e-10
XLOC_084302	3	-	-	-	-
XLOC_084307	428	GO:0051726_regulation_of_cell_cycle	0.00239771	Cell_cycle_Liu	3.564e-15
XLOC_084320	500	-	-	Cell_cycle_Liu	0.0253968
XLOC_084413	500	GO:0051443_positive_regulation_of_ubiquitin-protein_ligase_activity	0.0077904	Proliferation_Node1640	3.3792e-08
XLOC_084425	4	-	-	-	-
XLOC_084591	500	-	-	GC_B_cell_U133Plus	1.2144e-15
XLOC_084646	243	GO:0051436_negative_regulation_of_ubiquitin-protein_ligase_activity_during_mitotic_cell_cycle	0.0197357	-	-
XLOC_084696	500	GO:0006414_translational_elongation	3.52732e-08	PGC-1alpha_overepxression_up	1.58928e-05
XLOC_084697	5	-	-	-	-
XLOC_084706	500	GO:0051249_regulation_of_lymphocyte_activation	0.000766056	Resting_panT_cell_CD4+CD8+_GNF	8.6856e-07
XLOC_084925	375	GO:0022403_cell_cycle_phase	0.00325033	Cell_cycle_Liu	2.32584e-08
XLOC_084926	40	-	-	-	-
XLOC_084927	500	GO:0022610_biological_adhesion	0.00218564	CNS_Node1661	3.7752e-06
XLOC_084928	249	-	-	ABC_gt_GCB_Affy	3.5112e-09
XLOC_084941	500	-	-	-	-
XLOC_084971	1	-	-	-	-
XLOC_085024	500	-	-	Resting_panT_cell_CD4+CD8+_GNF	8.5008e-05
XLOC_085135	86	-	-	-	-
XLOC_085145	336	-	-	Cell_cycle_Cho&Whitfield	2.178e-06
XLOC_085241	500	GO:0051340_regulation_of_ligase_activity	1.082e-09	Serum_response_Fb_down	1.03224e-10
XLOC_085270	500	GO:0000904_cell_morphogenesis_involved_in_differentiation	0.0144122	Monocyte_4x_U133plus	6.9696e-09
XLOC_085331	500	GO:0008284_positive_regulation_of_cell_proliferation	0.0125512	Resting_panT_cell_CD4+CD8+_GNF	6.1248e-09
XLOC_085350	500	-	-	GC_B_cell_U133Plus	4.092e-29
XLOC_085396	104	-	-	-	-
XLOC_085499	10	-	-	-	-
XLOC_085506	500	GO:0022610_biological_adhesion	6.31888e-07	Normal_mesenchymal-1_Node1643	1.1484e-16
XLOC_085525	143	-	-	Pan_B_U133plus	0.0189816
XLOC_085561	14	-	-	-	-
XLOC_085563	500	-	-	GC_B_cell_U133Plus	1.85856e-08
XLOC_085609	76	-	-	-	-
XLOC_085739	26	-	-	-	-
XLOC_085765	26	-	-	-	-
XLOC_085779	500	-	-	Monocyte_4x_U133plus	1.66056e-29
XLOC_085841	500	GO:0006259_DNA_metabolic_process	0.038173	Cell_cycle_Liu	0.00041712
XLOC_085933	500	-	-	-	-
XLOC_085952	500	-	-	-	-
XLOC_086147	500	-	-	Resting_panT_cell_CD4+CD8+_GNF	4.5144e-10
XLOC_086263	17	-	-	-	-
XLOC_086305	500	-	-	-	-
XLOC_086314	500	-	-	-	-
XLOC_086317	500	-	-	-	-
XLOC_086530	500	-	-	-	-
XLOC_086596	8	-	-	-	-
XLOC_086695	500	GO:0006414_translational_elongation	1.82642e-11	-	-
XLOC_086719	7	-	-	-	-
XLOC_086721	500	GO:0006414_translational_elongation	1.36765e-52	Ribosomal_protein	2.55552e-10
XLOC_086729	5	-	-	-	-
XLOC_086761	3	-	-	-	-
XLOC_086769	500	-	-	HIF1alpha_1.5x_Up	0.00070752
XLOC_086783	371	-	-	Normal_mesenchymal-1_Node1643	3.1944e-10
XLOC_086805	91	-	-	GC_B_cell_BLlow_DLBCLhigh	0.000214368
XLOC_086844	48	-	-	-	-
XLOC_086853	500	-	-	HIF1alpha_1.5x_down	4.3824e-08
XLOC_086863	500	-	-	-	-
XLOC_087047	1	-	-	-	-
XLOC_087152	500	GO:0006952_defense_response	1.13826e-12	Monocyte_4x_U133plus	4.224e-35
XLOC_087208	500	GO:0006414_translational_elongation	9.00224e-23	Serum_response_Fb_down	2.01696e-13
XLOC_087244	36	-	-	-	-
XLOC_087364	448	-	-	Myeloma_TACI_high_bone_marrow_plasma_cell_gene	0.000250008
XLOC_087452	27	-	-	-	-
XLOC_087455	500	-	-	-	-
XLOC_087489	5	-	-	-	-
XLOC_087500	201	-	-	GC_B_cell_BL_equal_DLBCL	5.0688e-05
XLOC_087537	4	-	-	-	-
XLOC_087589	500	GO:0000075_cell_cycle_checkpoint	0.00575624	HIF1alpha_1.5x_down	4.3824e-08
XLOC_087590	500	GO:0034984_cellular_response_to_DNA_damage_stimulus	0.00293006	HIF1alpha_1.5x_down	1.43616e-06
XLOC_087927	45	-	-	-	-
XLOC_088006	500	GO:0043062_extracellular_structure_organization	0.00049772	CD40_upregulated_Burkitt_lymphoma	0.0153648
XLOC_088014	119	-	-	CNS_Node1661	2.6136e-05
XLOC_088039	458	-	-	Monocyte_4x_U133plus	1.10352e-06
XLOC_088119	500	-	-	-	-
XLOC_088181	500	GO:0006414_translational_elongation	4.06399e-39	Ribosomal_protein	4.1184e-12
XLOC_088269	21	GO:0009190_cyclic_nucleotide_biosynthetic_process	0.0106902	Monocyte_8x_U133plus	0.0009768
XLOC_088281	500	GO:0051351_positive_regulation_of_ligase_activity	8.2232e-07	PGC-1alpha_overepxression_up	8.5008e-10
XLOC_088329	500	GO:0022610_biological_adhesion	0.00947832	CNS_Node1661	6.0192e-09
XLOC_088371	9	-	-	-	-
XLOC_088387	133	-	-	-	-
XLOC_088510	500	GO:0006952_defense_response	0.012205	Monocyte_4x_U133plus	2.29152e-17
XLOC_088662	454	GO:0006414_translational_elongation	1.61867e-18	GC_B_cell_U133Plus	1.71072e-06
XLOC_088684	4	-	-	-	-
XLOC_088766	435	-	-	-	-
XLOC_088774	500	GO:0051726_regulation_of_cell_cycle	4.0034e-11	Cell_cycle_Liu	2.19648e-28
XLOC_088776	500	-	-	-	-
XLOC_089084	2	-	-	-	-
XLOC_089104	30	-	-	LZ_up_1.2-fold_Victora	0.0076296
XLOC_089117	500	-	-	CNS_Node1661	5.1744e-20
XLOC_089196	500	-	-	GC_B_cell_U133Plus	3.0888e-31
XLOC_089339	109	GO:0000279_M_phase	0.0213803	Cell_cycle_Liu	0.00261096
XLOC_089349	168	-	-	-	-
XLOC_089532	500	GO:0006952_defense_response	0.00314213	Monocyte_8x_U133plus	2.02752e-07
XLOC_089538	500	GO:0043632_modification-dependent_macromolecule_catabolic_process	3.62686e-05	Serum_response_Fb_down	2.16744e-07
XLOC_089561	7	-	-	-	-
XLOC_089630	2	-	-	-	-
XLOC_089866	138	-	-	-	-
XLOC_089885	122	-	-	-	-
XLOC_089892	164	-	-	-	-
XLOC_089974	246	-	-	GC_B_cell_BL_equal_DLBCL	1.254e-07
XLOC_090045	1	-	-	-	-
XLOC_090117	500	GO:0001501_skeletal_system_development	2.39338e-05	Normal_mesenchymal-1_Node1643	7.128e-31
XLOC_090118	500	-	-	GC_B_cell_U133Plus	9.6096e-08
XLOC_090134	93	-	-	-	-
XLOC_090184	500	-	-	GC_B_cell_U133Plus	4.5144e-28
XLOC_090243	500	-	-	Resting_panT_cell_CD4+CD8+_GNF	0.00072336
XLOC_090259	183	GO:0006968_cellular_defense_response	7.27104e-08	Lymph_node_DLBCL	4.224e-11
XLOC_090262	12	-	-	-	-
XLOC_090310	500	-	-	ABC_gt_GCB_Affy	9.5832e-12
XLOC_090316	84	-	-	-	-
XLOC_090400	500	-	-	GC_B_cell_U133Plus	2.25456e-06
XLOC_090464	500	GO:0006955_immune_response	1.02574e-13	Lymph_node_DLBCL	2.10672e-16
XLOC_090540	500	GO:0006952_defense_response	0.0450112	Monocyte_4x_U133plus	3.3792e-23
XLOC_090600	500	-	-	-	-
XLOC_090685	500	GO:0001501_skeletal_system_development	2.77858e-06	Normal_mesenchymal-1_Node1643	4.8576e-22
XLOC_090754	500	GO:0022610_biological_adhesion	3.5706e-06	Normal_mesenchymal-1_Node1643	4.8576e-22
XLOC_090845	500	GO:0006952_defense_response	2.25056e-14	Monocyte_4x_U133plus	3.9336e-47
XLOC_090871	500	-	-	-	-
XLOC_090879	500	GO:0001501_skeletal_system_development	2.99498e-07	Normal_mesenchymal-1_Node1643	2.41296e-26
XLOC_090945	45	-	-	-	-
XLOC_090973	500	GO:0006508_proteolysis	0.000229384	Proliferation_Node1640	0.00068904
XLOC_091063	500	-	-	Resting_panT_cell_CD4+CD8+_GNF	0.03696
XLOC_091133	5	-	-	-	-
XLOC_091134	1	-	-	-	-
XLOC_091156	500	GO:0006952_defense_response	3.9731e-05	Monocyte_4x_U133plus	1.35168e-38
XLOC_091157	490	GO:0006414_translational_elongation	1.69658e-10	-	-
XLOC_091234	447	GO:0000278_mitotic_cell_cycle	5.66968e-06	Serum_response_Fb_down	4.0128e-09
XLOC_091280	73	-	-	Monocyte_4x_U133plus	3.6168e-19
XLOC_091321	500	-	-	GC_B_cell_U133Plus	6.204e-14
XLOC_091975	500	-	-	ABC_gt_GCB_Affy	1.40976e-13
XLOC_091978	429	-	-	ABC_gt_GCB_LC	0.000726
XLOC_092009	500	-	-	GC_B_cell_U133Plus	1.61832e-16
XLOC_092057	500	-	-	CNS_Node1661	0.00118536
XLOC_092099	500	GO:0007049_cell_cycle	1.99954e-12	HIF1alpha_1.5x_down	1.27512e-36
XLOC_092121	103	-	-	-	-
XLOC_092161	500	-	-	-	-
XLOC_092289	500	-	-	-	-
XLOC_092303	3	-	-	-	-
XLOC_092333	154	-	-	GC_B_cell_U133Plus	1.37016e-08
XLOC_092347	500	-	-	GC_B_cell_U133Plus	3.4584e-09
XLOC_092350	3	-	-	-	-
XLOC_092423	500	GO:0031145_anaphase-promoting_complex-dependent_proteasomal_ubiquitin-dependent_protein_catabolic_process	3.52732e-06	STAT3high_ABC_DLBCL_subgroup	0.00127776
XLOC_092435	500	GO:0002443_leukocyte_mediated_immunity	0.0341479	Monocyte_4x_U133plus	6.9696e-09
XLOC_092436	500	GO:0006955_immune_response	1.28542e-14	Lymph_node_DLBCL	2.10672e-16
XLOC_092439	500	GO:0006955_immune_response	1.86104e-09	IFN_PMBC_2x_Up	8.712e-17
XLOC_092459	500	-	-	Proliferation_Node1640	0.04752
XLOC_092463	500	-	-	CNS_Node1661	4.7256e-07
XLOC_092469	2	-	-	-	-
XLOC_092898	500	-	-	Cell_cycle_Liu	0.0253968
XLOC_092926	41	-	-	-	-
XLOC_092984	500	-	-	-	-
XLOC_092991	500	GO:0006414_translational_elongation	1.58838e-37	PGC-1alpha_overepxression_up	8.5008e-10
XLOC_092992	500	GO:0006952_defense_response	1.70956e-06	Monocyte_4x_U133plus	1.15368e-75
XLOC_092993	500	-	-	Glucose_starve_down	0.04224
XLOC_093043	500	-	-	-	-
XLOC_093058	500	-	-	-	-
XLOC_093163	20	-	-	-	-
XLOC_093200	500	-	-	Resting_panT_cell_CD4+CD8+_GNF	0.0054912
XLOC_093332	500	-	-	Germinal_center_Bcell_DLBCL	1.63416e-17
XLOC_093339	438	-	-	GC_B_cell_U133Plus	0.0058872
XLOC_093345	500	-	-	ABC_gt_GCB_LC	1.01112e-06
XLOC_093380	152	-	-	-	-
XLOC_093385	500	GO:0022610_biological_adhesion	0.00218564	Monocyte_4x_U133plus	7.6296e-59
XLOC_093388	18	-	-	-	-
XLOC_093410	3	-	-	-	-
XLOC_093422	500	GO:0006954_inflammatory_response	0.0115125	Lymph_node_DLBCL	1.27776e-32
XLOC_093448	500	GO:0006414_translational_elongation	8.48288e-14	-	-
XLOC_093451	1	-	-	-	-
XLOC_093523	39	-	-	NFkB_bothOCILy3andLy10	0.009372
XLOC_093638	247	-	-	-	-
XLOC_093683	22	-	-	-	-
XLOC_093770	3	-	-	-	-
XLOC_093810	500	-	-	CNS_Node1661	6.1512e-10
XLOC_093811	496	-	-	-	-
XLOC_093825	500	-	-	-	-
XLOC_093891	86	-	-	-	-
XLOC_093971	107	-	-	Germinal_center_Bcell_DLBCL	6.0984e-16
XLOC_094003	6	GO:0007631_feeding_behavior	0.0389087	-	-
XLOC_094021	63	-	-	Myeloma_CD-2_subgroup_up	0.00136224
XLOC_094067	319	-	-	GC_B_cell_U133Plus	3.696e-12
XLOC_094073	500	-	-	GC_B_cell_U133Plus	1.05072e-10
XLOC_094085	92	-	-	-	-
XLOC_094158	11	-	-	-	-
XLOC_094173	17	-	-	-	-
XLOC_094215	6	-	-	-	-
XLOC_094386	500	GO:0046649_lymphocyte_activation	5.23688e-05	GC_T_helper_up4x_Chtanova	5.2536e-16
XLOC_094403	245	-	-	HIF1alpha_1.5x_down	0.003828
XLOC_094404	423	GO:0006414_translational_elongation	1.19453e-11	-	-
XLOC_094410	195	-	-	HRAS_overexpression_4x_up	0.0040128
XLOC_094431	1	-	-	-	-
XLOC_094511	2	-	-	-	-
XLOC_094561	500	-	-	-	-
XLOC_094563	500	-	-	-	-
XLOC_094638	2	-	-	-	-
XLOC_094666	178	-	-	GC_B_cell_U133Plus	0.0026664
XLOC_094694	8	-	-	-	-
XLOC_094698	236	-	-	Monocyte_4x_U133plus	6.4416e-05
XLOC_094709	500	GO:0006952_defense_response	3.14213e-10	Lymph_node_DLBCL	6.7584e-34
XLOC_094769	3	-	-	-	-
XLOC_094771	2	-	-	-	-
XLOC_094777	450	-	-	HRAS_overexpression_4x_up	7.6824e-05
XLOC_094821	3	-	-	-	-
XLOC_094838	500	-	-	GC_B_cell_U133Plus	8.8176e-15
XLOC_094850	13	-	-	-	-
XLOC_094854	2	-	-	-	-
XLOC_094904	1	-	-	-	-
XLOC_094905	6	-	-	-	-
XLOC_094953	500	GO:0006955_immune_response	1.82209e-16	Lymph_node_DLBCL	1.27776e-32
XLOC_094991	500	-	-	Myeloma_TACI_low_plasmablast_gene	0.0054912
XLOC_094995	500	-	-	-	-
XLOC_095010	439	-	-	-	-
XLOC_095091	1	-	-	-	-
XLOC_095142	500	-	-	-	-
XLOC_095170	500	-	-	IRF4_myeloma_induced_Lymphochip	0.00058344
XLOC_095199	19	-	-	Tcell_PIind4x_CsAindependent	0.01848
XLOC_095207	21	-	-	-	-
XLOC_095242	309	-	-	-	-
XLOC_095254	500	-	-	ABC_gt_GCB_Affy	1.58136e-17
XLOC_095287	62	-	-	-	-
XLOC_095341	7	-	-	-	-
XLOC_095369	10	-	-	-	-
XLOC_095382	178	-	-	GC_B_cell_U133Plus	1.11408e-11
XLOC_095422	500	GO:0000279_M_phase	0.000396878	Serum_response_Fb_down	5.2272e-09
XLOC_095430	500	-	-	PMBL_HL_high	4.0656e-08
XLOC_095537	13	-	-	-	-
XLOC_095586	500	-	-	-	-
XLOC_095589	500	-	-	-	-
XLOC_095704	500	GO:0006955_immune_response	2.26354e-06	T_NK_Node5808	4.6992e-15
XLOC_095735	500	-	-	-	-
XLOC_095758	500	-	-	-	-
XLOC_095792	500	-	-	-	-
XLOC_095796	500	GO:0051443_positive_regulation_of_ubiquitin-protein_ligase_activity	8.78584e-05	Serum_response_Fb_down	7.524e-10
XLOC_095802	2	-	-	-	-
XLOC_095808	500	GO:0006955_immune_response	5.97264e-05	IFN_PMBC_2x_Up	1.15104e-14
XLOC_095844	3	-	-	-	-
XLOC_095852	500	-	-	-	-
XLOC_095864	64	-	-	-	-
XLOC_096330	117	-	-	MHC_classII_DLBCL	1.24608e-10
XLOC_096340	500	-	-	-	-
XLOC_096411	15	-	-	-	-
XLOC_096502	3	-	-	-	-
XLOC_096512	500	GO:0051726_regulation_of_cell_cycle	2.20728e-07	Cell_cycle_Liu	5.28e-23
XLOC_096555	500	GO:0007049_cell_cycle	3.07288e-09	Cell_cycle_Liu	3.432e-26
XLOC_096586	12	-	-	-	-
XLOC_096656	2	-	-	-	-
XLOC_096659	500	-	-	-	-
XLOC_096681	500	-	-	Germinal_center_Bcell_DLBCL	0.000167376
XLOC_096727	1	-	-	-	-
XLOC_096753	500	GO:0050801_ion_homeostasis	0.00471752	Monocyte_4x_U133plus	5.5704e-41
XLOC_096814	500	-	-	Dendritic_cell_CD123pos_blood	0.00034584
XLOC_096827	13	-	-	-	-
XLOC_096959	1	-	-	-	-
XLOC_096977	436	-	-	Resting_panT_cell_CD4+CD8+_GNF	1.99056e-06
XLOC_096981	500	-	-	-	-
XLOC_097062	24	-	-	-	-
XLOC_097086	500	-	-	Resting_panT_cell_CD4+CD8+_GNF	0.03696
XLOC_097142	52	-	-	-	-
XLOC_097243	500	-	-	GC_B_cell_U133Plus	1.3068e-35
XLOC_097253	364	GO:0000278_mitotic_cell_cycle	1.08633e-05	Leucine_starve_down	3.8808e-05
XLOC_097255	500	-	-	GC_B_cell_U133Plus	3.6696e-20
XLOC_097260	51	-	-	-	-
XLOC_097267	500	-	-	GC_B_cell_U133Plus	2.7456e-12
XLOC_097289	500	GO:0007167_enzyme_linked_receptor_protein_signaling_pathway	7.87696e-05	KRAS_Up	0.0039072
XLOC_097308	500	-	-	GC_B_cell_U133Plus	1.2144e-15
XLOC_097328	500	GO:0006414_translational_elongation	3.5403e-05	PGC-1alpha_overepxression_up	0.0047784
XLOC_097333	59	-	-	-	-
XLOC_097342	2	-	-	-	-
XLOC_097397	500	-	-	-	-
XLOC_097499	48	-	-	-	-
XLOC_097588	500	-	-	Myc_ChIP_PET_Expr_Down	0.002904
XLOC_097671	225	-	-	Monocyte_4x_U133plus	0.0078672
XLOC_097832	500	GO:0046649_lymphocyte_activation	5.23688e-05	Resting_panT_cell_CD4+CD8+_GNF	6.1776e-15
XLOC_097861	500	-	-	Myc_ChIP_PET_Expr_Down	0.00076032
XLOC_097862	500	GO:0006955_immune_response	2.3804e-19	T_cell	2.8248e-16
XLOC_097942	31	-	-	-	-
XLOC_097953	500	GO:0006952_defense_response	0.00314213	Monocyte_4x_U133plus	1.67376e-57
XLOC_097954	30	-	-	-	-
XLOC_097995	500	GO:0022610_biological_adhesion	0.0388222	CNS_Node1661	4.4616e-13
XLOC_098043	239	-	-	GC_B_cell_U133Plus	5.3064e-05
XLOC_098056	500	GO:0006952_defense_response	6.18904e-08	Monocyte_4x_U133plus	2.15688e-48
XLOC_098167	500	GO:0006955_immune_response	4.09862e-07	Resting_panT_cell_CD4+CD8+_GNF	6.1248e-09
XLOC_098183	2	-	-	-	-
XLOC_098292	392	-	-	Tcell_cytokine_induced_IL4only	0.0133584
XLOC_098334	500	-	-	GC_B_cell_U133Plus	4.752e-07
XLOC_098343	500	GO:0006955_immune_response	5.97264e-05	T_cell	5.7024e-10
XLOC_098524	500	GO:0006952_defense_response	1.89999e-09	Lymph_node_DLBCL	3.0888e-53
XLOC_098526	6	-	-	-	-
XLOC_099258	500	-	-	-	-
XLOC_099330	500	GO:0000279_M_phase	0.000396878	Cell_cycle_Liu	0.0253968
XLOC_099331	500	-	-	HIF1alpha_1.5x_down	0.048576
XLOC_099510	148	-	-	-	-
XLOC_099652	500	GO:0006955_immune_response	1.19453e-05	T_cell	5.0952e-14
XLOC_099678	7	-	-	-	-
XLOC_099763	500	GO:0006259_DNA_metabolic_process	0.038173	Serum_response_Fb_down	7.26e-06
XLOC_099768	500	-	-	GC_B_cell_U133Plus	1.72128e-42
XLOC_099777	3	-	-	-	-
XLOC_099807	500	GO:0006955_immune_response	0.0012984	Monocyte_4x_U133plus	1.45728e-81
XLOC_099841	177	GO:0022610_biological_adhesion	0.0424144	Normal_mesenchymal-1_Node1643	4.1976e-09
XLOC_099892	337	GO:0051443_positive_regulation_of_ubiquitin-protein_ligase_activity	0.0265306	HIF1alpha_1.5x_down	1.95624e-05
XLOC_099995	500	-	-	-	-
XLOC_100013	500	GO:0050878_regulation_of_body_fluid_levels	0.00266605	CNS_Node1661	1.31208e-17
XLOC_100055	113	-	-	-	-
XLOC_100074	3	-	-	-	-
XLOC_100174	500	-	-	-	-
XLOC_100181	500	GO:0042692_muscle_cell_differentiation	0.010517	Germinal_center_Bcell_DLBCL	3.6432e-09
XLOC_100192	11	-	-	-	-
XLOC_100239	500	GO:0007626_locomotory_behavior	0.0437128	HRAS_overexpression_4x_up	3.168e-05
XLOC_100277	29	-	-	-	-
XLOC_100292	49	-	-	-	-
XLOC_100314	13	-	-	-	-
XLOC_100372	500	GO:0051726_regulation_of_cell_cycle	3.94281e-13	Cell_cycle_Liu	4.092e-25
XLOC_100377	500	GO:0006259_DNA_metabolic_process	2.38906e-12	Cell_cycle_Liu	4.7256e-24
XLOC_100394	1	-	-	-	-
XLOC_100474	88	-	-	-	-
XLOC_100480	372	GO:0006414_translational_elongation	1.61867e-23	Proliferation_Node1606	0.00024288
XLOC_100501	499	-	-	-	-
XLOC_100504	500	-	-	-	-
XLOC_100636	81	-	-	-	-
XLOC_100715	500	-	-	-	-
XLOC_100728	500	-	-	-	-
XLOC_100730	500	-	-	-	-
XLOC_100783	500	-	-	-	-
XLOC_100823	500	-	-	-	-
XLOC_100853	500	-	-	-	-
XLOC_100855	500	-	-	-	-
XLOC_100982	15	-	-	-	-
XLOC_100999	500	GO:0001501_skeletal_system_development	2.82618e-09	Normal_mesenchymal-1_Node1643	1.96944e-32
XLOC_101067	2	-	-	-	-
XLOC_101068	1	-	-	-	-
XLOC_101114	473	-	-	-	-
XLOC_101206	2	-	-	-	-
XLOC_101344	500	-	-	-	-
XLOC_101353	500	GO:0043285_biopolymer_catabolic_process	1.86537e-07	Serum_response_Fb_down	1.34904e-11
XLOC_101481	500	-	-	GC_B_cell_U133Plus	2.59776e-18
XLOC_101499	500	-	-	GC_B_cell_U133Plus	4.5144e-28
XLOC_101554	500	-	-	CNS_Node1661	0.035376
XLOC_101635	96	-	-	Serum_response_Fb_down	0.034848
XLOC_101652	195	-	-	-	-
XLOC_101671	376	GO:0006281_DNA_repair	0.0112528	Cell_cycle_Liu	0.00092664
XLOC_101976	74	-	-	-	-
XLOC_101979	500	-	-	-	-
XLOC_102107	500	-	-	Monocyte_4x_U133plus	2.50536e-05
XLOC_102128	500	GO:0006974_response_to_DNA_damage_stimulus	1.18154e-05	Cell_cycle_Liu	6.072e-20
XLOC_102209	19	-	-	-	-
XLOC_102255	95	-	-	GC_B_cell_U133Plus	3.3264e-17
XLOC_102292	500	-	-	GC_B_cell_BLlow_DLBCLhigh	1.38864e-09
XLOC_102360	500	-	-	-	-
XLOC_102434	500	-	-	-	-
XLOC_102470	500	-	-	Cell_cycle_Liu	1.98792e-05
XLOC_102471	16	-	-	-	-
XLOC_102490	211	-	-	Germinal_center_Bcell_DLBCL	5.8344e-05
XLOC_102512	385	-	-	-	-
XLOC_102515	500	GO:0006396_RNA_processing	0.0042977	IRF4_myeloma_induced_Lymphochip	0.00058344
XLOC_102563	500	-	-	-	-
XLOC_102573	81	-	-	GC_B_cell_U133Plus	1.1484e-05
XLOC_102628	105	-	-	LZ_up_1.2-fold_Victora	1.6236e-05
XLOC_102650	500	-	-	-	-
XLOC_102659	500	-	-	Thymic_SP_CD4+Tcell_gt_Thymic_DP_Tcell	0.00052008
XLOC_102665	421	-	-	-	-
XLOC_102707	500	-	-	-	-
XLOC_102737	245	-	-	-	-
XLOC_102767	500	-	-	Resting_panT_cell_CD4+CD8+_GNF	7.6296e-08
XLOC_102783	500	-	-	-	-
XLOC_102785	500	-	-	-	-
XLOC_102865	500	GO:0022610_biological_adhesion	0.0388222	TGFbeta_up_epithelial_large	0.0192984
XLOC_102893	500	GO:0006259_DNA_metabolic_process	0.038173	Serum_response_Fb_down	2.16744e-07
XLOC_102911	117	-	-	Tcell_PIind4x_CsAindependent	0.000236016
XLOC_102930	48	-	-	-	-
XLOC_103039	500	-	-	-	-
XLOC_103052	2	-	-	-	-
XLOC_103059	1	-	-	-	-
XLOC_103164	500	-	-	-	-
XLOC_103206	500	-	-	GC_B_cell_U133Plus	2.08296e-17
XLOC_103233	204	-	-	GC_B_cell_U133Plus	6.6e-06
XLOC_103234	8	-	-	-	-
XLOC_103244	233	-	-	-	-
XLOC_103351	283	-	-	GC_B_cell_U133Plus	2.18592e-14
XLOC_103353	500	-	-	Resting_panT_cell_CD4+CD8+_GNF	0.00072336
XLOC_103701	63	-	-	-	-
XLOC_103705	500	-	-	-	-
XLOC_103763	169	-	-	ABC_gt_GCB_LC	5.0688e-10
XLOC_103879	344	GO:0006414_translational_elongation	1.35899e-14	Proliferation_Node1606	0.00247368
XLOC_104008	500	-	-	-	-
XLOC_104030	500	-	-	-	-
XLOC_104091	500	-	-	-	-
XLOC_104104	500	-	-	-	-
XLOC_104112	500	-	-	-	-
XLOC_104139	500	GO:0022610_biological_adhesion	0.0388222	KRAS_Up	7.4976e-05
XLOC_104180	141	-	-	-	-
XLOC_104258	500	-	-	Resting_panT_cell_CD4+CD8+_GNF	0.0054912
XLOC_104349	59	-	-	-	-
XLOC_104361	22	-	-	-	-
XLOC_104434	258	-	-	-	-
XLOC_104610	500	-	-	-	-
XLOC_104707	500	-	-	Follicular_lymphoma_Immune_Response1	0.033528
XLOC_104757	1	-	-	-	-
XLOC_104821	500	-	-	GC_B_cell_U133Plus	5.0952e-26
XLOC_104984	282	GO:0022610_biological_adhesion	0.000545328	Normal_mesenchymal-1_Node1643	2.9832e-25
XLOC_105244	154	-	-	-	-
XLOC_105377	500	-	-	Resting_panT_cell_CD4+CD8+_GNF	0.03696
XLOC_105644	286	-	-	GC_B_cell_U133Plus	1.40448e-38
XLOC_105645	195	-	-	GC_B_cell_U133Plus	6.0192e-30
XLOC_105677	45	-	-	LZ_up_1.2-fold_Victora	8.976e-08
XLOC_105715	500	GO:0008380_RNA_splicing	1.03872e-07	Serum_response_Fb_down	2.01696e-13
XLOC_105751	500	-	-	-	-
XLOC_105753	3	-	-	-	-
XLOC_105756	500	-	-	-	-
XLOC_105757	260	-	-	-	-
XLOC_105842	500	-	-	-	-
XLOC_105864	500	-	-	HIF1alpha_1.5x_down	3.828e-05
XLOC_105884	500	GO:0034984_cellular_response_to_DNA_damage_stimulus	2.44965e-06	Cell_cycle_Liu	5.7288e-22
XLOC_105890	500	-	-	-	-
XLOC_105902	500	GO:0006952_defense_response	3.00796e-15	Resting_monocyte_GNF	3.2736e-33
XLOC_105926	2	-	-	-	-
XLOC_105930	500	GO:0006954_inflammatory_response	0.000353598	Monocyte_4x_U133plus	1.53912e-53
XLOC_106576	500	GO:0022610_biological_adhesion	9.82456e-05	Monocyte_4x_U133plus	3.432e-22
XLOC_106588	3	-	-	-	-
XLOC_106589	500	-	-	Dendritic_cell_CD123pos_blood	0.0153648
XLOC_106592	500	GO:0006955_immune_response	7.09792e-08	Resting_panT_cell_CD4+CD8+_GNF	1.94304e-12
XLOC_106636	500	-	-	Myc_ChIP_PET_Expr_Down	4.3824e-05
XLOC_106667	500	-	-	IRF4_myeloma_induced_Lymphochip	0.0168696
XLOC_106668	500	-	-	GC_B_cell_U133Plus	4.1976e-13
XLOC_106685	500	-	-	Resting_panT_cell_CD4+CD8+_GNF	8.6856e-07
XLOC_106782	500	GO:0006952_defense_response	3.8952e-16	Monocyte_4x_U133plus	1.15368e-75
XLOC_106926	36	-	-	-	-
XLOC_107144	500	GO:0006952_defense_response	3.00796e-15	Lymph_node_DLBCL	8.1576e-38
XLOC_107460	18	-	-	-	-
XLOC_107520	152	-	-	-	-
XLOC_107637	500	-	-	Myc_ChIP_PET_Expr_Down	0.00076032
XLOC_107643	5	-	-	-	-
XLOC_107668	18	-	-	-	-
XLOC_107692	500	-	-	GC_B_cell_BL_equal_DLBCL	0.0083424
XLOC_107698	500	-	-	Pan_B_U133plus	0.0048576
XLOC_107717	4	-	-	-	-
XLOC_107746	3	-	-	-	-
XLOC_107760	136	GO:0000278_mitotic_cell_cycle	0.000365283	HIF1alpha_1.5x_down	1.0164e-06
XLOC_107785	462	-	-	GC_B_cell_U133Plus	1.7028e-20
XLOC_107786	500	-	-	GC_B_cell_U133Plus	4.1712e-21
XLOC_107810	500	-	-	-	-
XLOC_107890	500	-	-	Monocyte_4x_U133plus	1.18272e-09
XLOC_107906	320	-	-	GC_B_cell_U133Plus	2.40504e-24
XLOC_107972	1	-	-	-	-
XLOC_108023	1	-	-	-	-
XLOC_108112	500	-	-	-	-
XLOC_108123	33	-	-	-	-
XLOC_108188	500	-	-	ABC_gt_GCB_LC	4.5408e-05
XLOC_108234	498	GO:0002443_leukocyte_mediated_immunity	0.0335853	IFN_PMBC_2x_Up	1.02432e-10
XLOC_108307	9	-	-	-	-
XLOC_108311	500	-	-	-	-
XLOC_108365	4	-	-	-	-
XLOC_108403	500	-	-	Monocyte_8x_U133plus	2.8512e-11
XLOC_108482	2	-	-	-	-
XLOC_108561	500	-	-	Proliferation_Node1542	0.00067584
XLOC_108564	500	-	-	-	-
XLOC_108669	500	-	-	Germinal_center_Bcell_DLBCL	8.8176e-12
XLOC_108686	1	-	-	-	-
XLOC_108704	98	-	-	-	-
XLOC_108762	2	-	-	-	-
XLOC_108799	500	-	-	Resting_panT_cell_CD4+CD8+_GNF	6.1248e-09
XLOC_108813	2	-	-	-	-
XLOC_108877	500	-	-	CNS_Node1661	0.0067848
XLOC_108888	33	-	-	XBP1_target_secretory	0.0132264
XLOC_108909	3	-	-	-	-
XLOC_108949	500	GO:0007049_cell_cycle	9.56488e-08	Cell_cycle_Liu	2.4552e-13
XLOC_108958	119	-	-	-	-
XLOC_108964	4	-	-	-	-
XLOC_108974	52	-	-	-	-
XLOC_108994	500	-	-	Pan_B_U133plus	7.2072e-07
XLOC_108995	500	-	-	-	-
XLOC_109033	500	GO:0034984_cellular_response_to_DNA_damage_stimulus	0.0146719	ABC_gt_GCB_Affy	1.40976e-13
XLOC_109034	492	-	-	HIF1alpha_1.5x_down	1.54176e-11
XLOC_109104	500	-	-	GC_B_cell_BLlow_DLBCLhigh	3.696e-15
XLOC_109172	500	GO:0006259_DNA_metabolic_process	4.89064e-06	HIF1alpha_1.5x_down	7.8144e-18
XLOC_109229	500	-	-	-	-
XLOC_109283	500	GO:0022610_biological_adhesion	0.00047608	Follicular_lymphoma_Immune_Response1	3.6432e-12
XLOC_109288	500	GO:0030154_cell_differentiation	0.0196058	Monocyte_4x_U133plus	7.92e-33
XLOC_109350	171	-	-	GC_B_cell_U133Plus	0.0107976
XLOC_109364	351	GO:0007269_neurotransmitter_secretion	0.0165762	Resting_panT_cell_CD4+CD8+_GNF	0.02574
XLOC_109391	500	-	-	Myeloma_TACI_high_bone_marrow_plasma_cell_gene	0.02904
XLOC_109433	500	-	-	GC_B_cell_U133Plus	2.11728e-33
XLOC_109437	500	-	-	Germinal_center_Bcell_DLBCL	6.336e-08
XLOC_109438	27	-	-	GC_B_cell_U133Plus	6.0192e-06
XLOC_109528	460	-	-	GC_B_cell_U133Plus	1.8216e-12
XLOC_109590	37	-	-	-	-
XLOC_109666	500	GO:0051436_negative_regulation_of_ubiquitin-protein_ligase_activity_during_mitotic_cell_cycle	2.70933e-07	PGC-1alpha_overepxression_up	8.5008e-10
XLOC_110120	500	GO:0046649_lymphocyte_activation	5.23688e-05	Resting_panT_cell_CD4+CD8+_GNF	4.5144e-10
XLOC_110158	1	-	-	-	-
XLOC_110163	467	-	-	HIF1alpha_1.5x_Up	2.28096e-07
XLOC_110402	15	-	-	-	-
XLOC_110416	500	-	-	-	-
XLOC_110475	303	-	-	GC_B_cell_U133Plus	4.0656e-05
XLOC_110477	344	-	-	GC_B_cell_U133Plus	1.74504e-06
XLOC_110478	385	-	-	GC_B_cell_BLlow_DLBCLhigh	2.8512e-08
XLOC_110508	500	-	-	-	-
XLOC_110515	217	-	-	GC_B_cell_U133Plus	3.564e-15
XLOC_110550	16	-	-	-	-
XLOC_110551	484	-	-	GC_B_cell_U133Plus	9.8736e-29
XLOC_110556	500	-	-	-	-
XLOC_110594	3	-	-	-	-
XLOC_110596	2	-	-	-	-
XLOC_110601	6	-	-	-	-
XLOC_110636	1	-	-	-	-
XLOC_110659	4	-	-	-	-
XLOC_110740	4	-	-	-	-
XLOC_110749	78	-	-	-	-
XLOC_110773	6	-	-	-	-
XLOC_110782	7	GO:0009405_pathogenesis	0.00536672	MHC_classII_DLBCL	5.9664e-11
XLOC_110788	2	-	-	-	-
XLOC_110856	500	-	-	Pan_B_U133plus	6.204e-08
XLOC_110908	500	-	-	-	-
XLOC_110984	500	-	-	GC_B_cell_U133Plus	4.5144e-28
XLOC_111064	50	-	-	GCB_gt_ABC_LC	0.035112
XLOC_111071	52	-	-	-	-
XLOC_111112	500	-	-	Resting_blood_B_cell_GNF	3.7224e-05
XLOC_111170	2	-	-	-	-
XLOC_111235	253	GO:0000278_mitotic_cell_cycle	3.89953e-06	Cell_cycle_Liu	1.14312e-12
XLOC_111415	500	GO:0046649_lymphocyte_activation	0.000766056	Resting_panT_cell_CD4+CD8+_GNF	1.94304e-12
XLOC_111464	500	-	-	Serum_response_Fb_down	7.26e-06
XLOC_111478	500	GO:0006414_translational_elongation	1.50614e-25	PGC-1alpha_overepxression_up	2.64e-08
XLOC_111523	177	-	-	HRAS_overexpression_2x_down	0.038808
XLOC_111528	500	-	-	Myeloma_PR_subgroup_down	0.0124608
XLOC_111560	500	-	-	Proliferation_Node1640	0.04752
XLOC_111575	500	-	-	ABC_gt_GCB_Affy	9.5832e-12
XLOC_111576	500	-	-	ABC_gt_GCB_Affy	9.5832e-12
XLOC_111636	500	-	-	GC_B_cell_U133Plus	4.092e-29
XLOC_111684	500	-	-	GC_T_helper_up4x_Chtanova	3.7752e-11
XLOC_111739	252	-	-	GC_B_cell_BLhigh_DLBCLlow	0.000228096
XLOC_112214	121	-	-	-	-
XLOC_112277	500	-	-	Resting_panT_cell_CD4+CD8+_GNF	0.00072336
XLOC_112284	500	-	-	GC_B_cell_U133Plus	8.8176e-15
XLOC_112314	500	-	-	-	-
XLOC_112319	500	-	-	Splenic_marginal_zone_Bcell_gt_GC_Bcell	0.0029304
XLOC_112333	500	-	-	-	-
XLOC_112390	500	GO:0022610_biological_adhesion	0.0388222	CNS_Node1661	0.0067848
XLOC_112412	453	-	-	CNS_Node1661	0.0027192
XLOC_112598	234	-	-	GC_B_cell_U133Plus	9.108e-07
XLOC_112600	112	GO:0001501_skeletal_system_development	0.0458768	Normal_mesenchymal-1_Node1643	0.0094776
XLOC_112613	500	-	-	Resting_panT_cell_CD4+CD8+_GNF	9.0288e-06
XLOC_112640	13	-	-	-	-
XLOC_112740	338	-	-	-	-
XLOC_112778	500	-	-	-	-
XLOC_112780	500	-	-	GC_B_cell_U133Plus	3.1416e-19
XLOC_112883	500	-	-	CNS_Node1661	6.1512e-10
XLOC_112910	500	-	-	Monocyte_4x_U133plus	2.1252e-07
XLOC_112927	500	-	-	-	-
XLOC_112948	500	-	-	-	-
XLOC_112997	500	GO:0022610_biological_adhesion	0.00947832	CNS_Node1661	2.772e-05
XLOC_113016	500	-	-	-	-
XLOC_113032	500	-	-	Myeloma_PR_subgroup_down	0.0124608
XLOC_113074	500	-	-	-	-
XLOC_113155	4	-	-	-	-
XLOC_113292	99	-	-	IL10_OCILy3_Up	0.0039336
XLOC_113377	500	GO:0006955_immune_response	0.000286081	Thymic_SP_CD4+Tcell_gt_Thymic_DP_Tcell	7.788e-14
XLOC_113417	500	-	-	ABC_gt_GCB_LC	4.5408e-05
XLOC_113563	500	GO:0006412_translation	0.00193029	-	-
XLOC_113580	11	-	-	-	-
XLOC_113652	500	-	-	-	-
XLOC_113708	67	-	-	-	-
XLOC_113732	165	-	-	-	-
XLOC_113820	500	GO:0006260_DNA_replication	0.000167494	-	-
XLOC_113822	112	-	-	-	-
XLOC_113848	500	GO:0000278_mitotic_cell_cycle	4.58768e-13	HIF1alpha_1.5x_down	7.524e-21
XLOC_113856	500	GO:0043285_biopolymer_catabolic_process	0.00705464	Serum_response_Fb_down	3.4584e-08
XLOC_113859	500	GO:0007059_chromosome_segregation	0.0179612	GC_B_cell_U133Plus	6.204e-14
XLOC_113861	500	GO:0022403_cell_cycle_phase	3.31092e-09	Cell_cycle_Liu	4.092e-25
[truncated: 138 more rows]
