# Supplementary material for: Transcriptome sequencing reveals thousands of novel long non-coding RNAs in B cell lymphoma
Source: Genome Med. 2015 Nov 1;7:110. doi: 10.1186/s13073-015-0230-7 (PMC4628784; doi:10.1186/s13073-015-0230-7)
Supplement: Additional file 9: — DLBCL sample subtype classification. Data showing the classification of the 104 primary DLBCL subtypes as ABC or GCB. (XLSX 37 kb) [file 13073_2015_230_MOESM9_ESM.xlsx]

## Sheet: classification-label.txt
SampleID	SubtypeClassification
SRS010541	ABC
SRS010546	ABC
SRS010547	ABC
SRS010552	ABC
SRS010555	ABC
SRS010556	ABC
SRS010559	ABC
SRS010560	ABC
SRS010561	ABC
SRS010563	ABC
SRS011785	ABC
SRS242071	ABC
SRS242072	ABC
SRS242073	ABC
SRS242082	ABC
SRS242087	ABC
SRS242100	ABC
SRS242105	ABC
SRS242108	ABC
SRS242115	ABC
SRS242118	ABC
SRS242119	ABC
SRS242120	ABC
SRS242124	ABC
SRS242125	ABC
SRS242129	ABC
SRS242133	ABC
SRS242136	ABC
SRS242139	ABC
SRS242147	ABC
SRS242148	ABC
SRS242151	ABC
SRS242153	ABC
SRS242157	ABC
SRS242160	ABC
SRS242098	GCB
SRS010533	GCB
SRS010534	GCB
SRS010535	GCB
SRS010537	GCB
SRS010538	GCB
SRS010539	GCB
SRS010540	GCB
SRS010542	GCB
SRS010543	GCB
SRS010544	GCB
SRS010545	GCB
SRS010548	GCB
SRS010551	GCB
SRS010554	GCB
SRS010562	GCB
SRS242069	GCB
SRS242070	GCB
SRS242074	GCB
SRS242075	GCB
SRS242076	GCB
SRS242077	GCB
SRS242078	GCB
SRS242079	GCB
SRS242080	GCB
SRS242081	GCB
SRS242083	GCB
SRS242084	GCB
SRS242085	GCB
SRS242086	GCB
SRS242088	GCB
SRS242089	GCB
SRS242090	GCB
SRS242091	GCB
SRS242092	GCB
SRS242093	GCB
SRS242095	GCB
SRS242096	GCB
SRS242101	GCB
SRS242102	GCB
SRS242103	GCB
SRS242104	GCB
SRS242106	GCB
SRS242107	GCB
SRS242109	GCB
SRS242110	GCB
SRS242111	GCB
SRS242112	GCB
SRS242113	GCB
SRS242114	GCB
SRS242122	GCB
SRS242126	GCB
SRS242127	GCB
SRS242128	GCB
SRS242130	GCB
SRS242131	GCB
SRS242134	GCB
SRS242135	GCB
SRS242140	GCB
SRS242141	GCB
SRS242142	GCB
SRS242143	GCB
SRS242144	GCB
SRS242145	GCB
SRS242146	GCB
SRS242152	GCB
SRS242154	GCB
SRS242158	GCB
SRS242159	GCB
SRS010536	unclassified
SRS010550	unclassified
SRS010553	unclassified
SRS010557	unclassified
SRS010558	unclassified
SRS242094	unclassified
SRS242097	unclassified
SRS242121	unclassified
SRS242123	unclassified
SRS242132	unclassified
SRS242137	unclassified
SRS242138	unclassified
