# Supplementary material for: Transcriptome sequencing reveals thousands of novel long non-coding RNAs in B cell lymphoma
Source: Genome Med. 2015 Nov 1;7:110. doi: 10.1186/s13073-015-0230-7 (PMC4628784; doi:10.1186/s13073-015-0230-7)
Supplement: Additional file 14: — lncRNAs overlapping and correlated with known datasets. Data showing results for each lncRNA analyzed. Information included for each lncRNA, showing number of isoforms, lncRNA present in cell lines, normal B cell samples, near enriched ChIPSeq peaks, DLBCL super enhancers, PacBio data. Also, lncRNAs significantly co-expressed with known DLBCL target genes such as EZH2, BCL6. (XLSX 170 kb) [file 13073_2015_230_MOESM14_ESM.xlsx]

## Sheet: Sheet1
Table Key 'yes' = expressed/overlap in dataset found ; '-' = no isoforms/no expression/ no overlaps found
Novel LncRNA-id	Isoform Count	Expressed in CellLine	Expressed in Normal B cells	Significant Diff Expression in ABC/GCB	CoExpressed with EZH2	CoExpressed with BCL6	PacBioData Overlap	(Near H3Kme3)	Near SuperEnhancer
XLOC_000059	-	-	-	-	-	-	-	-	-
XLOC_000101	-	yes	yes	-	-	-	-	yes	-
XLOC_000155	5	yes	yes	yes	-	-	-	-	-
XLOC_000157	-	-	-	-	-	-	-	-	-
XLOC_000172	6	-	-	-	-	-	-	-	-
XLOC_000262	2	-	-	yes	-	-	-	-	-
XLOC_000302	9	yes	yes	-	yes	-	yes	-	-
XLOC_000309	-	yes	yes	yes	yes	-	-	-	-
XLOC_000332	-	yes	yes	-	-	-	yes	-	-
XLOC_000350	2	yes	yes	yes	yes	-	-	-	-
XLOC_000369	-	-	-	-	yes	-	-	-	-
XLOC_000384	3	yes	-	-	-	yes	-	yes	-
XLOC_000470	-	yes	-	yes	yes	yes	-	-	-
XLOC_000508	-	-	-	yes	yes	-	-	-	-
XLOC_000516	-	yes	yes	-	-	-	-	-	-
XLOC_000569	-	yes	-	yes	-	yes	-	-	-
XLOC_000571	3	yes	-	yes	-	yes	-	-	-
XLOC_000661	2	yes	yes	-	-	-	-	-	-
XLOC_000755	-	yes	yes	-	-	-	-	-	-
XLOC_000759	-	-	yes	yes	yes	-	-	-	-
XLOC_000767	-	yes	yes	-	-	-	yes	-	-
XLOC_000793	-	yes	-	yes	-	yes	-	-	-
XLOC_000804	-	yes	yes	-	-	-	-	-	-
XLOC_000846	-	yes	-	-	yes	yes	-	-	-
XLOC_000938	-	-	yes	-	-	-	-	-	-
XLOC_000973	-	yes	-	-	-	yes	-	-	-
XLOC_000980	2	-	-	-	-	-	-	yes	-
XLOC_000987	-	-	-	-	-	-	-	-	-
XLOC_000994	2	yes	-	-	-	yes	-	yes	-
XLOC_001011	-	yes	-	-	-	yes	-	yes	-
XLOC_001145	-	-	-	-	-	-	-	-	-
XLOC_001168	-	-	-	-	-	-	-	-	-
XLOC_001176	-	yes	-	-	-	yes	-	-	-
XLOC_001179	6	yes	yes	yes	-	-	-	-	-
XLOC_001188	-	-	-	-	-	-	-	-	-
XLOC_001199	-	yes	-	yes	-	yes	-	-	-
XLOC_001235	-	-	-	yes	yes	-	-	yes	-
XLOC_001251	-	yes	yes	yes	-	-	-	yes	-
XLOC_001253	-	yes	yes	-	yes	-	-	yes	-
XLOC_001317	6	yes	yes	-	-	-	-	yes	-
XLOC_001350	-	yes	yes	yes	yes	-	-	-	-
XLOC_001426	4	yes	yes	-	-	-	-	-	-
XLOC_001457	-	yes	yes	yes	yes	-	-	-	-
XLOC_001538	2	yes	-	-	-	yes	-	-	-
XLOC_001541	-	yes	yes	-	-	-	yes	yes	-
XLOC_001708	6	-	yes	yes	yes	-	-	-	-
XLOC_001782	-	yes	-	yes	-	yes	-	yes	-
XLOC_001822	-	-	yes	-	-	-	-	-	-
XLOC_001829	4	-	yes	yes	-	-	-	-	-
XLOC_001905	2	yes	-	yes	-	yes	-	-	-
XLOC_001937	3	yes	-	yes	yes	yes	yes	yes	-
XLOC_001941	-	-	-	-	-	-	-	yes	-
XLOC_001960	-	-	-	-	-	-	-	-	-
XLOC_001971	-	-	-	yes	yes	-	-	yes	-
XLOC_001998	3	yes	-	-	-	yes	-	yes	-
XLOC_002005	-	-	-	-	-	-	-	-	-
XLOC_002009	3	-	-	-	-	-	-	-	-
XLOC_002075	2	-	-	yes	-	-	-	-	-
XLOC_002081	-	-	-	-	-	-	-	-	-
XLOC_002083	-	-	-	-	-	-	-	-	-
XLOC_002265	3	yes	yes	-	-	-	yes	yes	-
XLOC_002300	-	yes	-	yes	yes	yes	-	-	-
XLOC_002374	-	yes	-	yes	-	yes	-	-	-
XLOC_002386	-	-	-	-	-	-	-	-	-
XLOC_002440	-	yes	yes	-	-	-	-	-	-
XLOC_002487	-	-	-	-	-	-	-	-	-
XLOC_002552	-	yes	-	-	-	yes	-	-	-
XLOC_002697	-	yes	-	yes	-	yes	yes	-	-
XLOC_002727	-	-	-	-	-	-	-	-	-
XLOC_002743	2	yes	-	-	-	yes	-	-	-
XLOC_002744	-	-	-	yes	-	-	-	-	-
XLOC_002766	2	-	-	yes	-	-	-	-	-
XLOC_002769	-	yes	yes	yes	-	-	-	-	-
XLOC_002793	-	yes	yes	-	-	-	-	-	-
XLOC_002857	2	-	-	-	-	-	-	-	-
XLOC_002911	2	-	-	yes	-	-	-	-	-
XLOC_002962	-	yes	yes	-	-	-	-	-	-
XLOC_002980	2	-	-	-	-	-	-	yes	-
XLOC_003061	-	yes	-	yes	-	yes	-	-	-
XLOC_003063	-	yes	yes	yes	-	-	-	-	-
XLOC_003131	2	yes	-	-	-	yes	-	-	-
XLOC_003134	-	yes	yes	-	-	-	-	-	-
XLOC_003439	-	yes	yes	-	yes	-	-	-	-
XLOC_003449	-	-	-	-	-	-	-	-	-
XLOC_003516	2	yes	yes	yes	-	-	-	-	-
XLOC_003878	-	yes	-	-	-	yes	-	-	-
XLOC_003929	5	-	-	yes	yes	-	-	-	-
XLOC_003969	-	-	-	-	-	-	-	-	-
XLOC_003991	2	yes	yes	yes	-	-	-	-	-
XLOC_004218	-	yes	yes	yes	-	-	-	-	-
XLOC_004263	-	yes	yes	yes	-	-	-	-	-
XLOC_004266	-	yes	yes	-	yes	-	-	-	-
XLOC_004268	-	-	yes	-	yes	-	-	-	-
XLOC_004275	-	yes	yes	-	-	-	-	-	-
XLOC_004297	-	yes	yes	-	-	-	-	-	-
XLOC_004334	-	-	-	-	-	-	-	-	-
XLOC_004405	-	yes	yes	yes	-	-	-	-	-
XLOC_004435	-	-	-	-	-	-	-	-	-
XLOC_004444	-	yes	yes	-	-	-	yes	-	-
XLOC_004512	3	yes	-	-	-	yes	yes	-	-
XLOC_004555	3	yes	-	-	-	yes	-	-	-
XLOC_004577	2	-	-	-	-	-	-	-	-
XLOC_004596	-	-	-	-	-	-	-	yes	yes
XLOC_004606	2	yes	yes	-	yes	-	-	yes	-
XLOC_004614	2	yes	-	-	-	yes	-	-	-
XLOC_004635	-	yes	-	-	-	yes	-	-	-
XLOC_004649	3	yes	-	yes	yes	yes	-	-	-
XLOC_004668	3	yes	-	-	yes	yes	-	-	-
XLOC_004683	-	yes	-	-	-	yes	-	-	-
XLOC_004718	4	yes	-	-	-	yes	-	-	-
XLOC_004751	-	yes	yes	-	-	-	-	-	-
XLOC_004757	-	-	-	yes	-	-	-	-	-
XLOC_004795	-	yes	-	yes	-	yes	-	-	-
XLOC_004814	-	yes	-	-	-	yes	-	-	-
XLOC_004922	-	yes	-	-	yes	yes	-	-	-
XLOC_004933	3	yes	yes	yes	-	-	-	-	-
XLOC_004944	-	yes	-	-	-	yes	-	-	-
XLOC_004951	-	-	-	-	-	-	-	-	-
XLOC_005047	-	yes	-	-	yes	yes	-	-	-
XLOC_005060	-	yes	-	-	-	yes	yes	-	-
XLOC_005077	-	yes	yes	-	yes	-	-	yes	-
XLOC_005153	3	yes	yes	-	-	-	-	-	-
XLOC_005190	2	yes	-	-	-	yes	-	-	-
XLOC_005221	-	-	-	-	-	-	-	-	-
XLOC_005297	-	yes	yes	-	yes	-	-	-	-
XLOC_005320	-	-	-	-	-	-	-	-	-
XLOC_005352	-	-	-	-	-	-	-	-	-
XLOC_005399	5	-	-	yes	-	-	-	-	-
XLOC_005404	-	-	-	-	-	-	-	yes	-
XLOC_005420	23	yes	yes	-	yes	-	yes	-	-
XLOC_005431	3	-	-	-	-	-	yes	-	-
XLOC_005432	-	-	-	yes	yes	-	-	-	-
XLOC_005436	-	-	yes	yes	-	-	-	yes	-
XLOC_005440	-	-	-	-	-	-	-	-	-
XLOC_005484	-	yes	-	-	-	yes	-	-	-
XLOC_005503	-	-	-	yes	-	-	yes	-	-
XLOC_005558	-	yes	yes	-	-	-	yes	-	-
XLOC_005571	-	-	-	-	yes	-	-	-	-
XLOC_005614	2	yes	yes	yes	-	-	-	-	-
XLOC_005616	-	yes	yes	yes	yes	-	-	-	-
XLOC_005620	-	-	-	-	-	-	-	-	-
XLOC_005621	-	yes	-	yes	-	yes	-	yes	-
XLOC_005661	-	yes	yes	yes	yes	-	-	yes	-
XLOC_005667	-	yes	-	yes	yes	yes	-	-	-
XLOC_005673	-	yes	-	yes	-	yes	-	-	-
XLOC_005703	2	yes	yes	yes	yes	-	-	-	-
XLOC_005718	-	-	yes	-	-	-	-	-	-
XLOC_005764	6	yes	-	-	-	yes	-	-	-
XLOC_005769	-	-	-	yes	-	-	-	yes	-
XLOC_005821	-	yes	-	yes	yes	yes	-	-	-
XLOC_005828	3	yes	-	-	yes	yes	-	-	-
XLOC_005967	-	yes	-	yes	-	yes	-	-	-
XLOC_006012	-	-	yes	yes	-	-	yes	-	-
XLOC_006038	-	yes	yes	-	-	-	-	-	-
XLOC_006044	-	yes	-	-	yes	yes	-	-	-
XLOC_006046	-	yes	yes	yes	-	-	-	-	-
XLOC_006118	-	yes	-	-	-	yes	-	yes	-
XLOC_006254	-	-	-	-	-	-	-	-	-
XLOC_006285	-	yes	-	yes	-	yes	-	-	-
XLOC_006291	4	yes	yes	yes	-	-	-	-	-
XLOC_006298	2	-	-	-	-	-	-	-	-
XLOC_006316	-	-	-	-	-	-	-	-	-
XLOC_006346	2	yes	-	-	yes	yes	-	-	yes
XLOC_006371	-	-	-	yes	yes	-	-	-	-
XLOC_006412	-	yes	yes	yes	yes	-	-	-	-
XLOC_006431	-	yes	yes	-	yes	-	-	-	-
XLOC_006462	-	yes	-	yes	-	yes	-	-	-
XLOC_006492	3	-	-	yes	-	-	-	-	-
XLOC_006579	-	yes	yes	yes	-	-	-	-	-
XLOC_006692	-	-	-	-	-	-	-	-	-
XLOC_006694	-	-	-	yes	-	-	-	-	-
XLOC_006777	-	-	-	yes	-	-	-	-	-
XLOC_006866	3	yes	yes	yes	-	-	-	-	-
XLOC_007013	2	yes	-	yes	-	yes	yes	-	-
XLOC_007020	2	yes	yes	yes	-	-	-	-	-
XLOC_007022	-	yes	yes	-	-	-	-	-	-
XLOC_007160	-	-	-	yes	-	-	-	-	-
XLOC_007213	-	-	-	yes	-	-	-	-	-
XLOC_007298	-	-	-	-	-	-	-	-	-
XLOC_007328	-	-	-	-	-	-	-	-	-
XLOC_007341	-	-	-	-	-	-	-	-	-
XLOC_007352	2	-	-	yes	yes	-	-	yes	-
XLOC_007391	3	-	yes	yes	-	-	-	yes	-
XLOC_007409	-	-	-	-	-	-	-	yes	-
XLOC_007447	4	yes	yes	-	-	-	-	yes	-
XLOC_007460	-	-	-	-	-	-	-	-	-
XLOC_007465	-	yes	yes	-	-	-	-	-	-
XLOC_007474	-	-	-	yes	-	-	-	-	-
XLOC_007574	2	-	-	-	-	-	-	yes	-
XLOC_007666	-	yes	yes	-	-	-	-	-	-
XLOC_007679	-	yes	yes	-	-	-	yes	yes	-
XLOC_007818	-	yes	-	yes	-	yes	yes	yes	-
XLOC_007834	-	yes	yes	-	-	-	-	-	-
XLOC_007926	-	-	-	yes	-	-	-	-	-
XLOC_007938	-	-	-	-	-	-	-	yes	-
XLOC_007949	-	-	-	-	yes	-	-	-	-
XLOC_008058	2	yes	-	-	yes	yes	-	-	-
XLOC_008062	-	-	-	-	-	-	-	yes	-
XLOC_008161	2	-	-	-	-	-	-	-	-
XLOC_008246	-	yes	-	yes	yes	yes	-	-	-
XLOC_008250	7	yes	-	yes	yes	yes	-	-	-
XLOC_008256	-	yes	-	-	-	yes	-	yes	-
XLOC_008265	-	-	-	-	-	-	-	yes	-
XLOC_008303	-	yes	yes	-	-	-	-	-	-
XLOC_008346	-	yes	-	-	-	yes	-	yes	-
XLOC_008352	2	yes	yes	yes	yes	-	yes	yes	-
XLOC_008367	-	yes	-	-	-	yes	-	-	-
XLOC_008369	-	-	-	-	-	-	-	-	-
XLOC_008395	2	yes	yes	-	yes	-	-	-	-
XLOC_008397	2	yes	-	-	-	yes	-	-	-
XLOC_008405	-	yes	-	-	yes	yes	-	-	-
XLOC_008417	3	yes	-	yes	-	yes	-	yes	-
XLOC_008422	7	yes	-	yes	yes	yes	-	-	-
XLOC_008510	2	-	-	-	-	-	-	yes	-
XLOC_008521	-	-	-	yes	-	-	-	-	-
XLOC_008703	2	-	yes	-	-	-	-	-	-
XLOC_008711	8	yes	yes	yes	-	-	yes	-	-
XLOC_008713	3	yes	-	-	-	yes	yes	-	-
XLOC_008765	3	yes	yes	yes	-	-	-	-	-
XLOC_008906	-	yes	yes	-	-	-	-	-	-
XLOC_008941	-	-	-	-	-	-	-	-	-
XLOC_009032	-	-	-	-	-	-	-	yes	-
XLOC_009046	-	yes	-	yes	-	yes	-	-	-
XLOC_009065	-	-	-	-	-	-	-	-	-
XLOC_009124	-	yes	-	-	-	yes	-	yes	-
XLOC_009129	2	yes	-	-	-	yes	-	-	-
XLOC_009460	-	yes	-	-	-	yes	-	-	-
XLOC_009498	2	yes	yes	-	yes	-	-	-	-
XLOC_009517	-	-	yes	-	-	-	-	yes	-
XLOC_009518	-	-	-	-	-	-	-	-	-
XLOC_009617	-	yes	-	-	-	yes	-	-	-
XLOC_009656	-	yes	-	-	-	yes	-	-	-
XLOC_009657	-	yes	-	yes	-	yes	yes	-	-
XLOC_009729	-	yes	yes	-	-	-	-	-	-
XLOC_009766	-	-	-	-	-	-	-	-	-
XLOC_009776	-	yes	yes	-	-	-	-	-	-
XLOC_009817	-	-	yes	-	-	-	-	-	-
XLOC_009887	5	yes	yes	yes	-	-	yes	-	-
XLOC_009892	2	yes	yes	yes	yes	-	-	yes	-
XLOC_009926	-	yes	-	-	yes	yes	-	-	-
XLOC_009937	-	-	-	yes	yes	-	-	-	-
XLOC_010005	-	yes	yes	yes	-	-	-	-	-
XLOC_010073	7	yes	-	yes	-	yes	-	-	-
XLOC_010081	2	yes	-	yes	-	yes	-	-	-
XLOC_010145	-	-	-	-	-	-	-	-	-
XLOC_010151	-	-	-	-	yes	-	-	yes	-
XLOC_010209	3	yes	yes	-	yes	-	-	-	-
XLOC_010226	-	yes	-	-	-	yes	-	-	-
XLOC_010247	-	-	yes	-	yes	-	-	-	-
XLOC_010261	-	-	-	-	-	-	-	-	-
XLOC_010291	2	yes	-	yes	-	yes	-	-	-
XLOC_010317	-	-	-	yes	-	-	-	-	-
XLOC_010361	-	yes	-	-	yes	yes	-	yes	-
XLOC_010363	2	yes	yes	yes	-	-	-	-	-
XLOC_010378	-	yes	-	-	-	yes	-	yes	-
XLOC_010383	-	yes	-	-	yes	yes	-	-	-
XLOC_010405	-	-	-	-	-	-	-	-	-
XLOC_010412	-	-	-	-	-	-	-	-	-
XLOC_010478	2	yes	-	-	-	yes	-	-	-
XLOC_010482	-	yes	-	yes	yes	yes	-	-	-
XLOC_010484	6	yes	yes	-	yes	-	-	yes	-
XLOC_010508	-	yes	-	yes	-	yes	-	yes	-
XLOC_010552	-	-	-	-	-	-	-	-	-
XLOC_010604	12	yes	yes	-	-	-	-	yes	-
XLOC_010656	2	-	yes	yes	-	-	-	-	-
XLOC_010669	-	-	-	-	-	-	-	-	-
XLOC_010676	-	-	-	yes	yes	-	-	-	-
XLOC_010677	-	-	-	yes	yes	-	-	-	-
XLOC_010701	-	yes	-	-	yes	yes	-	yes	-
XLOC_010718	2	-	-	-	-	-	-	-	-
XLOC_010732	-	yes	-	-	yes	yes	yes	-	-
XLOC_010906	-	yes	-	-	-	yes	-	-	-
XLOC_010916	-	yes	yes	-	-	-	-	-	-
XLOC_010925	-	yes	-	-	-	yes	-	-	-
XLOC_010997	-	-	yes	-	-	-	-	-	-
XLOC_011001	-	yes	-	-	-	yes	-	-	-
XLOC_011010	5	yes	-	yes	yes	yes	-	-	-
XLOC_011058	2	yes	yes	yes	-	-	-	-	-
XLOC_011060	-	-	-	-	-	-	-	-	-
XLOC_011069	2	yes	yes	yes	yes	-	yes	-	-
XLOC_011134	3	-	-	-	-	-	-	-	-
XLOC_011168	-	-	-	-	-	-	-	-	-
XLOC_011205	2	-	-	-	-	-	-	yes	-
XLOC_011217	-	-	-	yes	-	-	-	-	-
XLOC_011230	4	yes	yes	-	yes	-	-	-	-
XLOC_011231	-	yes	yes	-	yes	-	-	-	-
XLOC_011236	-	-	yes	yes	-	-	-	-	-
XLOC_011240	2	yes	yes	yes	yes	-	yes	-	-
XLOC_011244	-	-	yes	yes	-	-	-	yes	-
XLOC_011293	-	-	-	yes	yes	-	-	-	-
XLOC_011329	-	-	-	-	-	-	-	-	-
XLOC_011346	-	yes	-	-	-	yes	-	-	-
XLOC_011383	-	yes	yes	-	-	-	yes	yes	-
XLOC_011509	8	-	yes	-	yes	-	-	-	-
XLOC_011520	-	yes	-	-	-	yes	-	-	-
XLOC_011572	-	yes	-	yes	-	yes	-	yes	-
XLOC_011577	-	-	-	-	-	-	-	-	-
XLOC_011599	-	-	-	-	yes	-	-	-	-
XLOC_011602	-	-	-	-	yes	-	-	-	-
XLOC_011609	-	yes	-	-	-	yes	-	-	-
XLOC_011611	4	yes	yes	yes	-	-	-	-	-
XLOC_011625	-	yes	-	-	-	yes	-	-	-
XLOC_011628	-	yes	-	-	-	yes	-	-	-
XLOC_011629	-	yes	yes	-	-	-	-	-	-
XLOC_011727	-	yes	-	-	yes	yes	-	yes	-
XLOC_011744	3	yes	-	yes	-	yes	-	-	-
XLOC_011758	4	-	yes	yes	-	-	-	-	-
XLOC_011767	3	yes	yes	yes	-	-	yes	-	-
XLOC_011770	-	-	-	-	-	-	-	-	-
XLOC_011782	-	yes	-	-	-	yes	-	-	-
XLOC_011867	-	yes	yes	-	-	-	-	-	-
XLOC_011889	2	yes	yes	-	yes	-	-	yes	-
XLOC_012845	5	yes	-	-	-	yes	-	-	-
XLOC_012858	-	-	-	yes	-	-	-	-	-
XLOC_012900	-	-	-	-	-	-	-	-	-
XLOC_012932	-	yes	yes	yes	yes	-	-	-	-
XLOC_012978	-	-	-	-	-	-	-	-	-
XLOC_013003	4	yes	yes	-	-	-	yes	-	-
XLOC_013005	3	-	-	-	-	-	-	-	-
XLOC_013009	9	yes	yes	yes	yes	-	-	-	-
XLOC_013027	-	yes	yes	-	-	-	yes	-	-
XLOC_013045	-	yes	-	yes	-	yes	-	-	-
XLOC_013046	-	-	-	yes	-	-	-	yes	-
XLOC_013056	-	-	-	-	-	-	-	-	-
XLOC_013211	-	-	-	yes	-	-	-	-	-
XLOC_013224	2	-	-	-	-	-	-	-	-
XLOC_013230	-	yes	yes	yes	yes	-	-	yes	-
XLOC_013275	9	yes	yes	yes	yes	-	-	yes	-
XLOC_013283	2	yes	-	yes	-	yes	yes	yes	-
XLOC_013291	-	yes	yes	-	-	-	-	-	-
XLOC_013321	-	yes	-	yes	-	yes	-	-	-
XLOC_013373	3	yes	yes	yes	yes	-	-	-	-
XLOC_013450	-	-	-	-	-	-	-	-	-
XLOC_013474	-	-	-	-	-	-	-	-	-
XLOC_013483	-	-	-	-	-	-	-	-	-
XLOC_013505	-	yes	yes	-	-	-	-	-	-
XLOC_013527	-	yes	yes	-	-	-	-	-	-
XLOC_013546	-	yes	yes	yes	yes	-	yes	yes	-
XLOC_013561	-	yes	yes	-	-	-	-	yes	-
XLOC_013569	-	yes	yes	-	-	-	-	-	-
XLOC_013686	3	-	-	-	yes	-	-	yes	-
XLOC_013687	-	-	-	yes	yes	-	-	-	-
XLOC_013715	2	-	yes	yes	-	-	-	-	-
XLOC_013749	-	yes	yes	-	-	-	-	-	-
XLOC_013773	-	yes	-	yes	-	yes	-	-	-
XLOC_013787	-	-	-	-	-	-	-	-	-
XLOC_013810	-	yes	yes	-	yes	-	yes	yes	-
XLOC_013820	-	-	-	-	yes	-	-	-	-
XLOC_013856	2	yes	yes	yes	yes	-	-	-	-
XLOC_013859	-	-	-	yes	yes	-	-	-	-
XLOC_013933	-	-	-	-	yes	-	-	-	-
XLOC_013996	-	-	-	yes	-	-	-	-	-
XLOC_014032	2	yes	yes	yes	yes	-	yes	-	-
XLOC_014062	-	yes	yes	-	-	-	-	-	-
XLOC_014110	2	yes	-	-	-	yes	-	-	-
XLOC_014136	-	-	-	-	-	-	-	yes	-
XLOC_014227	-	-	-	-	-	-	-	-	-
XLOC_014243	-	-	-	yes	yes	-	-	-	-
XLOC_014273	-	-	-	yes	-	-	-	-	-
XLOC_014277	2	yes	yes	yes	-	-	-	-	-
XLOC_014284	-	-	-	yes	yes	-	-	-	-
XLOC_014306	2	yes	yes	-	-	-	-	-	-
XLOC_014383	6	yes	yes	-	-	-	yes	-	-
XLOC_014394	-	-	-	-	-	-	-	-	-
XLOC_014401	-	-	-	yes	-	-	-	-	-
XLOC_014474	-	yes	-	-	yes	yes	-	-	-
XLOC_014545	2	-	yes	-	-	-	-	-	-
XLOC_014568	-	yes	yes	-	-	-	yes	-	-
XLOC_014576	6	yes	yes	-	yes	-	yes	-	-
XLOC_014621	-	yes	yes	yes	yes	-	-	yes	-
XLOC_014633	-	yes	-	-	-	yes	-	-	-
XLOC_014636	5	yes	yes	-	-	-	-	-	-
XLOC_014717	-	-	-	-	-	-	-	-	-
XLOC_014734	3	yes	yes	-	yes	-	-	-	-
XLOC_014738	3	yes	yes	yes	-	-	yes	yes	-
XLOC_014746	4	yes	-	yes	yes	yes	yes	yes	-
XLOC_014760	2	yes	-	-	-	yes	-	-	-
XLOC_014761	2	yes	-	-	-	yes	-	-	-
XLOC_014765	2	yes	yes	-	yes	-	-	-	-
XLOC_014780	-	yes	-	-	-	yes	yes	-	-
XLOC_014817	2	-	-	yes	yes	-	-	-	-
XLOC_014834	-	yes	-	-	-	yes	-	-	-
XLOC_014876	-	yes	yes	-	yes	-	yes	-	-
XLOC_014880	-	yes	-	-	yes	yes	yes	-	-
XLOC_014882	-	yes	-	-	yes	yes	-	-	-
XLOC_014884	3	yes	yes	-	-	-	-	-	-
XLOC_014900	-	yes	-	-	-	yes	-	-	-
XLOC_015022	-	-	-	-	yes	-	-	-	-
XLOC_015031	-	-	-	-	-	-	-	-	-
XLOC_015058	-	-	-	-	yes	-	-	-	-
XLOC_015063	-	-	-	yes	-	-	-	-	-
XLOC_015155	-	yes	-	-	-	yes	-	-	-
XLOC_015230	-	-	-	-	-	-	-	-	-
XLOC_015238	4	-	-	yes	-	-	-	-	-
XLOC_015246	-	-	-	-	-	-	-	-	-
XLOC_015286	2	-	-	-	yes	-	-	-	-
XLOC_015379	-	-	-	yes	-	-	-	yes	-
XLOC_015385	3	-	-	-	yes	-	-	yes	-
XLOC_015420	8	yes	yes	yes	-	-	yes	-	-
XLOC_015586	-	yes	-	-	-	yes	-	-	-
XLOC_015709	3	yes	yes	-	-	-	-	-	-
XLOC_015771	-	yes	-	-	-	yes	-	-	-
XLOC_015797	-	yes	-	yes	yes	yes	-	-	-
XLOC_015799	3	yes	yes	yes	yes	-	-	-	-
XLOC_015813	-	yes	-	-	-	yes	-	-	-
XLOC_015822	2	-	-	-	-	-	-	yes	-
XLOC_015860	3	yes	-	-	yes	yes	-	-	-
XLOC_015879	-	-	-	-	-	-	-	-	-
XLOC_015881	-	-	-	-	-	-	-	-	-
XLOC_015891	3	-	-	-	-	-	-	-	-
XLOC_015895	-	-	yes	-	-	-	-	-	-
XLOC_015926	-	yes	-	-	-	yes	-	-	-
XLOC_015987	-	yes	-	-	-	yes	-	yes	-
XLOC_016000	-	-	-	-	-	-	-	-	-
XLOC_016105	-	yes	yes	-	-	-	-	-	-
XLOC_016107	-	yes	yes	-	yes	-	-	-	-
XLOC_016207	-	-	-	-	-	-	-	-	-
XLOC_016265	2	-	-	yes	yes	-	-	-	-
XLOC_016332	-	yes	-	-	-	yes	-	-	-
XLOC_016372	-	yes	-	-	-	yes	yes	-	-
XLOC_016425	2	-	-	yes	-	-	-	-	-
XLOC_016526	-	-	-	-	-	-	-	-	-
XLOC_016704	2	yes	-	-	-	yes	yes	-	-
XLOC_016774	3	yes	-	yes	yes	yes	-	-	-
XLOC_016796	3	yes	yes	yes	-	-	-	-	-
XLOC_016804	2	yes	-	-	yes	yes	-	-	-
XLOC_016845	3	yes	-	-	yes	yes	-	-	-
XLOC_016878	-	yes	-	-	-	yes	-	-	-
XLOC_016900	-	-	-	-	yes	-	-	-	-
XLOC_016920	-	-	yes	yes	-	-	-	-	-
XLOC_016991	-	-	-	-	-	-	-	-	-
XLOC_016998	-	-	yes	yes	-	-	-	-	-
XLOC_017077	-	yes	-	-	yes	yes	-	-	-
XLOC_017153	-	yes	yes	-	-	-	-	-	-
XLOC_017208	-	-	-	-	-	-	-	-	-
XLOC_017217	-	-	-	-	yes	-	-	-	-
XLOC_017251	2	yes	-	yes	-	yes	-	-	-
XLOC_017258	-	yes	-	-	yes	yes	-	-	-
XLOC_017281	-	yes	-	-	-	yes	-	-	-
XLOC_017363	-	-	-	-	-	-	-	-	-
XLOC_017371	-	yes	-	yes	-	yes	yes	-	-
XLOC_017438	-	yes	-	-	-	yes	-	yes	-
XLOC_017494	5	-	-	yes	-	-	-	-	-
XLOC_017554	2	yes	-	yes	-	yes	-	-	-
XLOC_017608	-	yes	-	-	-	yes	-	-	-
XLOC_018132	3	yes	yes	-	-	-	-	-	-
XLOC_018203	2	-	-	-	-	-	-	-	-
XLOC_018204	-	yes	yes	-	yes	-	-	-	-
XLOC_018248	4	yes	-	yes	-	yes	-	-	-
XLOC_018408	5	yes	yes	yes	-	-	-	yes	-
XLOC_018553	-	yes	-	-	-	yes	-	-	-
XLOC_018586	2	yes	-	yes	yes	yes	-	-	-
XLOC_018596	-	-	-	yes	-	-	-	-	-
XLOC_018600	-	-	-	-	-	-	-	-	-
XLOC_018670	3	yes	yes	yes	-	-	-	-	-
XLOC_018683	2	-	-	-	-	-	-	-	-
XLOC_018787	10	yes	yes	yes	yes	-	-	-	-
XLOC_018800	2	yes	yes	-	-	-	yes	-	-
XLOC_018806	2	yes	yes	-	-	-	yes	-	-
XLOC_018853	-	-	-	-	yes	-	-	-	-
XLOC_018871	-	yes	-	-	-	yes	-	-	-
XLOC_019095	-	yes	yes	-	-	-	yes	-	-
XLOC_019200	-	yes	yes	yes	-	-	-	-	-
XLOC_019263	-	yes	-	-	yes	yes	-	yes	-
XLOC_019270	-	yes	-	yes	-	yes	-	yes	-
XLOC_019278	-	yes	yes	-	-	-	yes	-	-
XLOC_019302	2	yes	yes	-	-	-	-	-	-
XLOC_019439	2	-	-	-	yes	-	-	yes	-
XLOC_019451	-	yes	yes	yes	-	-	-	-	-
XLOC_019456	2	yes	yes	yes	-	-	-	-	-
XLOC_019494	2	yes	-	-	-	yes	-	-	-
XLOC_019515	-	yes	-	yes	yes	yes	-	yes	-
XLOC_019752	-	-	-	-	-	-	-	yes	-
XLOC_019811	-	yes	yes	-	-	-	yes	yes	-
XLOC_019886	2	yes	-	-	yes	yes	-	-	-
XLOC_019949	-	-	-	yes	yes	-	yes	-	-
XLOC_020000	3	-	-	-	-	-	-	-	-
XLOC_020198	3	-	-	yes	-	-	yes	yes	-
XLOC_020201	2	-	-	yes	-	-	-	yes	-
XLOC_020225	-	yes	-	-	-	yes	-	-	-
XLOC_020229	-	yes	yes	-	-	-	-	-	-
XLOC_020262	-	-	-	-	-	-	-	-	-
XLOC_020271	2	yes	yes	yes	-	-	-	-	-
XLOC_020278	-	yes	-	yes	yes	yes	-	yes	-
XLOC_020308	3	yes	-	-	-	yes	-	-	-
XLOC_020330	-	-	-	-	yes	-	-	-	-
XLOC_020334	-	-	-	yes	-	-	-	-	-
XLOC_020339	-	yes	-	yes	-	yes	-	-	-
XLOC_020343	-	-	yes	yes	-	-	-	-	-
XLOC_020376	-	yes	-	-	yes	yes	-	-	-
XLOC_020427	-	yes	yes	yes	yes	-	-	-	-
XLOC_020468	3	yes	yes	yes	yes	-	-	-	-
XLOC_020474	-	yes	-	yes	-	yes	-	yes	-
XLOC_020538	2	-	-	-	yes	-	-	-	-
XLOC_020578	3	-	-	-	-	-	-	-	-
XLOC_020667	-	-	-	-	-	-	-	-	-
XLOC_020756	-	-	-	-	-	-	-	-	-
XLOC_020840	-	-	yes	yes	-	-	-	-	-
XLOC_020874	3	yes	yes	yes	yes	-	-	-	-
XLOC_020893	-	-	-	-	-	-	yes	-	-
XLOC_020895	2	-	yes	yes	-	-	-	-	-
XLOC_020963	3	yes	yes	-	-	-	-	-	-
XLOC_020965	-	yes	yes	-	-	-	-	-	-
XLOC_020969	3	yes	yes	yes	yes	-	-	yes	-
XLOC_021443	-	yes	yes	-	yes	-	-	yes	-
XLOC_021500	-	yes	yes	-	-	-	-	-	-
XLOC_021676	-	yes	yes	-	yes	-	-	-	-
XLOC_021782	-	yes	yes	yes	-	-	-	-	-
XLOC_021866	-	yes	-	-	-	yes	-	-	-
XLOC_021913	-	-	-	yes	-	-	-	-	-
XLOC_021921	-	yes	yes	yes	yes	-	-	-	-
XLOC_021923	-	yes	-	yes	-	yes	-	yes	-
XLOC_021935	2	-	-	yes	yes	-	-	-	-
XLOC_022094	-	yes	yes	-	yes	-	-	-	-
XLOC_022243	-	-	-	-	-	-	-	yes	-
XLOC_022267	-	yes	-	-	-	yes	-	-	-
XLOC_022499	-	-	-	yes	yes	-	-	-	-
XLOC_022507	2	yes	yes	-	yes	-	-	-	-
XLOC_022510	2	-	-	yes	yes	-	yes	-	-
XLOC_022523	-	yes	-	yes	-	yes	-	-	-
XLOC_022565	-	-	-	-	-	-	-	-	-
XLOC_022571	-	yes	yes	-	yes	-	-	-	-
XLOC_022629	-	-	-	yes	yes	-	-	yes	-
XLOC_022630	-	-	-	-	yes	-	-	yes	-
XLOC_022660	-	yes	-	-	yes	yes	-	-	-
XLOC_022854	-	yes	-	yes	-	yes	-	-	-
XLOC_022855	-	yes	-	yes	-	yes	-	-	-
XLOC_022925	-	yes	-	-	-	yes	-	-	-
XLOC_022953	2	yes	-	-	yes	yes	yes	-	-
XLOC_022959	-	yes	-	yes	-	yes	-	-	-
XLOC_022991	-	-	-	yes	-	-	-	-	-
XLOC_023003	-	yes	-	-	-	yes	yes	-	-
XLOC_023044	7	yes	yes	yes	yes	-	yes	-	-
XLOC_023098	3	yes	yes	yes	-	-	-	-	-
XLOC_023135	-	yes	yes	-	yes	-	-	-	-
XLOC_023171	-	-	-	yes	yes	-	-	-	-
XLOC_023203	-	-	-	yes	-	-	-	-	-
XLOC_023779	-	yes	-	-	-	yes	-	yes	-
XLOC_023856	5	yes	yes	yes	yes	-	-	yes	-
XLOC_023957	-	yes	yes	-	-	-	-	-	-
XLOC_024123	-	yes	yes	-	yes	-	-	-	-
XLOC_024216	2	-	-	-	-	-	-	-	-
XLOC_024230	-	yes	-	-	-	yes	-	-	-
XLOC_024300	-	yes	-	yes	-	yes	-	-	-
XLOC_024314	2	yes	yes	yes	-	-	-	-	-
XLOC_024322	-	yes	yes	-	-	-	-	-	-
XLOC_024337	-	yes	yes	yes	-	-	yes	yes	-
XLOC_024338	5	yes	-	-	yes	yes	-	yes	-
XLOC_024345	-	-	-	-	-	-	-	-	-
XLOC_024409	-	-	yes	yes	yes	-	-	-	-
XLOC_024411	-	yes	-	-	-	yes	-	-	-
XLOC_024484	-	-	-	-	yes	-	-	-	-
XLOC_024490	-	-	-	-	yes	-	-	-	-
XLOC_024496	-	-	-	-	-	-	-	-	-
XLOC_024618	-	-	-	yes	-	-	-	yes	-
XLOC_024628	-	-	yes	yes	yes	-	-	-	-
XLOC_024635	-	-	yes	yes	yes	-	-	-	-
XLOC_024642	-	-	-	yes	-	-	-	yes	-
XLOC_024659	-	-	-	yes	-	-	-	-	-
XLOC_024765	4	yes	-	yes	-	yes	-	yes	-
XLOC_024896	-	yes	yes	yes	-	-	-	-	-
XLOC_024931	3	yes	yes	-	-	-	yes	-	-
XLOC_025001	-	yes	-	yes	-	yes	-	yes	-
XLOC_025124	-	yes	-	-	-	yes	-	-	-
XLOC_025137	-	yes	yes	-	yes	-	-	-	-
XLOC_025207	-	-	-	-	-	-	-	-	-
XLOC_025216	-	-	-	-	-	-	-	-	-
XLOC_025263	3	yes	yes	-	-	-	-	-	-
XLOC_025355	-	-	yes	-	-	-	-	-	-
XLOC_025357	2	-	-	yes	yes	-	-	-	-
XLOC_025358	-	-	-	-	-	-	-	-	-
XLOC_025413	-	-	-	-	-	-	-	-	-
XLOC_025425	-	-	-	-	-	-	-	-	-
XLOC_025442	-	yes	-	yes	-	yes	-	-	-
XLOC_025470	3	yes	yes	yes	-	-	-	yes	-
XLOC_025494	-	-	-	yes	-	-	-	-	-
XLOC_025500	-	-	yes	-	-	-	-	-	-
XLOC_025511	-	yes	yes	yes	-	-	yes	-	-
XLOC_025548	-	yes	yes	-	-	-	yes	yes	-
XLOC_025561	3	yes	yes	yes	-	-	-	-	-
XLOC_025563	-	yes	yes	yes	-	-	-	-	-
XLOC_025604	-	-	-	-	-	-	-	-	-
XLOC_025610	-	yes	yes	-	yes	-	-	-	-
XLOC_025738	-	yes	yes	-	-	-	-	-	-
XLOC_025739	-	yes	yes	yes	-	-	-	-	-
XLOC_025857	-	-	-	yes	-	-	yes	-	-
XLOC_025872	-	-	-	-	-	-	-	-	-
XLOC_025986	3	-	-	-	-	-	-	-	-
XLOC_025987	-	-	-	-	-	-	-	-	-
XLOC_026075	-	yes	-	-	-	yes	-	-	-
XLOC_026175	-	-	-	yes	-	-	-	-	-
XLOC_026178	2	yes	yes	yes	-	-	-	-	-
XLOC_026196	6	-	-	yes	-	-	-	-	-
XLOC_026242	-	-	-	yes	yes	-	-	-	-
XLOC_026268	-	yes	yes	-	-	-	yes	-	-
XLOC_026272	-	yes	-	-	-	yes	-	-	-
XLOC_026540	8	-	-	yes	yes	-	-	yes	-
XLOC_026570	-	yes	-	yes	-	yes	-	yes	-
XLOC_026753	-	-	-	-	-	-	-	-	-
XLOC_026769	2	yes	-	-	yes	yes	-	-	-
XLOC_026771	-	yes	-	-	yes	yes	-	-	-
XLOC_026773	-	-	-	-	yes	-	-	-	-
XLOC_026944	-	yes	-	yes	yes	yes	-	-	-
XLOC_026985	-	yes	-	-	-	yes	yes	-	-
XLOC_027085	-	yes	-	yes	-	yes	-	-	-
XLOC_027099	-	yes	-	yes	-	yes	-	-	-
XLOC_027113	-	yes	yes	yes	yes	-	-	-	-
XLOC_027120	-	yes	yes	-	yes	-	-	-	-
XLOC_027197	-	-	-	-	-	-	-	-	-
XLOC_027286	-	-	-	yes	-	-	-	-	-
XLOC_027324	-	-	-	-	-	-	yes	-	-
XLOC_027367	6	yes	yes	yes	yes	-	-	-	-
XLOC_027386	-	-	-	-	-	-	-	yes	-
XLOC_027540	2	yes	yes	-	-	-	-	-	-
XLOC_027542	-	-	yes	yes	yes	-	-	-	-
XLOC_027570	-	yes	-	yes	-	yes	-	-	-
XLOC_027654	-	yes	yes	-	-	-	-	-	-
XLOC_027667	-	-	-	-	-	-	-	-	-
XLOC_027797	-	yes	-	-	yes	yes	-	-	-
XLOC_027866	-	yes	-	-	-	yes	-	-	-
XLOC_027908	3	yes	-	yes	-	yes	-	yes	-
XLOC_028006	-	yes	yes	-	-	-	-	-	-
XLOC_028148	3	yes	-	-	-	yes	-	yes	-
XLOC_028162	-	yes	yes	-	-	-	-	-	-
XLOC_028165	-	yes	-	-	yes	yes	-	-	-
XLOC_028242	-	-	-	-	-	-	-	-	-
XLOC_028244	-	yes	yes	-	-	-	-	-	-
XLOC_028251	-	-	-	-	-	-	-	-	-
XLOC_028323	2	-	-	-	-	-	-	-	-
XLOC_028328	-	yes	-	yes	-	yes	-	-	-
XLOC_028335	2	yes	-	-	yes	yes	-	-	-
XLOC_028463	2	yes	-	-	-	yes	-	-	-
XLOC_028507	-	yes	-	-	-	yes	-	yes	-
XLOC_028509	-	-	yes	yes	yes	-	-	yes	-
XLOC_028635	-	-	-	-	-	-	-	-	-
XLOC_028650	-	-	-	-	-	-	-	-	-
XLOC_028727	-	-	-	-	-	-	-	-	-
XLOC_028736	-	-	-	-	-	-	-	-	yes
XLOC_028741	-	-	-	yes	yes	-	-	-	-
XLOC_028821	-	-	-	yes	yes	-	-	-	-
XLOC_028878	-	-	yes	yes	-	-	-	-	-
XLOC_028882	-	-	-	yes	yes	-	-	-	-
XLOC_028897	-	yes	-	-	-	yes	-	-	-
XLOC_028901	2	-	yes	yes	-	-	-	-	-
XLOC_028929	2	yes	yes	-	yes	-	-	-	-
XLOC_028931	-	-	yes	-	yes	-	-	-	-
XLOC_028932	-	yes	-	yes	-	yes	-	-	-
XLOC_029433	4	yes	yes	yes	yes	-	yes	yes	-
XLOC_029490	-	yes	-	-	yes	yes	yes	yes	-
XLOC_029504	-	-	-	yes	-	-	-	-	-
XLOC_029505	-	yes	-	yes	-	yes	-	yes	-
XLOC_029555	-	yes	yes	-	yes	-	yes	-	-
XLOC_029588	-	yes	-	-	-	yes	-	-	-
XLOC_029612	2	yes	yes	-	-	-	yes	-	-
XLOC_029613	-	-	-	yes	-	-	-	yes	-
XLOC_029632	-	yes	yes	yes	-	-	yes	yes	-
XLOC_029696	-	yes	yes	-	yes	-	yes	yes	-
XLOC_029701	2	yes	yes	-	yes	-	-	-	-
XLOC_029822	4	yes	-	yes	-	yes	-	-	-
XLOC_029865	-	-	-	yes	-	-	-	-	-
XLOC_029879	-	yes	yes	-	-	-	-	-	-
XLOC_029932	-	-	-	-	-	-	-	yes	-
XLOC_030081	-	-	-	-	-	-	-	-	-
XLOC_030091	-	-	-	-	-	-	-	-	-
XLOC_030096	-	-	-	yes	-	-	-	-	-
XLOC_030127	3	yes	-	-	-	yes	-	-	-
XLOC_030138	-	-	-	-	yes	-	-	-	-
XLOC_030192	-	-	yes	-	yes	-	-	-	-
XLOC_030193	-	-	-	-	yes	-	-	-	-
XLOC_030221	-	-	-	yes	-	-	yes	-	-
XLOC_030241	2	yes	-	yes	-	yes	-	-	-
XLOC_030252	-	-	-	-	-	-	-	-	-
XLOC_030264	2	-	yes	-	-	-	-	-	-
XLOC_030270	-	-	-	-	-	-	-	-	-
XLOC_030292	2	yes	-	-	-	yes	-	-	-
XLOC_030366	-	yes	-	-	-	yes	-	-	-
XLOC_030369	-	-	yes	-	yes	-	-	-	-
XLOC_030409	-	yes	-	-	-	yes	-	-	-
XLOC_030413	-	yes	yes	-	-	-	-	-	-
XLOC_030431	-	-	-	-	-	-	-	-	-
XLOC_030438	-	yes	-	-	-	yes	-	-	-
XLOC_030454	2	yes	-	-	-	yes	-	-	-
XLOC_030466	-	-	-	yes	-	-	-	-	-
XLOC_030468	-	yes	-	-	-	yes	-	-	-
XLOC_030470	2	-	-	-	-	-	-	yes	-
XLOC_030477	2	-	-	yes	-	-	-	-	-
XLOC_030479	8	yes	yes	-	-	-	yes	yes	-
XLOC_030481	-	-	-	-	-	-	-	-	-
XLOC_030503	-	-	-	-	-	-	-	-	-
XLOC_030509	2	yes	-	yes	-	yes	-	-	-
XLOC_030524	-	yes	-	-	-	yes	-	-	-
XLOC_030536	-	yes	-	-	-	yes	-	-	-
XLOC_030540	-	yes	yes	-	yes	-	-	-	-
XLOC_030546	2	yes	-	-	-	yes	-	yes	-
XLOC_030560	2	yes	yes	-	-	-	-	yes	-
XLOC_030561	-	yes	-	-	yes	yes	-	yes	-
XLOC_030573	-	yes	-	-	-	yes	-	-	-
XLOC_030586	-	yes	yes	-	yes	-	-	-	-
XLOC_030590	-	-	-	-	-	-	-	-	-
XLOC_030619	2	-	-	-	yes	-	-	-	-
XLOC_030656	2	yes	yes	yes	yes	-	-	-	-
XLOC_030662	2	yes	-	-	-	yes	-	-	-
XLOC_030672	-	-	-	-	-	-	-	-	-
XLOC_030687	-	yes	-	-	-	yes	-	-	-
XLOC_030718	-	yes	-	yes	yes	yes	-	-	-
XLOC_030759	-	-	yes	yes	-	-	-	-	-
XLOC_030760	-	yes	-	yes	-	yes	-	-	-
XLOC_030781	-	yes	yes	-	-	-	-	-	-
XLOC_030807	-	-	-	-	yes	-	-	-	-
XLOC_030808	2	-	yes	yes	-	-	-	-	-
XLOC_030809	-	yes	yes	-	-	-	-	-	-
XLOC_030844	2	-	-	yes	yes	-	-	-	-
XLOC_030898	-	yes	-	yes	yes	yes	-	-	-
XLOC_030899	2	yes	yes	-	-	-	-	-	-
XLOC_030902	5	yes	yes	-	yes	-	-	-	-
XLOC_030951	2	-	-	-	yes	-	-	-	-
XLOC_030953	15	yes	yes	-	-	-	-	-	-
XLOC_031030	-	-	-	-	-	-	-	-	-
XLOC_031041	-	-	-	yes	-	-	-	-	-
XLOC_031104	-	yes	-	yes	-	yes	-	-	-
XLOC_031116	3	-	-	-	-	-	-	-	-
XLOC_031162	2	yes	yes	-	-	-	-	yes	-
XLOC_031168	2	yes	yes	-	-	-	-	-	-
XLOC_031264	2	-	-	-	-	-	-	yes	-
XLOC_031328	-	-	-	-	-	-	-	-	-
XLOC_031339	-	yes	-	-	yes	yes	-	-	-
XLOC_031391	-	-	yes	yes	-	-	-	-	-
XLOC_031425	3	yes	-	-	-	yes	-	-	-
XLOC_031435	-	yes	-	-	-	yes	-	-	-
XLOC_031436	-	yes	-	yes	-	yes	-	-	-
XLOC_031477	2	yes	-	yes	yes	yes	yes	-	-
XLOC_031512	11	yes	yes	yes	-	-	-	-	-
XLOC_031521	-	-	-	-	-	-	-	-	-
XLOC_031533	4	-	-	-	-	-	-	-	-
XLOC_031544	-	yes	yes	-	yes	-	-	-	-
XLOC_031621	3	-	-	yes	-	-	-	yes	-
XLOC_031646	-	-	-	yes	yes	-	-	-	-
XLOC_031657	-	yes	-	yes	-	yes	-	yes	-
XLOC_031687	-	-	-	-	-	-	-	-	-
XLOC_031696	-	yes	-	-	-	yes	-	-	-
XLOC_031717	2	yes	yes	yes	yes	-	-	-	-
XLOC_031718	-	yes	-	-	yes	yes	-	-	-
XLOC_032021	-	-	-	-	-	-	-	-	-
XLOC_032178	2	-	-	-	-	-	-	-	-
XLOC_032243	-	yes	-	-	-	yes	-	-	-
XLOC_032260	-	-	-	-	-	-	-	yes	yes
XLOC_032392	-	yes	-	-	-	yes	-	-	-
XLOC_032396	-	yes	-	yes	-	yes	-	-	-
XLOC_032400	-	yes	-	-	-	yes	-	-	-
XLOC_032401	-	yes	-	-	-	yes	-	-	-
XLOC_032441	2	yes	-	-	-	yes	-	-	-
XLOC_032606	-	-	-	-	-	-	-	-	-
XLOC_032631	-	yes	-	-	-	yes	-	-	-
XLOC_032702	3	yes	-	yes	-	yes	-	yes	-
XLOC_032752	-	yes	yes	yes	-	-	yes	-	-
XLOC_032753	-	-	yes	-	yes	-	-	-	-
XLOC_032758	-	yes	yes	-	-	-	-	-	-
XLOC_032860	-	-	-	yes	yes	-	-	-	-
XLOC_032933	-	yes	-	-	-	yes	-	-	-
XLOC_033002	5	-	yes	yes	-	-	yes	-	-
XLOC_033087	2	yes	-	yes	-	yes	-	-	-
XLOC_033101	2	yes	-	-	yes	yes	-	-	-
XLOC_033173	-	yes	-	-	yes	yes	-	-	-
XLOC_033201	-	-	-	-	-	-	-	-	-
XLOC_033219	-	yes	-	-	-	yes	-	-	-
XLOC_033254	-	yes	yes	-	-	-	-	-	-
XLOC_033269	-	-	-	yes	-	-	-	-	-
XLOC_033283	-	yes	yes	-	yes	-	-	-	-
XLOC_033288	4	yes	-	-	yes	yes	yes	-	-
XLOC_033303	-	-	-	-	-	-	-	-	-
XLOC_033318	4	-	-	-	yes	-	-	-	-
XLOC_033367	2	yes	yes	yes	yes	-	-	-	-
XLOC_033383	-	yes	yes	yes	yes	-	yes	-	-
XLOC_033389	-	-	-	-	-	-	-	yes	-
XLOC_033407	-	yes	yes	-	yes	-	-	-	-
XLOC_033427	-	-	-	yes	-	-	-	-	-
XLOC_033607	-	-	-	yes	-	-	-	-	-
XLOC_033641	2	-	-	-	yes	-	-	-	-
XLOC_033782	3	-	-	-	-	-	-	-	-
XLOC_033823	-	yes	-	yes	yes	yes	-	-	-
XLOC_033858	-	yes	-	-	-	yes	-	yes	yes
XLOC_033886	-	-	-	-	-	-	-	-	-
XLOC_033929	-	yes	yes	-	-	-	yes	-	-
XLOC_033969	-	yes	yes	-	yes	-	-	-	-
XLOC_034034	2	yes	yes	yes	yes	-	-	-	-
XLOC_034035	-	yes	yes	yes	yes	-	-	-	-
XLOC_034038	-	-	-	-	-	-	-	-	-
XLOC_034051	-	yes	-	-	-	yes	-	-	-
XLOC_034067	-	-	-	-	-	-	-	yes	-
XLOC_034071	-	yes	-	-	-	yes	-	-	-
XLOC_034089	-	-	yes	yes	yes	-	-	-	-
XLOC_034119	-	yes	yes	yes	yes	-	-	-	-
XLOC_034347	-	yes	-	-	-	yes	-	-	-
XLOC_034431	-	-	-	yes	yes	-	-	-	-
XLOC_034471	-	-	yes	yes	yes	-	-	-	-
XLOC_034494	-	-	-	-	-	-	-	-	-
XLOC_034558	2	yes	-	yes	-	yes	-	-	-
XLOC_034666	3	yes	-	yes	-	yes	-	-	-
XLOC_034777	-	-	-	-	-	-	-	-	-
XLOC_034787	-	-	-	yes	-	-	-	-	-
XLOC_034794	2	-	-	-	-	-	-	-	-
XLOC_034834	-	-	-	-	-	-	-	yes	-
XLOC_034842	2	yes	yes	yes	-	-	-	-	-
XLOC_035043	-	yes	-	yes	yes	yes	-	-	-
XLOC_035055	3	-	-	yes	-	-	-	yes	-
XLOC_035445	-	yes	-	yes	-	yes	-	yes	-
XLOC_035466	-	yes	yes	-	yes	-	-	-	-
XLOC_035482	2	-	-	-	yes	-	-	-	-
XLOC_035583	8	yes	yes	yes	-	-	-	-	-
XLOC_035639	-	yes	yes	-	-	-	yes	-	-
XLOC_035690	3	yes	-	-	-	yes	-	-	-
XLOC_035745	-	yes	-	-	yes	yes	-	-	-
XLOC_035852	-	yes	yes	yes	-	-	-	yes	-
XLOC_036118	-	yes	-	yes	yes	yes	yes	-	-
XLOC_036135	-	yes	-	yes	yes	yes	yes	-	-
XLOC_036144	-	-	-	-	yes	-	-	-	-
XLOC_036229	-	-	-	-	-	-	-	-	-
XLOC_036234	2	yes	-	-	-	yes	-	-	-
XLOC_036238	-	yes	yes	-	-	-	-	-	-
XLOC_036282	2	yes	-	-	-	yes	-	-	-
XLOC_036310	-	yes	-	-	-	yes	-	yes	-
XLOC_036431	-	-	-	-	-	-	-	-	-
XLOC_036448	-	yes	yes	yes	yes	-	yes	-	-
XLOC_036659	-	-	-	-	yes	-	-	-	-
XLOC_036660	-	-	-	-	-	-	-	-	-
XLOC_036838	-	-	-	yes	-	-	-	-	-
XLOC_036884	-	yes	yes	yes	-	-	-	-	-
XLOC_036885	2	yes	yes	yes	-	-	-	-	-
XLOC_036929	-	yes	yes	-	-	-	-	-	-
XLOC_036961	-	-	-	yes	-	-	-	-	-
XLOC_036962	-	-	-	yes	-	-	-	-	-
XLOC_036984	-	yes	yes	-	-	-	-	-	-
XLOC_037351	2	yes	yes	-	-	-	-	-	-
XLOC_037358	-	-	-	-	-	-	yes	-	-
XLOC_037481	-	-	-	-	-	-	-	-	-
XLOC_037485	-	-	yes	-	-	-	-	-	-
XLOC_037486	-	yes	yes	-	yes	-	-	-	-
XLOC_037498	4	-	-	yes	yes	-	-	-	-
XLOC_037954	-	-	-	-	-	-	-	yes	-
XLOC_037988	2	yes	-	-	yes	yes	-	-	-
XLOC_038391	-	yes	yes	-	-	-	-	-	-
XLOC_038617	5	-	-	-	-	-	-	-	-
XLOC_038659	-	yes	yes	yes	yes	-	-	-	-
XLOC_038895	-	yes	-	-	-	yes	-	-	-
XLOC_038911	-	yes	yes	-	yes	-	-	-	-
XLOC_039015	-	yes	yes	yes	yes	-	-	-	-
XLOC_039036	-	-	yes	yes	yes	-	-	-	-
XLOC_039098	-	yes	yes	-	yes	-	-	yes	-
XLOC_039156	-	-	-	yes	-	-	-	-	-
XLOC_039218	-	-	-	yes	-	-	-	-	-
XLOC_039272	-	-	yes	yes	-	-	-	-	-
XLOC_039634	-	yes	-	-	-	yes	-	yes	-
XLOC_039715	2	yes	yes	-	-	-	-	-	-
XLOC_039724	-	-	-	-	-	-	-	-	-
XLOC_039725	3	yes	yes	yes	yes	-	-	-	-
XLOC_039734	2	yes	yes	yes	yes	-	yes	-	-
XLOC_039776	-	yes	-	-	-	yes	-	-	-
XLOC_039793	-	yes	yes	yes	-	-	yes	-	-
XLOC_039796	-	yes	yes	yes	yes	-	yes	-	-
XLOC_039801	-	yes	-	yes	-	yes	-	yes	-
XLOC_039804	-	yes	yes	-	-	-	-	-	-
XLOC_040021	3	yes	yes	-	-	-	yes	yes	-
XLOC_040064	2	-	-	yes	-	-	-	-	-
XLOC_040073	-	-	yes	yes	-	-	-	-	-
XLOC_040086	-	yes	yes	yes	-	-	-	-	-
XLOC_040106	-	-	-	-	yes	-	-	-	-
XLOC_040155	-	yes	yes	yes	yes	-	-	-	-
XLOC_040470	2	yes	-	yes	yes	yes	-	-	-
XLOC_040554	-	yes	-	-	-	yes	-	yes	-
XLOC_040594	2	-	yes	yes	yes	-	yes	-	-
XLOC_040708	2	yes	-	yes	-	yes	-	-	-
XLOC_040860	-	yes	yes	yes	yes	-	-	-	-
XLOC_040976	-	yes	-	yes	-	yes	yes	-	-
XLOC_041037	-	yes	-	-	-	yes	-	-	-
XLOC_041090	-	yes	-	yes	yes	yes	-	-	-
XLOC_041105	2	yes	yes	yes	-	-	yes	-	-
XLOC_041108	-	yes	yes	yes	yes	-	yes	-	-
XLOC_041460	3	yes	yes	yes	yes	-	-	-	-
XLOC_041477	-	yes	-	yes	yes	yes	-	-	-
XLOC_041543	-	yes	yes	-	-	-	yes	-	-
XLOC_041545	-	yes	yes	-	-	-	-	-	-
XLOC_041590	-	-	-	-	yes	-	-	-	-
XLOC_041601	-	-	yes	yes	yes	-	yes	-	-
XLOC_041605	-	-	yes	yes	yes	-	-	-	-
XLOC_041743	-	yes	-	yes	-	yes	-	-	-
XLOC_041794	-	yes	-	-	-	yes	-	-	-
XLOC_041822	2	yes	yes	-	-	-	-	-	-
XLOC_041944	-	yes	yes	yes	-	-	-	-	-
XLOC_041994	-	yes	yes	-	-	-	-	yes	-
XLOC_042047	-	yes	yes	-	yes	-	-	yes	-
XLOC_042121	-	-	-	-	-	-	-	-	-
XLOC_042212	-	yes	yes	yes	yes	-	-	yes	-
XLOC_042224	-	yes	yes	-	-	-	-	-	-
XLOC_042311	-	-	yes	yes	-	-	-	-	-
XLOC_042390	-	yes	yes	-	-	-	yes	yes	-
XLOC_042434	-	yes	yes	-	-	-	yes	yes	-
XLOC_042476	-	yes	yes	-	-	-	-	-	-
XLOC_042542	-	yes	-	yes	-	yes	yes	yes	-
XLOC_042600	-	-	-	yes	yes	-	-	yes	-
XLOC_042610	4	yes	yes	-	-	-	yes	yes	-
XLOC_042764	-	yes	yes	-	-	-	-	-	-
XLOC_042843	-	yes	yes	yes	yes	-	-	-	-
XLOC_042844	-	yes	yes	yes	-	-	-	-	-
XLOC_043004	-	yes	yes	yes	yes	-	-	-	-
XLOC_043058	-	yes	-	yes	-	yes	-	-	-
XLOC_043140	-	yes	yes	-	-	-	-	-	-
XLOC_043166	-	yes	yes	yes	-	-	-	yes	-
XLOC_043311	-	-	yes	yes	yes	-	-	-	-
XLOC_043549	-	yes	-	yes	-	yes	-	-	-
XLOC_043561	-	yes	yes	-	-	-	-	-	-
XLOC_043808	-	yes	yes	-	-	-	-	-	-
XLOC_043908	-	yes	yes	-	-	-	-	-	-
XLOC_043942	-	yes	yes	-	-	-	yes	yes	-
XLOC_044094	2	yes	yes	yes	-	-	yes	yes	-
XLOC_044166	-	yes	yes	yes	yes	-	-	-	-
XLOC_044514	-	-	yes	yes	-	-	-	-	-
XLOC_044517	-	yes	-	yes	yes	yes	-	-	-
XLOC_044584	-	-	-	-	-	-	-	-	-
XLOC_044585	11	yes	yes	yes	-	-	yes	-	-
XLOC_044593	-	yes	yes	yes	-	-	yes	-	-
XLOC_044596	-	yes	-	yes	-	yes	-	-	-
XLOC_044653	-	yes	yes	-	-	-	-	-	-
XLOC_044668	-	-	yes	-	yes	-	-	-	-
XLOC_044700	-	yes	yes	yes	-	-	-	-	-
XLOC_045328	-	-	-	-	yes	-	-	yes	-
XLOC_045340	-	yes	-	-	-	yes	-	-	-
XLOC_045354	2	-	yes	yes	-	-	yes	-	-
XLOC_045360	3	yes	yes	-	-	-	-	-	-
XLOC_045438	-	yes	-	-	-	yes	-	-	-
XLOC_045504	-	yes	yes	yes	-	-	-	-	-
XLOC_045532	-	-	-	-	yes	-	-	-	-
XLOC_045597	2	yes	-	yes	yes	yes	-	-	-
XLOC_045601	2	-	-	yes	yes	-	-	-	-
XLOC_045616	-	-	-	-	-	-	-	-	-
XLOC_045659	2	-	-	-	-	-	-	-	-
XLOC_045777	-	yes	-	yes	yes	yes	yes	-	-
XLOC_045827	-	yes	yes	-	-	-	-	-	-
XLOC_045885	-	yes	-	-	-	yes	-	-	-
XLOC_045928	-	yes	yes	yes	yes	-	-	-	-
XLOC_045981	-	yes	yes	yes	-	-	-	-	-
XLOC_046096	-	-	-	-	-	-	-	-	-
XLOC_046098	-	yes	-	yes	-	yes	-	-	-
XLOC_046109	2	yes	yes	yes	-	-	-	-	-
XLOC_046116	2	yes	yes	yes	yes	-	-	-	-
XLOC_046276	-	yes	-	-	-	yes	-	-	-
XLOC_046277	-	yes	-	yes	-	yes	-	-	-
XLOC_046302	-	-	-	-	-	-	-	yes	-
XLOC_046308	3	-	-	-	-	-	-	-	-
XLOC_046325	-	yes	yes	-	-	-	-	yes	-
XLOC_046336	2	yes	-	-	-	yes	yes	yes	-
XLOC_046350	2	yes	-	-	-	yes	-	-	-
XLOC_046376	-	-	-	-	-	-	-	yes	-
XLOC_046472	-	yes	yes	-	-	-	-	-	-
XLOC_046480	-	-	-	-	-	-	-	-	-
XLOC_046517	-	yes	-	-	-	yes	-	-	-
XLOC_046536	-	yes	yes	-	yes	-	-	-	-
XLOC_046537	2	yes	-	yes	-	yes	-	-	-
XLOC_046548	10	yes	yes	-	-	-	-	yes	-
XLOC_046590	-	-	-	-	-	-	-	-	-
XLOC_046640	-	yes	-	-	-	yes	-	-	-
XLOC_046705	2	yes	-	-	-	yes	-	-	-
XLOC_046709	-	yes	-	-	-	yes	-	-	-
XLOC_046711	-	-	-	-	-	-	-	-	-
XLOC_046776	-	yes	-	yes	-	yes	-	-	-
XLOC_046810	2	yes	-	-	-	yes	-	yes	-
XLOC_046989	-	yes	yes	yes	yes	-	-	-	-
XLOC_047059	-	yes	yes	yes	yes	-	-	-	-
XLOC_047164	-	-	yes	-	yes	-	-	-	-
XLOC_047280	-	-	-	-	yes	-	-	yes	-
XLOC_047364	-	-	-	-	-	-	-	yes	-
XLOC_047533	-	yes	yes	yes	yes	-	-	-	-
XLOC_047764	2	yes	yes	-	yes	-	-	-	-
XLOC_047823	2	yes	yes	-	-	-	-	-	-
XLOC_048110	-	yes	yes	-	-	-	-	yes	-
XLOC_048111	2	yes	yes	yes	-	-	-	-	-
XLOC_048248	-	-	-	-	-	-	-	-	-
XLOC_048249	-	yes	yes	yes	yes	-	yes	-	-
XLOC_048537	3	yes	yes	yes	-	-	-	-	-
XLOC_048931	-	yes	yes	-	-	-	yes	-	-
XLOC_049088	-	yes	yes	-	-	-	-	-	-
XLOC_049339	-	yes	yes	yes	yes	-	-	-	-
XLOC_049377	-	yes	yes	yes	-	-	-	-	-
XLOC_049412	-	yes	yes	-	-	-	-	-	-
XLOC_049532	-	yes	yes	-	-	-	-	-	-
XLOC_049606	-	-	-	-	-	-	-	-	-
XLOC_049676	-	-	-	-	-	-	-	-	-
XLOC_049706	2	yes	-	yes	-	yes	-	-	-
XLOC_049766	-	-	-	-	-	-	-	yes	-
XLOC_049768	-	yes	yes	yes	yes	-	-	-	-
XLOC_049871	3	yes	-	-	-	yes	-	-	-
XLOC_049995	-	yes	yes	-	-	-	-	-	-
XLOC_050046	-	yes	yes	yes	-	-	-	-	-
XLOC_050063	-	yes	yes	yes	yes	-	-	yes	-
XLOC_050370	-	-	-	-	-	-	-	yes	-
XLOC_050371	-	yes	-	-	-	yes	yes	-	-
XLOC_050481	-	yes	yes	yes	-	-	-	yes	-
XLOC_050581	-	yes	-	yes	-	yes	-	-	-
XLOC_051232	-	-	-	-	-	-	-	-	-
XLOC_051243	-	yes	-	yes	-	yes	-	-	-
XLOC_051246	5	yes	yes	yes	-	-	-	-	-
XLOC_051252	2	-	yes	yes	-	-	-	-	-
XLOC_051282	3	-	-	yes	yes	-	-	-	-
XLOC_051320	-	yes	-	-	-	yes	-	-	-
XLOC_051331	-	-	-	-	-	-	-	-	-
XLOC_051355	3	-	-	-	-	-	-	-	-
XLOC_051360	2	yes	-	yes	-	yes	-	-	-
XLOC_051392	-	yes	-	yes	-	yes	-	-	-
XLOC_051405	-	-	-	-	-	-	-	yes	-
XLOC_051446	-	-	-	-	-	-	-	yes	-
XLOC_051447	-	-	-	-	-	-	-	yes	-
XLOC_051459	-	yes	yes	-	yes	-	-	yes	-
XLOC_051592	-	yes	-	yes	-	yes	-	-	yes
XLOC_051645	2	yes	yes	-	-	-	yes	-	-
XLOC_051651	-	-	-	-	-	-	-	-	-
XLOC_051655	-	-	-	-	-	-	-	-	-
XLOC_051693	2	yes	-	-	-	yes	-	-	-
XLOC_051932	-	-	-	-	-	-	-	-	-
XLOC_051935	-	-	-	-	-	-	-	-	-
XLOC_051962	-	yes	-	yes	-	yes	-	-	-
XLOC_052000	2	yes	yes	-	-	-	-	-	-
XLOC_052029	2	yes	-	yes	yes	yes	-	yes	-
XLOC_052115	-	-	yes	-	-	-	yes	-	-
XLOC_052124	-	-	-	yes	-	-	-	-	-
XLOC_052132	-	-	-	-	-	-	-	-	-
XLOC_052198	-	yes	-	-	-	yes	-	-	-
XLOC_052201	-	-	-	-	-	-	-	-	-
XLOC_052215	-	-	yes	-	yes	-	-	-	-
XLOC_052302	-	yes	yes	-	-	-	yes	-	-
XLOC_052318	2	yes	-	-	-	yes	-	-	-
XLOC_052414	3	-	yes	-	-	-	-	-	-
XLOC_052524	-	-	-	-	-	-	-	-	-
XLOC_052527	-	yes	-	-	-	yes	-	-	-
XLOC_052541	2	-	-	yes	yes	-	-	-	-
XLOC_052562	2	-	-	yes	yes	-	-	-	-
XLOC_052566	-	-	-	yes	yes	-	-	-	-
XLOC_052640	3	yes	-	-	-	yes	-	yes	-
XLOC_052646	-	-	-	-	-	-	-	yes	-
XLOC_052658	-	yes	yes	yes	yes	-	yes	-	-
XLOC_052675	2	yes	-	-	-	yes	-	-	-
XLOC_052700	-	yes	-	-	-	yes	yes	-	-
XLOC_052757	-	yes	yes	-	-	-	-	-	-
XLOC_052758	-	yes	yes	yes	-	-	yes	yes	-
XLOC_052788	-	-	-	yes	yes	-	-	yes	-
XLOC_052862	-	yes	yes	yes	-	-	-	-	-
XLOC_052902	2	-	-	-	-	-	-	-	-
XLOC_052930	-	yes	yes	yes	-	-	-	-	-
XLOC_053064	-	yes	yes	-	-	-	-	-	-
XLOC_053079	-	yes	-	-	-	yes	-	-	-
XLOC_053109	-	yes	yes	yes	-	-	yes	-	-
XLOC_053131	-	yes	-	-	-	yes	-	-	-
XLOC_053213	-	yes	-	yes	-	yes	-	-	-
XLOC_053241	-	yes	-	-	yes	yes	yes	-	-
XLOC_053283	-	-	-	-	yes	-	-	-	-
XLOC_053300	-	yes	yes	yes	-	-	-	-	-
XLOC_053313	-	-	-	yes	yes	-	-	-	-
XLOC_053464	-	-	-	-	-	-	-	-	-
XLOC_053480	-	-	-	-	yes	-	-	-	-
XLOC_053576	-	-	yes	-	-	-	-	-	-
XLOC_053759	2	yes	-	yes	-	yes	-	-	-
XLOC_053848	-	yes	-	-	-	yes	-	yes	-
XLOC_053862	-	yes	-	-	-	yes	-	-	-
XLOC_053866	-	yes	-	-	-	yes	-	-	-
XLOC_053909	-	-	-	-	-	-	-	-	-
XLOC_053953	-	yes	yes	yes	yes	-	-	-	-
XLOC_053972	2	-	-	-	-	-	-	-	-
XLOC_053983	-	-	-	-	-	-	-	-	-
XLOC_054007	-	-	-	-	-	-	-	-	-
XLOC_054040	2	yes	-	yes	yes	yes	-	-	-
XLOC_054108	-	yes	-	yes	-	yes	-	-	-
XLOC_054109	5	yes	yes	-	-	-	-	yes	-
XLOC_054111	-	yes	-	-	-	yes	-	yes	-
XLOC_054186	-	-	-	yes	-	-	-	-	-
XLOC_054245	7	yes	yes	yes	-	-	-	-	-
XLOC_054258	2	yes	-	-	-	yes	-	-	-
XLOC_054312	2	yes	-	-	-	yes	-	-	-
XLOC_054315	5	yes	yes	yes	-	-	-	-	-
XLOC_054352	-	-	-	-	-	-	-	-	-
XLOC_054356	-	-	-	yes	-	-	-	-	-
XLOC_054380	-	-	-	-	-	-	-	-	-
XLOC_054424	3	yes	yes	yes	-	-	-	-	-
XLOC_054429	-	yes	-	yes	-	yes	-	-	-
XLOC_054457	-	yes	-	-	-	yes	-	-	-
XLOC_054460	-	-	-	-	-	-	-	-	-
XLOC_054484	-	-	-	yes	-	-	-	-	-
XLOC_054512	2	-	-	-	-	-	-	-	-
XLOC_054515	7	yes	-	-	-	yes	-	-	-
XLOC_054522	10	yes	yes	yes	-	-	-	-	-
XLOC_054523	5	yes	yes	-	-	-	-	-	-
XLOC_054524	2	-	-	yes	yes	-	-	-	-
XLOC_054526	-	yes	-	-	-	yes	-	-	-
XLOC_054692	-	yes	-	yes	-	yes	-	-	-
XLOC_054694	-	yes	-	yes	-	yes	-	-	-
XLOC_054712	3	yes	yes	yes	-	-	-	yes	-
XLOC_054714	-	yes	yes	-	yes	-	-	-	-
XLOC_054774	-	-	-	-	-	-	-	-	-
XLOC_055043	2	-	yes	-	-	-	-	-	-
XLOC_055054	-	yes	-	-	-	yes	-	yes	-
XLOC_055348	-	-	-	yes	-	-	-	-	-
XLOC_055361	2	yes	-	yes	yes	yes	-	-	-
XLOC_055370	-	yes	-	yes	-	yes	-	-	-
XLOC_055374	7	yes	-	yes	yes	yes	yes	-	-
XLOC_055382	-	yes	-	-	-	yes	-	-	-
XLOC_055407	11	yes	-	-	-	yes	yes	yes	-
XLOC_055514	-	yes	yes	yes	-	-	-	-	-
XLOC_055538	5	-	yes	yes	-	-	-	-	-
XLOC_055548	-	yes	yes	-	-	-	-	-	-
XLOC_055587	3	yes	-	-	yes	yes	-	yes	-
XLOC_055591	2	yes	-	-	-	yes	-	-	-
XLOC_055611	-	yes	-	-	-	yes	-	yes	-
XLOC_055615	7	yes	yes	yes	-	-	-	-	-
XLOC_055654	6	yes	yes	yes	-	-	-	-	-
XLOC_055658	-	yes	-	yes	-	yes	-	-	-
XLOC_055816	-	yes	yes	yes	yes	-	-	-	-
XLOC_055863	-	yes	yes	yes	-	-	-	-	-
XLOC_055978	-	-	-	-	-	-	-	-	-
XLOC_056106	-	-	-	yes	yes	-	-	yes	-
XLOC_056211	-	-	-	yes	-	-	-	-	-
XLOC_056350	2	-	-	yes	-	-	-	-	-
XLOC_056361	11	yes	yes	-	-	-	-	-	-
XLOC_056371	-	yes	-	-	-	yes	-	-	-
XLOC_056377	2	yes	-	-	-	yes	-	-	-
XLOC_056398	-	yes	-	yes	yes	yes	-	-	-
XLOC_056412	-	-	-	-	-	-	-	-	-
XLOC_056439	2	-	-	-	-	-	-	-	-
XLOC_056473	-	-	-	yes	yes	-	-	-	yes
XLOC_056475	-	-	-	yes	yes	-	-	-	yes
XLOC_056497	3	yes	yes	yes	-	-	-	-	-
XLOC_056525	-	-	-	yes	-	-	-	-	-
XLOC_056553	-	yes	-	-	-	yes	-	-	-
XLOC_056625	-	-	-	-	-	-	-	-	-
XLOC_056657	-	-	-	yes	-	-	-	-	-
XLOC_056669	-	-	-	-	-	-	-	-	-
XLOC_056758	-	-	-	-	-	-	-	yes	-
XLOC_056833	-	yes	yes	-	-	-	-	-	-
XLOC_056847	-	yes	yes	yes	-	-	-	yes	-
XLOC_056853	4	-	yes	yes	-	-	-	-	-
XLOC_056855	-	-	-	yes	-	-	-	-	-
XLOC_056882	2	yes	-	yes	-	yes	-	-	-
XLOC_056908	-	yes	yes	-	yes	-	-	-	-
XLOC_056936	2	-	-	-	-	-	-	-	-
XLOC_056961	3	yes	yes	-	yes	-	-	-	-
XLOC_056966	-	-	-	-	yes	-	-	-	-
XLOC_056973	-	-	-	yes	-	-	-	-	-
XLOC_056974	3	-	yes	yes	-	-	-	-	-
XLOC_056976	-	yes	yes	yes	-	-	-	-	-
XLOC_056977	-	yes	yes	yes	-	-	-	-	-
XLOC_056978	6	yes	yes	yes	-	-	-	-	-
XLOC_056997	-	-	-	-	-	-	-	-	-
XLOC_057013	15	yes	yes	yes	yes	-	-	yes	-
XLOC_057014	-	yes	-	-	yes	yes	-	-	-
XLOC_057016	-	yes	-	-	yes	yes	-	-	-
XLOC_057031	6	yes	-	-	-	yes	-	-	-
XLOC_057069	-	yes	-	yes	yes	yes	-	-	-
XLOC_057071	2	yes	yes	yes	-	-	-	-	-
XLOC_057072	2	yes	-	-	yes	yes	-	-	-
XLOC_057122	-	yes	yes	yes	yes	-	-	-	-
XLOC_057124	2	-	-	-	-	-	-	-	-
XLOC_057156	-	yes	yes	yes	yes	-	-	-	-
XLOC_057162	-	-	-	-	-	-	-	-	-
XLOC_057170	3	-	-	-	-	-	-	-	-
XLOC_057224	-	-	-	-	-	-	-	-	-
XLOC_057225	2	yes	-	-	-	yes	-	-	-
XLOC_057239	-	yes	-	-	-	yes	-	-	-
XLOC_057246	2	yes	yes	-	yes	-	-	-	-
XLOC_057358	-	-	-	-	-	-	-	-	-
XLOC_057398	-	-	-	-	-	-	-	yes	-
XLOC_057400	-	yes	-	yes	-	yes	-	yes	-
XLOC_057415	-	yes	yes	-	-	-	-	-	-
XLOC_057441	-	yes	yes	yes	-	-	-	-	-
XLOC_057495	-	yes	-	-	-	yes	-	-	-
XLOC_057530	2	yes	yes	-	-	-	-	-	-
XLOC_057551	-	-	-	yes	yes	-	-	-	-
XLOC_057553	2	yes	-	yes	-	yes	-	-	-
XLOC_057611	-	yes	yes	yes	-	-	-	-	-
XLOC_057613	11	yes	yes	yes	-	-	-	-	-
XLOC_057703	-	yes	-	yes	-	yes	-	-	-
XLOC_057722	-	-	-	-	-	-	-	yes	-
XLOC_057927	-	yes	yes	yes	-	-	-	-	-
XLOC_058015	-	-	-	-	-	-	-	-	-
XLOC_058088	5	yes	yes	yes	yes	-	-	-	-
XLOC_058100	-	-	yes	yes	-	-	-	-	-
XLOC_058102	-	-	-	yes	yes	-	-	-	-
XLOC_058104	-	-	-	yes	-	-	-	-	-
XLOC_058171	-	yes	yes	-	-	-	-	yes	-
XLOC_058172	-	yes	yes	-	yes	-	-	-	-
XLOC_058233	2	yes	yes	yes	-	-	yes	-	-
XLOC_058245	-	-	-	-	-	-	-	-	-
XLOC_058283	2	yes	yes	-	yes	-	-	-	-
XLOC_058291	2	-	yes	-	-	-	yes	yes	-
XLOC_058318	-	yes	yes	-	yes	-	yes	yes	-
XLOC_058324	-	yes	yes	yes	-	-	yes	-	-
XLOC_058334	-	yes	yes	-	-	-	-	-	-
XLOC_058338	-	yes	yes	yes	yes	-	-	-	-
XLOC_058424	-	yes	-	-	yes	yes	-	yes	-
XLOC_058486	4	yes	-	-	yes	yes	-	-	-
XLOC_058525	-	-	-	-	-	-	-	-	-
XLOC_058555	-	yes	yes	-	yes	-	yes	-	-
XLOC_058618	-	yes	yes	-	yes	-	-	-	-
XLOC_058648	-	yes	-	-	-	yes	-	-	-
XLOC_058651	-	-	-	-	-	-	-	-	-
XLOC_058696	-	yes	-	yes	yes	yes	yes	-	-
XLOC_058743	3	-	yes	yes	yes	-	-	-	-
XLOC_058826	-	yes	yes	yes	-	-	-	-	-
XLOC_058890	-	-	-	-	-	-	-	-	-
XLOC_058892	-	-	-	-	-	-	-	-	-
XLOC_058894	3	-	-	-	-	-	-	-	-
XLOC_058970	2	yes	-	-	yes	yes	-	-	-
XLOC_059003	2	yes	-	-	-	yes	-	-	-
XLOC_059018	-	-	-	-	-	-	-	-	-
XLOC_059220	4	yes	-	yes	-	yes	-	-	-
XLOC_059287	2	yes	-	-	-	yes	-	-	-
XLOC_059382	-	yes	-	yes	-	yes	yes	-	-
XLOC_059392	-	yes	-	yes	-	yes	-	yes	-
XLOC_059465	2	yes	yes	yes	-	-	-	-	-
XLOC_059534	15	yes	-	-	-	yes	-	yes	-
XLOC_059572	-	yes	-	yes	-	yes	-	-	-
XLOC_059579	-	-	-	-	-	-	-	-	-
XLOC_059633	2	yes	yes	-	-	-	-	-	-
XLOC_059669	-	yes	-	-	-	yes	-	yes	-
XLOC_059672	-	yes	-	-	-	yes	-	yes	-
XLOC_059673	-	yes	-	-	-	yes	-	yes	-
XLOC_059724	-	yes	-	yes	yes	yes	-	-	-
XLOC_059734	4	yes	-	-	-	yes	-	-	-
XLOC_059748	2	yes	-	yes	-	yes	-	yes	-
XLOC_059751	-	yes	yes	yes	-	-	-	-	-
XLOC_059781	-	-	-	yes	-	-	-	-	-
XLOC_059782	-	yes	yes	-	-	-	-	-	-
XLOC_059807	3	yes	-	-	-	yes	yes	-	-
XLOC_059809	2	-	-	-	-	-	-	-	-
XLOC_059811	-	-	-	-	-	-	-	-	-
XLOC_059834	-	yes	-	-	-	yes	-	-	-
XLOC_059835	-	yes	-	yes	-	yes	-	-	-
XLOC_059838	-	-	-	-	-	-	-	-	-
XLOC_059889	3	yes	yes	yes	yes	-	yes	-	-
XLOC_059893	7	yes	yes	yes	-	-	-	-	-
XLOC_059905	-	-	-	-	-	-	-	yes	-
XLOC_059907	-	yes	yes	-	-	-	-	yes	-
XLOC_059921	-	-	yes	-	-	-	yes	-	-
XLOC_059924	7	yes	yes	-	-	-	-	-	-
XLOC_059956	-	-	yes	-	-	-	-	-	-
XLOC_059999	-	yes	yes	yes	-	-	-	-	-
XLOC_060001	2	yes	yes	yes	-	-	-	-	-
XLOC_060005	-	-	-	yes	-	-	-	-	-
XLOC_060053	-	-	-	yes	-	-	-	-	-
XLOC_060091	-	-	-	-	-	-	-	yes	-
XLOC_060095	3	-	-	-	-	-	-	-	-
XLOC_060121	-	-	-	-	-	-	-	-	-
XLOC_060166	3	yes	yes	-	-	-	-	-	-
XLOC_060209	-	-	-	-	-	-	-	-	-
XLOC_060240	-	yes	-	-	-	yes	-	yes	-
XLOC_060248	-	-	-	-	-	-	-	yes	-
XLOC_060331	-	-	-	-	-	-	-	-	-
XLOC_060441	2	-	yes	-	-	-	-	yes	-
XLOC_060489	-	yes	yes	yes	-	-	-	-	-
XLOC_060536	2	yes	yes	-	-	-	-	-	-
XLOC_060554	-	yes	yes	-	-	-	-	-	-
XLOC_060736	5	yes	yes	-	yes	-	-	-	-
XLOC_060778	5	yes	-	yes	yes	yes	-	yes	-
XLOC_060800	-	-	-	yes	-	-	-	-	-
XLOC_060823	-	-	-	-	yes	-	-	-	-
XLOC_060861	-	yes	-	yes	yes	yes	-	-	-
XLOC_060877	-	yes	-	yes	yes	yes	-	-	-
XLOC_060885	2	yes	yes	-	yes	-	yes	-	-
XLOC_060890	-	-	-	-	-	-	-	-	-
XLOC_060913	4	yes	yes	-	-	-	yes	-	-
XLOC_060938	-	yes	-	-	-	yes	-	-	-
XLOC_060962	-	-	-	-	-	-	-	-	-
XLOC_060982	-	-	-	yes	yes	-	-	-	-
XLOC_061001	-	yes	yes	-	yes	-	-	-	-
XLOC_061058	6	yes	yes	yes	yes	-	-	yes	-
XLOC_061064	2	-	yes	yes	yes	-	-	-	-
XLOC_061069	-	yes	yes	-	-	-	-	-	-
XLOC_061138	-	-	-	-	-	-	-	-	-
XLOC_061142	-	-	yes	-	-	-	-	-	-
XLOC_061169	-	-	-	yes	yes	-	-	-	yes
XLOC_061218	-	yes	-	yes	yes	yes	-	-	yes
XLOC_061240	2	yes	-	yes	yes	yes	-	-	-
XLOC_061242	-	yes	-	yes	yes	yes	-	-	-
XLOC_061278	2	yes	-	yes	yes	yes	-	-	-
XLOC_061308	-	-	-	-	-	-	-	-	-
XLOC_061327	-	yes	-	-	yes	yes	-	-	-
XLOC_061339	-	-	yes	-	yes	-	-	-	-
XLOC_061390	-	-	yes	-	-	-	-	-	-
XLOC_061557	-	yes	-	-	-	yes	-	-	-
XLOC_061562	2	-	-	yes	-	-	-	-	-
XLOC_061686	-	yes	-	yes	-	yes	-	-	-
XLOC_061713	-	yes	yes	yes	yes	-	-	-	-
XLOC_061760	-	yes	-	-	-	yes	-	-	-
XLOC_061811	-	yes	-	-	yes	yes	-	-	-
XLOC_061814	-	-	-	-	-	-	-	yes	-
XLOC_061909	3	-	-	-	yes	-	-	-	-
XLOC_061913	3	yes	yes	-	-	-	-	-	-
XLOC_061980	-	-	-	yes	yes	-	-	-	yes
XLOC_062028	-	-	-	yes	-	-	-	-	-
XLOC_062030	-	yes	yes	-	-	-	-	-	-
XLOC_062039	-	-	-	-	-	-	-	-	-
XLOC_062043	9	yes	yes	-	-	-	yes	-	-
XLOC_062047	-	yes	yes	-	-	-	-	-	-
XLOC_062054	4	yes	yes	yes	-	-	-	-	-
XLOC_062077	2	yes	yes	yes	-	-	-	-	-
XLOC_062078	-	yes	yes	yes	yes	-	-	-	-
XLOC_062079	-	-	-	yes	yes	-	-	-	-
XLOC_062128	3	yes	-	-	-	yes	-	yes	-
XLOC_062166	-	-	-	-	-	-	-	-	-
XLOC_062167	-	-	-	yes	yes	-	-	-	-
XLOC_062234	2	-	-	-	-	-	-	-	-
XLOC_062261	2	-	-	-	-	-	-	-	-
XLOC_062264	-	yes	yes	yes	yes	-	-	-	-
XLOC_062269	3	yes	-	-	-	yes	-	-	-
XLOC_063207	-	yes	yes	yes	-	-	-	yes	-
XLOC_063277	-	yes	yes	yes	-	-	-	-	-
XLOC_063440	-	-	-	-	-	-	-	-	-
XLOC_063497	-	yes	-	yes	-	yes	-	-	-
XLOC_063514	2	yes	yes	yes	-	-	-	-	-
XLOC_063531	-	yes	yes	-	yes	-	yes	-	-
XLOC_063657	-	-	-	yes	yes	-	-	yes	-
XLOC_063666	2	yes	yes	-	yes	-	yes	yes	-
XLOC_063686	-	-	-	-	-	-	-	-	-
XLOC_063702	-	yes	-	yes	-	yes	-	-	-
XLOC_063766	-	yes	-	yes	-	yes	-	-	-
XLOC_063869	3	yes	yes	yes	yes	-	yes	-	-
XLOC_063892	-	-	-	-	-	-	-	-	-
XLOC_063903	2	yes	yes	yes	-	-	yes	-	-
XLOC_064060	-	yes	-	-	-	yes	-	-	-
XLOC_064075	-	-	-	yes	yes	-	-	-	-
XLOC_064083	2	yes	yes	-	-	-	-	yes	-
XLOC_064115	-	yes	-	-	yes	yes	-	-	-
XLOC_064148	-	yes	yes	-	yes	-	-	-	-
XLOC_064173	-	yes	-	-	-	yes	-	-	-
XLOC_064374	2	-	yes	yes	yes	-	-	-	-
XLOC_064545	-	-	-	yes	yes	-	-	yes	-
XLOC_064546	2	yes	yes	yes	-	-	-	-	-
XLOC_064651	-	yes	-	yes	-	yes	-	-	-
XLOC_064665	-	yes	-	yes	yes	yes	-	-	-
XLOC_064683	-	yes	yes	yes	-	-	-	-	-
XLOC_064800	-	-	yes	-	-	-	-	-	-
XLOC_064801	-	yes	yes	-	-	-	-	-	-
XLOC_064831	-	yes	yes	yes	yes	-	-	-	-
XLOC_064846	-	yes	yes	-	yes	-	-	-	-
XLOC_065173	-	yes	yes	-	-	-	-	-	-
XLOC_065209	-	yes	yes	-	-	-	-	-	-
XLOC_065210	-	yes	-	-	-	yes	-	-	-
XLOC_065223	2	-	-	yes	-	-	-	yes	-
XLOC_065258	-	-	yes	-	-	-	-	-	-
XLOC_065261	-	-	-	-	-	-	-	-	-
XLOC_065268	-	yes	-	-	-	yes	-	-	-
XLOC_065413	-	yes	yes	yes	-	-	-	-	-
XLOC_065528	-	-	-	-	-	-	-	yes	-
XLOC_065558	-	yes	-	-	yes	yes	yes	-	-
XLOC_065567	-	-	yes	yes	yes	-	-	-	-
XLOC_065576	2	yes	yes	-	-	-	yes	-	-
XLOC_065581	6	yes	yes	-	-	-	-	-	-
XLOC_065593	-	yes	yes	-	-	-	-	yes	-
XLOC_065653	-	-	-	yes	-	-	-	-	-
XLOC_065668	-	yes	yes	-	-	-	-	-	-
XLOC_065772	-	-	-	-	-	-	-	-	-
XLOC_065794	-	yes	-	-	-	yes	yes	-	-
XLOC_065897	5	yes	yes	-	-	-	yes	-	-
XLOC_066023	2	yes	-	yes	-	yes	-	-	-
XLOC_066031	-	-	-	-	-	-	-	-	-
XLOC_066055	2	yes	yes	-	-	-	-	yes	-
XLOC_066082	-	yes	yes	yes	yes	-	-	yes	-
XLOC_066085	-	yes	yes	yes	yes	-	-	-	-
XLOC_066119	-	-	-	yes	yes	-	-	yes	-
XLOC_066330	-	yes	yes	yes	-	-	-	-	-
XLOC_066344	-	yes	yes	-	yes	-	-	yes	-
XLOC_066456	-	yes	yes	-	yes	-	-	-	-
XLOC_066518	2	-	-	yes	yes	-	-	-	-
XLOC_066568	-	-	-	-	yes	-	-	-	-
XLOC_066580	2	yes	yes	yes	-	-	yes	-	-
XLOC_066720	2	yes	yes	-	-	-	-	-	-
XLOC_066728	-	yes	yes	-	yes	-	-	-	-
XLOC_066729	-	yes	-	-	-	yes	-	-	-
XLOC_066749	-	yes	yes	-	yes	-	-	-	-
XLOC_066893	-	yes	yes	yes	yes	-	-	-	-
XLOC_066950	-	yes	yes	-	-	-	-	-	-
XLOC_067002	2	yes	yes	-	yes	-	-	-	-
XLOC_067012	-	-	-	yes	-	-	-	-	-
XLOC_067045	4	yes	yes	yes	yes	-	-	-	-
XLOC_067060	2	yes	-	-	-	yes	-	-	-
XLOC_067061	-	yes	-	yes	-	yes	-	-	-
XLOC_067147	-	yes	-	-	-	yes	-	-	-
XLOC_067167	2	yes	yes	yes	-	-	-	-	-
XLOC_067311	4	yes	yes	-	-	-	-	-	-
XLOC_067334	-	yes	yes	-	-	-	yes	-	-
XLOC_067385	-	yes	yes	-	yes	-	-	-	-
XLOC_067424	-	yes	yes	yes	yes	-	-	-	-
XLOC_067557	2	yes	yes	yes	yes	-	-	-	-
XLOC_067587	-	yes	yes	-	-	-	-	-	-
XLOC_067824	-	-	-	yes	yes	-	-	-	-
XLOC_067858	3	-	-	-	yes	-	-	-	-
XLOC_067878	2	yes	-	-	-	yes	-	-	-
XLOC_067879	3	yes	-	-	-	yes	-	-	-
XLOC_067900	-	yes	yes	yes	yes	-	-	yes	-
XLOC_067923	2	yes	yes	-	yes	-	-	-	-
XLOC_068511	2	yes	-	-	-	yes	-	-	-
XLOC_068517	3	yes	-	yes	-	yes	-	-	-
XLOC_068582	-	yes	yes	yes	yes	-	-	-	-
XLOC_068690	-	-	yes	-	-	-	-	yes	-
XLOC_068694	-	yes	yes	-	-	-	-	yes	-
XLOC_068699	-	yes	yes	-	-	-	-	yes	-
XLOC_068737	-	-	yes	-	-	-	-	-	-
XLOC_068774	5	yes	yes	-	-	-	-	-	-
XLOC_068785	-	-	-	-	yes	-	-	-	-
XLOC_068807	3	yes	-	-	-	yes	-	-	-
XLOC_068848	8	yes	-	-	-	yes	-	yes	-
XLOC_068853	-	yes	-	-	-	yes	-	yes	-
XLOC_068915	-	-	-	yes	yes	-	-	-	-
XLOC_068936	-	yes	-	-	-	yes	-	yes	-
XLOC_068951	-	yes	yes	yes	-	-	-	yes	-
XLOC_068961	-	-	yes	yes	yes	-	-	-	-
XLOC_068966	-	yes	yes	yes	-	-	-	-	-
XLOC_068985	-	-	-	yes	yes	-	-	-	-
XLOC_069015	-	yes	yes	-	-	-	-	-	-
XLOC_069020	-	yes	yes	-	-	-	-	-	-
XLOC_069161	-	yes	yes	-	-	-	yes	yes	-
XLOC_069166	3	-	-	-	-	-	-	-	-
XLOC_069210	4	yes	yes	yes	-	-	-	-	-
XLOC_069211	-	-	-	yes	yes	-	-	yes	-
XLOC_069228	-	yes	-	yes	-	yes	-	-	-
XLOC_069265	2	-	-	-	yes	-	-	-	-
XLOC_069287	2	-	-	-	yes	-	-	-	-
XLOC_069341	-	yes	-	-	-	yes	-	-	-
XLOC_069369	-	-	-	-	-	-	-	-	-
XLOC_069413	-	-	-	yes	yes	-	-	-	-
XLOC_069438	-	-	yes	yes	yes	-	-	-	-
XLOC_069470	-	-	-	-	-	-	yes	-	-
XLOC_069475	5	yes	-	-	-	yes	-	yes	-
XLOC_069669	-	yes	-	yes	yes	yes	yes	-	-
XLOC_069687	2	yes	yes	-	-	-	-	-	-
XLOC_069737	2	yes	yes	-	yes	-	-	-	-
XLOC_069787	2	yes	yes	-	-	-	-	-	-
XLOC_069797	-	-	yes	-	-	-	-	-	-
XLOC_069804	-	-	-	yes	yes	-	-	-	-
XLOC_069813	4	yes	yes	-	yes	-	-	yes	-
XLOC_069824	-	-	-	-	-	-	-	-	-
XLOC_069857	-	yes	yes	-	-	-	-	-	-
XLOC_069934	-	-	-	-	-	-	-	-	-
XLOC_069983	-	yes	-	-	-	yes	-	-	-
XLOC_070055	-	-	-	-	-	-	-	-	-
XLOC_070089	2	yes	-	yes	yes	yes	-	-	-
XLOC_070207	2	yes	yes	-	yes	-	yes	-	-
XLOC_070214	-	yes	-	-	-	yes	-	-	-
XLOC_070256	4	yes	yes	yes	-	-	yes	-	-
XLOC_070287	19	yes	yes	-	-	-	yes	yes	-
XLOC_070289	-	-	-	-	-	-	yes	-	-
XLOC_070332	2	yes	yes	-	-	-	-	yes	-
XLOC_070348	2	-	yes	-	yes	-	-	yes	-
XLOC_070407	-	-	-	-	-	-	-	yes	-
XLOC_070494	-	yes	yes	-	yes	-	-	-	-
XLOC_070538	6	yes	yes	-	yes	-	-	-	-
XLOC_070662	2	yes	yes	yes	yes	-	yes	-	-
XLOC_070824	-	yes	yes	-	-	-	-	-	-
XLOC_070857	-	yes	-	yes	-	yes	-	-	-
XLOC_070861	-	yes	-	-	-	yes	-	-	-
XLOC_070869	2	yes	yes	yes	yes	-	yes	-	-
XLOC_070870	-	yes	-	-	-	yes	-	-	-
XLOC_070916	2	yes	yes	yes	-	-	yes	-	yes
XLOC_070960	-	yes	yes	-	-	-	-	-	-
XLOC_070961	-	yes	-	-	-	yes	-	-	-
XLOC_071080	-	-	-	-	yes	-	-	-	-
XLOC_071149	2	-	-	-	-	-	-	-	-
XLOC_071151	-	-	-	yes	-	-	-	-	-
XLOC_071178	-	yes	-	-	-	yes	-	-	-
XLOC_071211	-	yes	-	-	-	yes	-	-	-
XLOC_071404	-	-	-	yes	yes	-	yes	yes	-
XLOC_071409	-	-	-	yes	yes	-	-	yes	-
XLOC_071416	-	-	-	-	-	-	-	-	-
XLOC_071417	2	-	-	yes	yes	-	-	-	-
XLOC_071432	-	-	-	-	yes	-	-	-	-
XLOC_071438	-	-	-	-	yes	-	-	-	-
XLOC_071640	-	-	-	yes	-	-	-	-	-
XLOC_071696	-	-	-	-	-	-	-	-	-
XLOC_071811	-	-	-	-	-	-	-	-	-
XLOC_071910	-	-	-	-	-	-	-	-	-
XLOC_071915	-	-	yes	-	-	-	-	-	-
XLOC_071997	-	yes	-	-	-	yes	-	-	-
XLOC_072050	2	-	yes	yes	-	-	-	-	-
XLOC_072170	-	-	-	-	-	-	-	-	-
XLOC_072182	-	yes	-	-	-	yes	-	yes	-
XLOC_072227	2	-	-	-	-	-	-	yes	-
XLOC_072230	-	yes	yes	-	-	-	-	-	-
XLOC_072234	-	yes	-	yes	yes	yes	-	yes	-
XLOC_072236	2	yes	yes	yes	-	-	-	-	-
XLOC_072238	2	yes	-	yes	-	yes	-	yes	-
XLOC_072268	2	yes	-	yes	-	yes	yes	-	-
XLOC_072280	3	-	-	-	-	-	-	-	-
XLOC_072321	-	yes	-	-	-	yes	-	yes	-
XLOC_072326	5	yes	-	-	-	yes	-	-	-
XLOC_072349	-	yes	yes	-	yes	-	-	yes	-
XLOC_072357	-	-	-	-	-	-	-	-	-
XLOC_072369	-	yes	yes	-	yes	-	-	-	-
XLOC_072399	3	yes	yes	yes	-	-	-	-	-
XLOC_072409	6	yes	yes	-	-	-	-	-	-
XLOC_072436	-	-	-	yes	-	-	-	yes	-
XLOC_072438	3	yes	-	-	-	yes	-	-	-
XLOC_072448	-	-	-	-	yes	-	-	-	-
XLOC_072503	-	-	-	yes	yes	-	-	yes	-
XLOC_072506	-	-	yes	-	-	-	-	-	-
XLOC_072642	2	yes	yes	yes	-	-	yes	yes	-
XLOC_072823	-	-	-	-	yes	-	-	-	-
XLOC_072831	-	yes	-	-	yes	yes	yes	-	-
XLOC_072873	-	yes	-	-	yes	yes	-	-	-
XLOC_072881	2	yes	-	yes	-	yes	-	-	-
XLOC_072885	-	yes	-	yes	yes	yes	-	-	-
XLOC_072909	5	yes	yes	-	-	-	-	-	-
XLOC_073037	-	yes	-	yes	-	yes	-	-	-
XLOC_073168	-	-	-	-	-	-	-	yes	-
XLOC_073173	-	yes	-	-	-	yes	-	yes	-
XLOC_073196	2	-	-	-	yes	-	-	-	-
XLOC_073231	-	-	-	-	-	-	yes	-	-
XLOC_073261	2	-	-	-	-	-	-	-	-
XLOC_073384	2	-	-	-	-	-	-	-	-
XLOC_073386	-	-	-	-	-	-	-	-	-
XLOC_073418	-	yes	yes	-	yes	-	-	-	-
XLOC_073437	-	-	-	yes	-	-	yes	yes	-
XLOC_073474	-	-	-	yes	yes	-	yes	yes	-
XLOC_073475	-	yes	-	yes	yes	yes	-	yes	-
XLOC_073557	-	-	-	yes	-	-	-	-	-
XLOC_073566	-	yes	-	-	-	yes	-	-	-
XLOC_073688	2	-	yes	yes	-	-	-	-	-
XLOC_073726	2	yes	-	yes	-	yes	-	-	-
XLOC_073727	-	yes	-	yes	-	yes	-	-	-
XLOC_073763	-	yes	-	-	-	yes	-	-	-
XLOC_073808	-	yes	-	yes	-	yes	-	-	-
XLOC_073822	-	yes	-	-	-	yes	-	-	-
XLOC_073873	-	yes	yes	yes	-	-	-	yes	-
XLOC_074059	2	yes	yes	-	-	-	-	-	-
XLOC_074062	-	yes	-	-	-	yes	-	-	-
XLOC_074065	2	-	-	-	-	-	-	-	-
XLOC_074089	5	yes	yes	-	-	-	-	-	-
XLOC_074121	-	yes	yes	yes	yes	-	yes	-	-
XLOC_074133	4	yes	yes	yes	-	-	yes	-	-
XLOC_074145	-	yes	yes	-	-	-	-	-	-
XLOC_074164	-	-	-	-	-	-	-	-	-
XLOC_074312	-	-	-	-	-	-	-	yes	-
XLOC_074315	2	yes	-	-	-	yes	-	yes	-
XLOC_074334	3	yes	-	yes	-	yes	-	-	-
XLOC_074416	2	-	-	-	-	-	-	-	-
XLOC_074438	2	-	-	-	-	-	-	-	-
XLOC_074444	-	-	-	yes	-	-	-	-	-
XLOC_074525	-	-	-	-	yes	-	-	-	-
XLOC_074547	19	yes	yes	yes	-	-	yes	-	-
XLOC_074558	13	yes	yes	yes	-	-	-	-	-
XLOC_074567	11	yes	yes	-	yes	-	yes	yes	-
XLOC_074591	-	yes	-	yes	-	yes	-	yes	-
XLOC_074704	-	-	-	-	-	-	yes	yes	-
XLOC_074707	3	yes	yes	yes	-	-	yes	yes	-
XLOC_074751	-	-	yes	yes	yes	-	-	-	-
XLOC_074754	-	-	-	-	yes	-	-	-	-
XLOC_075092	-	-	-	-	-	-	-	-	-
XLOC_075119	-	-	-	-	-	-	-	-	-
XLOC_075124	-	-	-	-	-	-	-	-	-
XLOC_075135	3	yes	yes	yes	yes	-	yes	-	-
XLOC_075142	-	-	-	yes	yes	-	yes	-	-
XLOC_075147	-	yes	-	-	-	yes	-	-	-
XLOC_075183	-	yes	yes	-	-	-	-	-	-
XLOC_075224	-	-	-	-	-	-	-	-	-
XLOC_075351	2	-	-	-	-	-	-	-	-
XLOC_075440	2	yes	-	-	-	yes	-	-	-
XLOC_075447	-	-	-	-	-	-	-	-	-
XLOC_075460	-	-	-	yes	-	-	-	-	-
XLOC_075497	2	yes	yes	yes	-	-	yes	-	-
XLOC_075578	-	-	-	-	-	-	-	-	-
XLOC_075637	2	yes	yes	-	-	-	-	yes	-
XLOC_075655	2	-	-	-	-	-	-	-	-
XLOC_075945	-	yes	-	-	-	yes	-	yes	-
XLOC_075971	-	-	-	-	-	-	-	-	-
XLOC_076123	-	yes	yes	yes	-	-	-	-	-
XLOC_076132	-	-	-	-	-	-	-	-	-
XLOC_076141	2	-	-	-	-	-	-	-	-
XLOC_076148	2	yes	yes	-	-	-	-	yes	-
XLOC_076208	-	-	-	yes	-	-	-	-	-
XLOC_076223	-	-	-	-	-	-	-	-	-
XLOC_076403	2	yes	-	-	yes	yes	-	-	-
XLOC_076406	3	yes	yes	yes	-	-	-	yes	-
XLOC_076418	2	yes	yes	yes	-	-	-	yes	-
XLOC_076420	3	-	yes	yes	-	-	-	-	-
XLOC_076444	5	yes	-	yes	-	yes	-	-	-
XLOC_076450	3	-	-	-	-	-	-	-	-
XLOC_076477	-	-	-	-	-	-	-	-	-
XLOC_076510	-	-	-	-	-	-	-	yes	-
XLOC_076511	-	-	-	-	-	-	-	yes	-
XLOC_076562	2	yes	yes	-	-	-	-	-	-
XLOC_076566	3	yes	yes	yes	-	-	yes	yes	-
XLOC_076578	4	yes	-	yes	-	yes	-	-	-
XLOC_076580	-	yes	-	yes	-	yes	-	yes	-
XLOC_076583	-	yes	-	yes	-	yes	-	yes	-
XLOC_076620	-	yes	-	-	-	yes	-	-	-
XLOC_076638	-	yes	-	yes	yes	yes	-	-	-
XLOC_077284	-	yes	-	-	-	yes	-	-	-
XLOC_077391	-	yes	-	-	-	yes	-	-	-
XLOC_077478	-	-	-	-	-	-	-	-	-
XLOC_077527	2	yes	yes	-	-	-	-	-	-
XLOC_077532	-	yes	-	-	yes	yes	-	-	-
XLOC_077576	-	yes	yes	-	-	-	-	-	-
XLOC_077606	-	-	-	-	-	-	-	-	-
XLOC_077618	15	yes	yes	-	-	-	-	yes	-
XLOC_077651	-	yes	-	-	-	yes	-	yes	-
XLOC_077664	2	-	yes	-	-	-	-	-	-
XLOC_077670	-	-	-	-	-	-	-	-	-
XLOC_077683	2	-	-	-	-	-	-	-	-
XLOC_077764	-	-	-	yes	-	-	-	-	-
XLOC_077785	-	-	-	-	-	-	yes	-	-
XLOC_077860	-	-	-	yes	-	-	-	-	-
XLOC_077895	-	yes	yes	yes	-	-	-	-	-
XLOC_077995	-	yes	-	-	-	yes	-	-	-
XLOC_078008	-	yes	-	-	-	yes	-	-	-
XLOC_078067	-	-	-	yes	-	-	yes	-	-
XLOC_078093	-	-	-	yes	-	-	-	-	-
XLOC_078111	-	-	-	-	-	-	-	-	-
XLOC_078158	-	-	-	-	-	-	-	-	-
XLOC_078172	5	yes	yes	-	-	-	-	-	-
XLOC_078191	-	-	-	-	-	-	-	-	-
XLOC_078214	-	yes	yes	-	-	-	-	-	-
XLOC_078250	-	-	-	-	-	-	-	-	-
XLOC_078306	16	yes	yes	yes	-	-	yes	yes	-
XLOC_078454	2	-	-	-	-	-	-	-	-
XLOC_078463	-	yes	-	-	-	yes	-	-	-
XLOC_078482	2	-	-	-	-	-	-	-	-
XLOC_078496	-	-	-	-	-	-	-	-	-
XLOC_078747	-	yes	yes	yes	-	-	yes	-	-
XLOC_078816	-	yes	yes	-	-	-	-	-	-
XLOC_078830	-	-	-	yes	yes	-	-	yes	-
XLOC_078879	4	yes	-	yes	-	yes	-	-	-
XLOC_078889	3	-	-	yes	-	-	-	yes	-
XLOC_078905	3	yes	yes	-	yes	-	-	-	-
XLOC_078976	-	-	-	-	-	-	-	-	-
XLOC_079005	-	yes	-	-	yes	yes	-	-	-
XLOC_079052	-	-	-	-	yes	-	-	-	-
XLOC_079072	2	-	-	-	-	-	-	-	-
XLOC_079103	-	-	-	-	yes	-	-	-	-
XLOC_079129	-	yes	-	-	yes	yes	yes	-	-
XLOC_079175	-	-	-	-	-	-	-	-	-
XLOC_079186	-	yes	yes	-	-	-	-	-	-
XLOC_079283	2	-	-	yes	-	-	-	-	-
XLOC_079286	-	-	-	-	-	-	-	-	-
XLOC_079383	-	-	yes	-	-	-	-	-	-
XLOC_079421	-	-	-	yes	-	-	-	-	-
XLOC_079447	-	yes	-	yes	-	yes	-	-	-
XLOC_079504	2	yes	-	-	-	yes	-	-	-
XLOC_079661	-	-	-	-	-	-	-	-	-
XLOC_079680	-	yes	-	-	-	yes	yes	-	-
XLOC_079742	-	yes	-	-	-	yes	-	-	-
XLOC_079787	6	yes	yes	-	-	-	-	-	-
XLOC_079796	-	yes	yes	yes	yes	-	-	yes	-
XLOC_079819	3	yes	-	yes	yes	yes	-	yes	-
XLOC_079839	2	yes	-	-	-	yes	-	yes	-
XLOC_079881	3	-	-	-	yes	-	-	-	-
XLOC_079896	2	-	yes	-	-	-	-	-	-
XLOC_079907	-	-	-	yes	-	-	-	yes	-
XLOC_079908	3	-	-	yes	-	-	-	-	-
XLOC_079927	-	-	-	-	yes	-	-	-	-
XLOC_079934	3	yes	-	yes	-	yes	-	yes	yes
XLOC_079935	-	yes	-	yes	-	yes	-	yes	-
XLOC_080135	-	-	-	-	-	-	-	-	-
XLOC_080140	7	yes	yes	yes	-	-	-	yes	-
XLOC_080226	-	-	-	yes	-	-	-	-	yes
XLOC_080301	-	-	-	-	-	-	-	-	-
XLOC_080308	2	-	-	-	-	-	-	yes	-
XLOC_080310	-	-	-	yes	-	-	-	yes	-
XLOC_080313	-	-	-	-	-	-	-	-	-
XLOC_080342	-	-	-	-	-	-	-	-	-
XLOC_080358	-	yes	-	yes	-	yes	-	-	-
XLOC_080385	3	yes	-	-	-	yes	yes	yes	-
XLOC_080389	-	yes	-	-	-	yes	-	yes	-
XLOC_080442	3	yes	-	-	-	yes	-	-	-
XLOC_080465	-	-	-	-	-	-	-	-	-
XLOC_080466	-	-	-	-	-	-	-	-	-
XLOC_080497	2	yes	yes	yes	-	-	-	-	-
XLOC_080566	-	yes	-	-	-	yes	-	-	-
XLOC_080665	-	-	-	-	-	-	-	-	-
XLOC_080682	-	-	-	-	-	-	-	-	yes
XLOC_080707	-	-	-	yes	yes	-	-	-	-
XLOC_080743	2	yes	yes	yes	-	-	-	-	-
XLOC_080744	3	yes	yes	yes	yes	-	-	-	-
XLOC_080761	-	yes	yes	yes	-	-	-	-	-
XLOC_080828	-	-	-	yes	-	-	-	yes	-
XLOC_080834	2	yes	-	-	yes	yes	-	yes	-
XLOC_080847	-	yes	-	-	-	yes	-	yes	-
XLOC_080852	-	-	yes	-	-	-	-	-	-
XLOC_080867	-	yes	-	-	-	yes	-	-	-
XLOC_080901	-	yes	-	-	-	yes	-	-	-
XLOC_081076	-	-	yes	yes	yes	-	-	-	-
XLOC_081142	2	-	yes	yes	-	-	-	-	-
XLOC_081144	2	yes	yes	yes	yes	-	-	yes	-
XLOC_081189	-	-	yes	yes	-	-	-	-	-
XLOC_081206	-	-	-	-	-	-	-	-	-
XLOC_081224	4	yes	-	-	-	yes	-	-	-
XLOC_081242	-	-	-	-	yes	-	-	-	-
XLOC_081264	-	-	-	-	-	-	yes	-	-
XLOC_081278	-	yes	yes	-	-	-	-	-	-
XLOC_081298	-	yes	yes	-	yes	-	-	-	-
XLOC_081312	3	yes	-	yes	-	yes	-	-	-
XLOC_081316	13	-	-	yes	-	-	-	-	-
XLOC_081322	-	-	-	-	-	-	-	-	-
XLOC_081355	2	-	yes	-	yes	-	-	-	-
XLOC_081396	-	yes	yes	yes	yes	-	-	-	-
XLOC_081404	2	yes	yes	yes	-	-	-	-	-
XLOC_081430	-	yes	yes	-	-	-	-	yes	-
XLOC_081469	-	-	-	-	-	-	-	-	-
XLOC_081491	2	yes	yes	-	-	-	-	-	-
XLOC_081510	-	yes	-	-	-	yes	yes	yes	-
XLOC_081527	-	-	-	-	-	-	-	-	-
XLOC_081534	-	yes	-	-	-	yes	-	-	-
XLOC_081630	-	-	-	yes	-	-	-	yes	-
XLOC_081639	2	-	-	-	-	-	-	-	-
XLOC_081667	-	-	-	-	-	-	-	-	-
XLOC_081687	2	-	-	-	-	-	-	-	-
XLOC_081692	2	-	-	yes	-	-	-	-	-
XLOC_081696	-	-	-	-	-	-	-	-	-
XLOC_081697	-	-	-	-	-	-	-	-	-
XLOC_081700	-	-	-	-	-	-	-	-	-
XLOC_081739	-	-	-	-	-	-	-	-	-
XLOC_081855	-	-	-	-	-	-	-	-	-
XLOC_081939	-	-	-	-	-	-	-	-	-
XLOC_081949	-	yes	-	-	-	yes	-	-	-
XLOC_081952	-	-	-	-	-	-	-	-	-
XLOC_081965	-	yes	yes	-	yes	-	-	-	-
XLOC_082025	3	yes	yes	-	-	-	-	-	-
XLOC_082030	-	-	-	-	-	-	-	-	-
XLOC_082131	-	-	-	-	-	-	-	-	-
XLOC_082234	-	-	-	yes	yes	-	-	-	-
XLOC_082275	5	-	-	yes	yes	-	-	-	-
XLOC_082315	4	yes	-	-	yes	yes	-	-	-
XLOC_082318	2	-	-	-	yes	-	-	-	-
XLOC_082487	-	yes	-	-	-	yes	-	-	-
XLOC_082628	3	-	-	-	-	-	-	-	-
XLOC_082709	5	yes	yes	yes	yes	-	-	-	-
XLOC_082734	-	yes	-	-	-	yes	-	-	-
XLOC_082764	-	yes	-	-	yes	yes	-	-	-
XLOC_082801	3	-	-	-	-	-	-	-	-
XLOC_082816	-	yes	yes	yes	-	-	-	-	-
XLOC_082821	-	-	-	-	-	-	-	-	-
XLOC_082839	-	yes	-	yes	-	yes	-	-	-
XLOC_082891	3	-	-	-	-	-	-	-	-
XLOC_083113	5	-	yes	-	-	-	-	-	-
XLOC_083118	2	yes	-	-	-	yes	-	yes	-
XLOC_083146	-	-	-	-	-	-	-	-	-
XLOC_083151	-	yes	yes	-	-	-	-	yes	-
XLOC_083181	5	yes	yes	-	-	-	-	-	-
XLOC_083221	2	-	-	-	-	-	-	-	-
XLOC_083238	5	yes	-	yes	-	yes	yes	-	-
XLOC_083282	-	yes	-	-	-	yes	-	-	-
XLOC_083376	-	-	-	yes	yes	-	-	yes	-
XLOC_083440	-	yes	yes	-	yes	-	-	yes	-
XLOC_083504	-	-	-	yes	-	-	-	-	yes
XLOC_083510	-	-	-	-	-	-	-	-	-
XLOC_083527	-	yes	-	-	yes	yes	-	yes	-
XLOC_083577	7	yes	-	-	-	yes	yes	-	-
XLOC_083582	-	yes	-	-	-	yes	-	-	-
XLOC_083629	2	yes	-	yes	yes	yes	-	yes	-
XLOC_083636	-	yes	yes	yes	yes	-	yes	-	-
XLOC_083692	2	-	-	-	-	-	-	-	-
XLOC_083710	-	-	-	-	-	-	-	yes	-
XLOC_083711	-	-	-	yes	yes	-	-	-	-
XLOC_083716	2	yes	-	-	-	yes	-	-	-
XLOC_083723	-	-	-	-	-	-	-	-	-
XLOC_083743	2	yes	-	-	-	yes	-	yes	-
XLOC_083752	-	-	-	-	-	-	-	-	-
XLOC_083754	2	-	-	-	-	-	-	-	-
XLOC_083778	-	yes	-	-	-	yes	-	-	-
XLOC_084289	-	yes	-	-	-	yes	-	-	-
XLOC_084301	-	yes	-	-	-	yes	-	yes	-
XLOC_084302	-	yes	-	yes	-	yes	-	-	-
XLOC_084307	3	yes	yes	-	yes	-	-	-	-
XLOC_084320	-	yes	yes	-	-	-	-	-	-
XLOC_084412	-	-	-	-	yes	-	-	-	-
XLOC_084413	9	yes	-	yes	yes	yes	-	-	-
XLOC_084425	3	yes	-	-	-	yes	-	-	-
XLOC_084460	-	-	-	-	yes	-	-	yes	-
XLOC_084591	-	yes	yes	yes	-	-	-	yes	-
XLOC_084646	4	yes	-	-	-	yes	-	-	-
XLOC_084680	-	-	-	-	-	-	-	yes	-
XLOC_084696	3	yes	-	-	yes	yes	-	-	-
XLOC_084697	5	-	-	-	-	-	-	-	-
XLOC_084706	4	-	-	yes	-	-	-	-	-
XLOC_084925	-	-	-	-	yes	-	-	yes	-
XLOC_084926	-	-	-	-	-	-	-	-	-
XLOC_084927	4	-	-	yes	-	-	-	-	-
XLOC_084928	-	-	-	yes	yes	-	-	yes	-
XLOC_084941	-	yes	-	-	-	yes	-	-	-
XLOC_084965	-	-	-	-	-	-	-	-	-
XLOC_084971	-	-	-	-	-	-	-	-	-
XLOC_085024	2	-	-	-	-	-	-	-	-
XLOC_085135	2	yes	yes	-	-	-	-	-	-
XLOC_085145	2	-	-	-	-	-	-	-	-
XLOC_085241	-	yes	yes	yes	yes	-	-	-	-
XLOC_085270	-	yes	yes	yes	yes	-	-	-	-
XLOC_085331	-	-	-	yes	-	-	-	-	-
XLOC_085350	-	yes	yes	yes	-	-	-	-	-
XLOC_085396	-	yes	-	-	-	yes	-	-	-
XLOC_085497	-	-	-	-	-	-	-	-	-
XLOC_085498	2	-	-	-	-	-	-	-	-
XLOC_085499	-	-	-	-	-	-	-	-	-
XLOC_085506	-	-	-	yes	yes	-	-	yes	-
XLOC_085525	-	-	-	-	-	-	-	-	-
XLOC_085561	-	yes	yes	-	yes	-	-	-	-
XLOC_085563	5	-	yes	yes	-	-	-	-	-
XLOC_085609	-	-	-	-	yes	-	-	-	-
XLOC_085739	-	yes	yes	-	-	-	-	-	-
XLOC_085765	-	yes	-	yes	-	yes	-	yes	-
XLOC_085779	3	-	-	yes	-	-	-	yes	-
XLOC_085841	2	yes	-	yes	yes	yes	yes	-	-
XLOC_085933	-	yes	yes	-	-	-	-	-	-
XLOC_085952	3	yes	yes	-	-	-	-	-	-
XLOC_086147	-	-	yes	-	yes	-	-	-	-
XLOC_086182	2	yes	yes	-	-	-	-	yes	-
XLOC_086193	-	yes	-	-	-	yes	-	-	-
XLOC_086263	3	yes	yes	-	-	-	yes	-	-
XLOC_086305	-	yes	yes	-	-	-	-	-	-
XLOC_086314	-	yes	-	-	yes	yes	-	-	-
XLOC_086317	-	yes	yes	-	-	-	yes	yes	-
XLOC_086404	-	-	-	-	-	-	-	-	-
XLOC_086530	3	yes	yes	yes	-	-	-	-	-
XLOC_086546	2	-	-	-	-	-	-	-	-
XLOC_086596	4	yes	-	-	-	yes	-	yes	-
XLOC_086625	2	yes	-	-	-	yes	-	-	-
XLOC_086633	-	-	-	-	-	-	-	-	-
XLOC_086695	-	yes	yes	-	-	-	-	-	-
XLOC_086719	-	yes	yes	-	yes	-	-	-	-
XLOC_086721	3	yes	yes	-	-	-	-	yes	-
XLOC_086729	-	yes	-	-	-	yes	-	yes	-
XLOC_086761	-	-	-	yes	-	-	-	yes	-
XLOC_086769	-	-	-	-	-	-	-	-	-
XLOC_086783	2	-	-	-	-	-	-	-	-
XLOC_086805	-	yes	-	yes	-	yes	-	-	-
XLOC_086844	-	-	-	-	-	-	-	yes	-
XLOC_086853	2	yes	yes	yes	yes	-	yes	-	-
XLOC_086863	2	yes	yes	-	-	-	-	-	-
XLOC_087047	-	yes	-	-	-	yes	-	yes	-
XLOC_087085	2	yes	yes	yes	-	-	-	-	-
XLOC_087152	-	-	-	-	-	-	-	-	-
XLOC_087208	2	yes	yes	-	yes	-	-	-	-
XLOC_087220	-	yes	-	-	-	yes	-	-	-
XLOC_087244	5	yes	-	yes	yes	yes	-	-	-
XLOC_087311	-	yes	-	-	-	yes	-	-	-
XLOC_087364	-	-	yes	-	yes	-	yes	-	-
XLOC_087452	2	-	-	-	-	-	-	yes	-
XLOC_087455	2	yes	-	-	-	yes	-	yes	-
XLOC_087489	9	yes	yes	-	-	-	-	-	-
XLOC_087500	2	yes	yes	-	-	-	-	-	-
XLOC_087537	-	yes	yes	-	-	-	yes	-	-
XLOC_087582	-	yes	-	-	-	yes	-	-	-
XLOC_087589	-	-	-	yes	-	-	-	-	-
XLOC_087590	-	-	-	yes	yes	-	-	yes	-
XLOC_087927	-	yes	yes	-	-	-	yes	-	-
XLOC_088006	4	yes	-	yes	yes	yes	-	-	-
XLOC_088014	-	yes	-	-	-	yes	-	-	-
XLOC_088039	-	-	-	yes	-	-	-	yes	-
XLOC_088053	-	yes	-	-	-	yes	-	-	-
XLOC_088055	-	yes	-	-	-	yes	-	-	-
XLOC_088057	-	-	-	-	-	-	-	-	-
XLOC_088118	-	yes	-	-	yes	yes	-	-	-
XLOC_088119	-	yes	yes	-	yes	-	-	-	-
XLOC_088181	-	yes	yes	yes	-	-	yes	yes	-
XLOC_088269	-	-	-	-	-	-	-	yes	-
XLOC_088281	2	yes	-	-	-	yes	-	-	-
XLOC_088329	14	yes	-	yes	-	yes	-	-	-
XLOC_088368	-	-	-	-	-	-	-	-	-
XLOC_088371	3	yes	-	-	-	yes	-	-	-
XLOC_088386	2	-	-	yes	-	-	-	-	-
XLOC_088387	-	yes	-	-	-	yes	-	-	-
XLOC_088487	2	yes	-	-	-	yes	-	-	-
XLOC_088510	3	yes	yes	yes	yes	-	-	-	-
XLOC_088660	2	yes	-	-	-	yes	-	-	-
XLOC_088662	-	yes	yes	yes	-	-	-	-	-
XLOC_088684	-	-	-	yes	-	-	-	-	-
XLOC_088748	3	-	-	yes	-	-	-	-	-
XLOC_088766	-	yes	yes	-	-	-	yes	-	-
XLOC_088774	2	yes	-	-	yes	yes	-	-	-
XLOC_088776	2	yes	-	-	-	yes	-	-	-
XLOC_088893	-	-	-	-	-	-	-	-	-
XLOC_089084	-	-	-	-	-	-	-	-	-
XLOC_089104	3	-	-	-	-	-	-	yes	-
XLOC_089117	-	-	-	yes	yes	-	-	-	-
XLOC_089196	4	yes	yes	yes	-	-	yes	-	-
XLOC_089339	-	yes	-	-	-	yes	-	yes	-
XLOC_089349	-	-	-	-	-	-	-	yes	-
XLOC_089532	5	-	-	-	-	-	-	yes	-
XLOC_089538	2	yes	yes	yes	yes	-	yes	-	-
XLOC_089561	-	-	-	-	-	-	-	-	-
XLOC_089630	3	yes	-	-	-	yes	-	-	-
XLOC_089659	-	yes	-	-	-	yes	-	-	-
XLOC_089661	-	yes	-	-	-	yes	-	-	-
XLOC_089701	-	yes	-	-	-	yes	-	-	-
XLOC_089843	-	-	-	-	-	-	-	yes	-
XLOC_089866	-	-	-	yes	-	-	-	yes	-
XLOC_089885	2	-	-	yes	-	-	-	-	-
XLOC_089892	-	-	-	-	yes	-	-	-	-
XLOC_089937	-	-	-	yes	-	-	-	-	-
XLOC_089974	-	yes	yes	-	-	-	-	-	-
XLOC_090045	3	-	-	yes	-	-	-	-	-
XLOC_090117	-	-	-	yes	-	-	-	-	-
XLOC_090118	-	-	yes	yes	yes	-	-	-	-
XLOC_090134	3	yes	yes	-	yes	-	-	yes	-
XLOC_090135	-	-	-	yes	-	-	-	-	-
XLOC_090184	5	yes	yes	yes	-	-	-	yes	-
XLOC_090243	-	yes	yes	yes	-	-	-	yes	-
XLOC_090259	-	-	-	-	-	-	-	-	-
XLOC_090262	2	-	-	yes	-	-	-	-	-
XLOC_090310	2	yes	yes	yes	-	-	yes	-	-
XLOC_090316	-	-	-	-	-	-	-	-	-
XLOC_090400	6	yes	yes	yes	yes	-	-	yes	-
XLOC_090464	-	-	-	-	-	-	-	-	-
XLOC_090540	-	-	-	-	yes	-	-	-	-
XLOC_090585	-	yes	yes	-	-	-	-	-	-
XLOC_090600	-	yes	yes	-	-	-	-	-	-
XLOC_090685	-	-	-	-	-	-	-	-	-
XLOC_090754	-	yes	-	-	-	yes	-	-	-
XLOC_090765	-	yes	-	-	-	yes	-	yes	-
XLOC_090838	-	yes	-	-	-	yes	-	-	-
XLOC_090845	-	yes	-	yes	-	yes	-	yes	-
XLOC_090871	-	yes	-	-	-	yes	-	-	-
XLOC_090879	3	-	-	-	yes	-	-	-	-
XLOC_090894	-	-	-	-	-	-	-	-	-
XLOC_090945	-	-	-	-	-	-	yes	-	-
XLOC_090973	3	-	-	yes	-	-	-	-	-
XLOC_091031	-	-	-	yes	-	-	-	-	-
XLOC_091063	3	yes	yes	-	yes	-	-	-	-
XLOC_091133	2	yes	-	-	-	yes	-	-	-
XLOC_091134	-	yes	-	-	-	yes	-	-	-
XLOC_091136	-	-	-	-	-	-	-	-	-
XLOC_091156	2	-	-	-	yes	-	-	-	-
XLOC_091157	-	yes	yes	yes	-	-	-	-	-
XLOC_091163	-	yes	-	-	-	yes	-	-	-
XLOC_091234	-	yes	-	-	-	yes	-	-	-
XLOC_091280	-	-	-	-	-	-	-	-	-
XLOC_091282	2	yes	yes	-	-	-	-	-	-
XLOC_091321	-	-	-	yes	-	-	-	-	-
XLOC_091975	3	yes	yes	yes	yes	-	-	-	-
XLOC_091978	-	yes	-	-	-	yes	-	yes	-
XLOC_092000	-	-	-	-	-	-	-	-	-
XLOC_092009	-	yes	-	yes	-	yes	-	-	-
XLOC_092057	-	-	-	-	-	-	-	-	yes
XLOC_092099	4	yes	-	-	yes	yes	-	-	-
XLOC_092121	-	yes	yes	-	-	-	-	-	-
XLOC_092161	-	yes	-	-	-	yes	-	-	-
XLOC_092213	-	-	-	-	-	-	-	-	-
XLOC_092289	3	yes	yes	yes	-	-	-	-	-
XLOC_092303	-	-	-	-	-	-	-	-	-
XLOC_092333	4	yes	yes	yes	yes	-	yes	-	-
XLOC_092347	-	yes	yes	yes	-	-	-	-	-
XLOC_092350	-	yes	yes	yes	yes	-	-	-	-
XLOC_092375	-	yes	yes	-	-	-	-	-	-
XLOC_092423	-	-	-	-	-	-	-	-	-
XLOC_092435	-	-	-	-	-	-	-	-	-
XLOC_092436	2	-	-	-	-	-	-	-	-
XLOC_092439	-	-	-	-	-	-	-	-	-
XLOC_092459	-	yes	yes	-	-	-	yes	-	-
XLOC_092463	2	-	yes	-	-	-	-	yes	-
XLOC_092469	-	yes	-	-	-	yes	-	-	-
XLOC_092484	-	yes	yes	-	-	-	-	-	-
XLOC_092898	-	yes	yes	yes	yes	-	-	yes	-
XLOC_092926	-	yes	yes	yes	-	-	-	-	-
XLOC_092984	-	-	yes	-	-	-	-	yes	-
XLOC_092991	-	yes	-	-	-	yes	-	-	-
XLOC_092992	8	-	-	-	-	-	-	-	-
XLOC_092993	-	yes	yes	-	-	-	-	-	-
XLOC_093043	-	-	-	yes	-	-	-	-	-
XLOC_093058	-	yes	-	-	-	yes	-	yes	-
XLOC_093163	-	-	-	-	-	-	-	-	-
XLOC_093200	-	-	-	-	-	-	-	-	-
XLOC_093208	-	yes	-	-	yes	yes	-	-	-
XLOC_093259	-	yes	-	-	-	yes	-	-	-
XLOC_093304	-	-	-	-	-	-	-	-	-
XLOC_093332	5	yes	-	yes	-	yes	yes	-	-
XLOC_093339	-	-	-	yes	-	-	-	-	-
XLOC_093345	-	yes	-	yes	yes	yes	-	-	-
XLOC_093373	-	yes	-	-	yes	yes	-	yes	-
XLOC_093374	-	yes	-	-	yes	yes	-	yes	-
XLOC_093380	2	yes	-	yes	-	yes	-	-	-
XLOC_093385	-	yes	-	-	-	yes	-	-	-
XLOC_093388	-	-	-	-	-	-	-	-	-
XLOC_093407	-	-	-	-	-	-	-	-	-
XLOC_093410	-	-	-	-	-	-	-	-	-
XLOC_093422	-	-	-	yes	-	-	-	-	-
XLOC_093448	-	yes	yes	-	-	-	-	-	-
XLOC_093451	-	-	-	-	-	-	-	-	-
XLOC_093481	-	-	-	-	yes	-	-	-	-
XLOC_093482	-	-	yes	-	-	-	-	-	-
XLOC_093502	-	-	-	-	-	-	-	-	-
XLOC_093523	2	yes	-	-	-	yes	-	-	-
XLOC_093638	4	-	-	yes	-	-	-	-	-
XLOC_093683	2	-	-	-	-	-	-	-	-
XLOC_093770	-	yes	yes	-	-	-	-	-	-
XLOC_093810	-	-	-	-	-	-	-	yes	-
XLOC_093811	4	-	-	-	-	-	-	-	-
XLOC_093825	-	yes	yes	-	-	-	-	-	-
XLOC_093891	4	yes	-	-	-	yes	-	yes	-
XLOC_093971	2	yes	-	-	-	yes	-	yes	-
XLOC_094003	-	yes	-	-	-	yes	-	yes	-
XLOC_094021	-	-	-	-	-	-	-	-	-
XLOC_094067	-	yes	yes	yes	-	-	-	-	-
XLOC_094073	-	yes	yes	yes	-	-	-	-	-
XLOC_094085	-	yes	-	-	-	yes	-	-	-
XLOC_094097	-	yes	-	-	-	yes	-	-	-
XLOC_094122	-	yes	-	-	-	yes	-	-	-
[truncated: 634 more rows]
